# Supplementary material for: OGFOD1 is required for breast cancer cell proliferation and is associated with poor prognosis in breast cancer
Source: Oncotarget. 2015 Mar 29;6(23):19528–41. doi: 10.18632/oncotarget.3683 (PMC4637303; doi:10.18632/oncotarget.3683)
Supplement: Supplementary file 2 [file oncotarget-06-19528-s002.xlsx]

## Sheet: Sheet1
18s rRNA	5'	GCTTAATTTGACTCAACACGGGA
18s rRNA	3'	AGCTATCAATCTGTCAATCCTGTC
OGFOD1	5'	CCCTGGACCTGTACAGCATT
OGFOD1	3'	GACCATGAAACCAGCCACTT
RRM2	5'	GCAGCAAGCGATGGCATAGT
RRM2	3'	GGGCTTCTGTAATCTGAACTTC
PTTG1	5'	TGATCCTTGACGAGGAGAGAG
PTTG1	3'	GGTGGCAATTCAACATCCAGG
TYMS	5'	GCCTCGGTGTGCCTTTCA
TYMS	3'	GCCCGTGATGTGCGCAAT
AURKA	5'	TGGAATATGCACCACTTGGA
AURKA	3'	ACTGACCACCCAAAATCTGC
SKP2	5'	CGCTGCCCACGATCATTTAT
SKP2	3'	TGCAACTTGGAACACTGAGACA
CDC25A	5'	GAGATCGCCTGGGTAATGAA
CDC25A	3'	TGCGGAACTTCTTCAGGTCT
CDC25C	5'	CCGTAACTTTGGCCTTCTGC
CDC25C	3'	CAGCTCTGCCTTCCGACTG
CCND1	5'	CGTGGCCTCTAAGATGAAGG
CCND1	3'	CTGGCATTTTGGAGAGGAAG
CDK6	5'	TGCACAGTGTCACGAACAGA
CDK6	3'	ACCTCGGAGAAGCTGAAACA
CDK2	5'	GTGGCCAGGAGTTACTTCTATG
CDK2	3'	CGCTTGTTAGGGTCGTAGTG
CCNE2	5'	CAGGTTTGGAGTGGGACAGT
CCNE2	3'	TTCCTCCAGCATAGCCAAAT
CDK1	5'	GAGAAGGTACCTATGGAGTTGTG
CDK1	3'	CCCTTCCTCTTCACTTTCTAGTC
CCNA2	5'	AGCTGCCTTTCATTTAGCACTCTAC
CCNA2	3'	TTAAGACTTTCCAGGGTATATCCAGTC
CCNB1	5'	GATGCAGAAGATGGAGCTGAT
CCNB1	3'	TCCCGACCCAGTAGGTATTT
CCNB2	5'	AACCAGAGCAGCACAAGTAG
CCNB2	3'	GGTTTGACAGAAGCAGTAGGT
E2F1	5'	CACAGATCCCAGCCAGTCTCTA
E2F1	3'	GAGAAGTCCTCCCGCACATG
E2F2	5'	AGCTGGAACCGAGAGAACATG
E2F2	3'	ACACGACCAGGCGAAACC
E2F3	5'	TGGTACCATTGAGTTGCTGCTATT
E2F3	3'	AGCTCATGTGTTGCCCTTTATACA
E2F4	5'	GGGCAGAAGAAGTACCAGATTCA
E2F4	3'	GCTCCATGCCTCCTTGTTCA
E2F5	5'	GGACCTATCCATGTGCTGCT
E2F5	3'	TGTTGCTCAGGCAGATTTTG
E2F6	5'	CGTTTTGATGTATCGCTGGTTTAT
E2F6	3'	TGCAACCTTGTTTAAGTCAAGAATACC
E2F7	5'	CAGATATAAGGGACCGGGAGAA
E2F7	3'	CCCAACAACATCAAGCTGTAGAGA
FOXM1	5'	GGAGGAAATGCCACACTTAGCG
FOXM1	3'	TAGGACTTCTTGGGTCTTGGGGTG
B-MYB	5'	AGTCTCTGGCTCTTGACATTG
B-MYB	3'	GTGAGGCTGGAAGAGTTTGA
NF-YA	5'	GCAGGCAATGTGGTCAATTC
NF-YA	3'	AGGCTCTTCTTCAAGCATCTC
NF-YB	5'	TGACAGTTATGTGGAACCTCTG
NF-YB	3'	AGTAAATGCCTCCTCTGTAAGC
NF-YC	5'	AGCTGCAGTATATCCGCTTAG
NF-YC	3'	CTGGACCTCTGTCTGTGTAATC
LIN9	5'	ACCCATACCATCCCTGACTAT
LIN9	3'	GTGACTGGAGAGGAGGAGTATAA
LIN37	5'	CCCTCAGACACCCACAATAAG
LIN37	3'	ATCTCCCTCCTCTTCTTCCTC
LIN52	5'	CCCAAATGGATGGCTGAGATAG
LIN52	3'	AGCTGATAGGCTAGGTTCTGTA
LIN54	5'	CCAACCTCTGGTCCAGTAATC
LIN54	3'	CGGGAGTAGACTGTGAAAGAAC
P130	5'	CCTGGAAAGGGCAGATGAAA
P130	3'	TCCTTCCAAGTCCTCCAGTAT
