# Supplementary material for: OGFOD1 is required for breast cancer cell proliferation and is associated with poor prognosis in breast cancer
Source: Oncotarget. 2015 Mar 29;6(23):19528–41. doi: 10.18632/oncotarget.3683 (PMC4637303; doi:10.18632/oncotarget.3683)
Supplement: Supplementary file 3 [file oncotarget-06-19528-s003.xlsx]

## Sheet: data
PROBE_ID	SYMBOL	관심 gene list	DEFINITION	SYNONYMS	scr 1.AVG_Signal	scr 1.Detection Pval	scr 1.BEAD_STDERR	scr 1.Avg_NBEADS	scr 2.AVG_Signal	scr 2.Detection Pval	scr 2.BEAD_STDERR	scr 2.Avg_NBEADS	scr 3.AVG_Signal	scr 3.Detection Pval	scr 3.BEAD_STDERR	scr 3.Avg_NBEADS	shogdl 1.AVG_Signal	shogdl 1.Detection Pval	shogdl 1.BEAD_STDERR	shogdl 1.Avg_NBEADS	shogdl 2.AVG_Signal	shogdl 2.Detection Pval	shogdl 2.BEAD_STDERR	shogdl 2.Avg_NBEADS	shogdl 3.AVG_Signal	shogdl 3.Detection Pval	shogdl 3.BEAD_STDERR	shogdl 3.Avg_NBEADS	SEARCH_KEY	ILMN_GENE	CHROMOSOME	TargetID	ProbeID	SPECIES	SOURCE	TRANSCRIPT	SOURCE_REFERENCE_ID	REFSEQ_ID	UNIGENE_ID	ENTREZ_GENE_ID	GI	ACCESSION	PROTEIN_PRODUCT	ARRAY_ADDRESS_ID	PROBE_TYPE	PROBE_START	PROBE_SEQUENCE	PROBE_CHR_ORIENTATION	PROBE_COORDINATES
ILMN_1691466	YES1	YES1	Homo sapiens v-yes-1 Yamaguchi sarcoma viral oncogene homolog 1 (YES1), mRNA.	c-yes; P61-YES; HsT441; Yes	3957.37	0	229.942	22	4433.82	0	155.254	24	3238.81	0	109.755	23	1472.61	0	56.3639	28	1489	0	55.1191	17	1655.83	0	94.0687	21	NM_005433.3	YES1	18	YES1	2350397	Homo sapiens	RefSeq	ILMN_183786	NM_005433.3	NM_005433.3		7525	51702529	NM_005433.3	NP_005424.1	2350397	S	4343	TCCAACAGCTTTTCGTCTTCAGTGTCTTAATGTGGAAGTTAACCCTTACC	-	723528-723577
ILMN_1806040	TYMS	TYMS	Homo sapiens thymidylate synthetase (TYMS), mRNA.	TS; TSase; TMS; HsT422; MGC88736	10164.1	0	370.568	21	10496.4	0	361.209	19	9605.76	0	187.72	27	918.097	0	44.4116	25	899.274	0	53.4503	14	929.911	0	46.4808	30	NM_001071.1	TYMS	18	TYMS	5910364	Homo sapiens	RefSeq	ILMN_26899	NM_001071.1	NM_001071.1		7298	4507750	NM_001071.1	NP_001062.1	5910364	S	1070	GGATATTGTCAGTCTTTAGGGGTTGGGCTGGATGCCGAGGTAAAAGTTCT	+	663033-663082
ILMN_1676010	SP1	SP1	Homo sapiens Sp1 transcription factor (SP1), transcript variant 1, mRNA.		705.594	0	20.7862	31	763.01	0	20.2839	23	673.706	0	30.4282	21	579.914	0	25.528	29	592.211	0	14.2932	33	589.76	0	19.9625	24	NM_138473.2	SP1	12	SP1	2510086	Homo sapiens	RefSeq	ILMN_23737	NM_138473.2	NM_138473.2		6667	38372900	NM_138473.2	NP_612482.2	2510086	S	7435	CTTCCCCCTCACCCCCCACTCTTAGGTATGTATGATGCTAATCTTGTCCC	+	52096271-52096320
ILMN_1678669	RRM2	RRM2	Homo sapiens ribonucleotide reductase M2 polypeptide (RRM2), mRNA.	RR2M; R2	2624.59	0	81.4498	18	2721.18	0	66.0143	22	2608	0	75.0867	24	234.446	0.0012987	7.88668	34	219.262	0.0012987	8.95124	27	195.744	0.0402597	9.15498	24	NM_001034.1	RRM2	2	RRM2	510731	Homo sapiens	RefSeq	ILMN_18637	NM_001034.1	NM_001034.1		6241	4557844	NM_001034.1	NP_001025.1	510731	S	2036	GTGTCCTGGGATTCTCTGCCCCCTCTGAGTAGAGTGTTGTGGGATAAAGG	+	10187637-10187686
ILMN_1742922	PRIM2A	PRIM2A	PREDICTED: Homo sapiens primase, polypeptide 2A, 58kDa (PRIM2A), mRNA.		892.19	0	36.5127	16	1070.5	0	30.2307	24	912.457	0	25.9306	35	475.122	0	18.504	29	493.403	0	25.0716	22	511.476	0	17.6123	22	XM_942683.1	PRIM2A		PRIM2A	1940634	Homo sapiens	RefSeq	ILMN_162096	XM_001134299.1	XM_001134299.1		5558	113418083	XM_001134299.1	XP_001134299.1	1940634	A	45	GCTGCCACCGTTTGTGTTTTCCCGAGTTTGAATTCTTGCAGGTGACCAAG
ILMN_1725145	POLA	POLA	Homo sapiens polymerase (DNA directed), alpha (POLA), mRNA.		196.135	0.103896	13.5867	16	239.893	0.00779221	13.2609	28	206.293	0.0636364	11.9822	32	166.462	0.338961	10.3656	32	171.7	0.162338	10.3155	23	185.334	0.0805195	13.0538	19	NM_016937.1	POLA	X	POLA	1010619	Homo sapiens	RefSeq	ILMN_10362	NM_016937.1	NM_016937.1		5422	8393994	NM_016937.1	NP_058633.1	1010619	S	4710	TGGATTGAGAGTAGCTGGAATGTAAGTGACCCCAGGCTTTGCTCAGGGCC	+	24924294-24924343
ILMN_1685682	PCNA	PCNA	Homo sapiens proliferating cell nuclear antigen (PCNA), transcript variant 1, mRNA.	MGC8367	108.344	0.884416	5.28009	27	109.022	0.876623	4.03647	16	121.528	0.779221	4.34498	19	101.641	0.872727	3.86171	31	85.6659	0.976623	5.80411	19	101.147	0.871429	4.95973	26	NM_002592.2	PCNA	20	PCNA	1410524	Homo sapiens	RefSeq	ILMN_9537	NM_002592.2	NM_002592.2		5111	33239449	NM_002592.2	NP_002583.1	1410524	I	20	CCTGGTTCTGGAGGTAACCGGTTACTGAGGGCGAGAAGCGCCACCCGGAG	-	5107199-5107248
ILMN_1706958	PCNA	PCNA	Homo sapiens proliferating cell nuclear antigen (PCNA), transcript variant 2, mRNA.	MGC8367	249.438	0.0012987	17.9158	22	200.794	0.0909091	20.7855	11	218.076	0.0220779	12.7139	17	210.379	0.0220779	14.4817	18	197.346	0.0207792	11.8685	23	193.944	0.0493507	14.2701	22	NM_182649.1	PCNA	20	PCNA	2510348	Homo sapiens	RefSeq	ILMN_6858	NM_182649.1	NM_182649.1		5111	33239450	NM_182649.1	NP_872590.1	2510348	I	14	GTGAGAGCGCGCGCTTGCGGACGCGGCGGCATTAAACGGTTGCAGGCGTA	-	5100584-5100633
ILMN_1694177	PCNA	PCNA	Homo sapiens proliferating cell nuclear antigen (PCNA), transcript variant 2, mRNA.	MGC8367	4591.69	0	154.148	25	5230.12	0	221.394	20	4297.32	0	104.932	16	1452.05	0	43.2941	19	1571.99	0	59.2313	24	1867.08	0	76.8543	20	NM_182649.1	PCNA	20	PCNA	6900079	Homo sapiens	RefSeq	ILMN_6858	NM_182649.1	NM_182649.1		5111	33239450	NM_182649.1	NP_872590.1	6900079	A	927	GCGGATATGGGACACTTAAAATACTACTTGGCTCCCAAGATCGAGGATGA	-	5095941-5095990
ILMN_1653834	OGFOD1	OGFOD1	Homo sapiens 2-oxoglutarate and iron-dependent oxygenase domain containing 1 (OGFOD1), mRNA.	KIAA1612; TPA1; FLJ10826	169.381	0.381818	8.48749	24	175.684	0.309091	10.9078	17	170.987	0.351948	7.37173	36	89.2522	0.972727	5.61756	24	86.4631	0.968831	3.93065	28	93.2982	0.933766	8.92033	20	NM_001031707.1	OGFOD1	16	OGFOD1	780647	Homo sapiens	RefSeq	ILMN_3651	NM_018233.3	NM_018233.3		55239	94536835	NM_018233.3	NP_060703.3	780647	I	181	CGGACGCTGTTACGGAAGAAACCTTGAAAAAGCAGGTGGCTGAGGCCTGG	+	55043105-55043154
ILMN_1772690	OGFOD1	OGFOD1	Homo sapiens 2-oxoglutarate and iron-dependent oxygenase domain containing 1 (OGFOD1), mRNA.	KIAA1612; TPA1; FLJ10826	963.022	0	37.0567	25	1112.14	0	35.2999	28	1037.59	0	41.5092	19	216.496	0.0103896	16.7765	21	189.807	0.0493507	9.73338	22	203.515	0.0194805	12.8049	18	NM_001031707.1	OGFOD1	16	OGFOD1	2510731	Homo sapiens	RefSeq	ILMN_3651	NM_018233.3	NM_018233.3		55239	94536835	NM_018233.3	NP_060703.3	2510731	A	2105	GTTGTCCAGCCATCACCATCATCCATCTCCAGAAGTTTTCCATCTTCCCA	+	55067993-55068042
ILMN_1677953	OGFOD1	OGFOD1	Homo sapiens 2-oxoglutarate and iron-dependent oxygenase domain containing 1 (OGFOD1), mRNA.	KIAA1612; TPA1; FLJ10826	1317.22	0	40.2444	23	1474.14	0	72.7006	20	1353.39	0	33.1283	24	228.347	0.0012987	12.7642	16	245.956	0	12.1046	21	238.725	0.0012987	12.6631	29	NM_018233.2	OGFOD1	16	OGFOD1	6330242	Homo sapiens	RefSeq	ILMN_3651	NM_018233.3	NM_018233.3		55239	94536835	NM_018233.3	NP_060703.3	6330242	I	2771	GACACAGTGAGTCATCACATTTCCTCCCACTGCCTGTGGCCTTGTTCCAC	+	55068659-55068708
ILMN_1680618	MYC	MYC	Homo sapiens v-myc myelocytomatosis viral oncogene homolog (avian) (MYC), mRNA.	c-Myc	5528.1	0	195.439	26	5980.15	0	160.246	39	5675.29	0	114.46	21	10413.4	0	290.594	23	11535.7	0	291.411	18	11056.2	0	316.275	21	NM_002467.3	MYC	8	MYC	6270646	Homo sapiens	RefSeq	ILMN_28130	NM_002467.3	NM_002467.3		4609	71774082	NM_002467.3	NP_002458.2	6270646	S	1697	CCTGCGTGACCAGATCCCGGAGTTGGAAAACAATGAAAAGGCCCCCAAGG	+	128822194-128822243
ILMN_2110908	MYC	MYC	Homo sapiens v-myc myelocytomatosis viral oncogene homolog (avian) (MYC), mRNA.	c-Myc	2370.76	0	102.1	23	2810.3	0	100.163	22	2551.37	0	90.3905	27	4195.61	0	215.358	18	4754.93	0	179.317	16	4935.77	0	141.649	25	NM_002467.3	MYC	8	MYC	6550600	Homo sapiens	RefSeq	ILMN_172213	NM_002467.3	NM_002467.3		4609	71774082	NM_002467.3	NP_002458.2	6550600	S	1947	ACTTGTTTCAAATGCATGATCAAATGCAACCTCACAACCTTGGCTGAGTC	+	128822444-128822493
ILMN_3248122	MED1	MED1	Homo sapiens mediator complex subunit 1 (MED1), mRNA.	TRIP2; PPARGBP; RB18A; MGC71488; PPARBP; CRSP200; TRAP220; CRSP1; PBP; DRIP205; DRIP230	365.742	0	20.5298	27	380.981	0	26.6227	21	329.038	0	17.2987	25	367.295	0	18.0101	16	315.995	0	16.8299	26	344.193	0	18.1183	21	NM_004774.3	MED1	17	MED1	6130088	Homo sapiens	RefSeq	ILMN_14182	NM_004774.3	NM_004774.3		5469	154813205	NM_004774.3	NP_004765.2	6130088	S	7813	CCTCCCCTGCCCCCCATACATTTCTATCCTTGAGTTAGTTTTGGAGGGGC	-	37560823-37560872
ILMN_1704702	MCM7	MCM7	Homo sapiens minichromosome maintenance complex component 7 (MCM7), transcript variant 1, mRNA.	MCM2; CDC47; P1.1-MCM3; P1CDC47; CDABP0042; P85MCM; PNAS-146	279.532	0	16.161	21	297.806	0.0012987	12.0071	28	250.004	0	10.4659	21	146.405	0.571429	5.89537	27	137.079	0.587013	6.92087	33	148.811	0.457143	6.80489	19	NM_005916.3	MCM7	7	MCM7	730274	Homo sapiens	RefSeq	ILMN_1986	NM_005916.3	NM_005916.3		4176	33469967	NM_005916.3	NP_005907.3	730274	I	442	AGATTCTCAGCTTCCCCAGGAGCAAGACCTCTGAGCCCGCCAAGCGCGGC	-	99698936-99698985
ILMN_1663195	MCM7	MCM7	Homo sapiens minichromosome maintenance complex component 7 (MCM7), transcript variant 2, mRNA.	MCM2; CDC47; P1.1-MCM3; P1CDC47; CDABP0042; P85MCM; PNAS-146	7013.48	0	170.204	26	7818.52	0	207.677	27	7123.53	0	252.215	20	2659.64	0	84.8644	22	2853	0	62.0895	17	2918.32	0	107.68	29	NM_182776.1	MCM7	7	MCM7	1470195	Homo sapiens	RefSeq	ILMN_1133	NM_182776.1	NM_182776.1		4176	33469921	NM_182776.1	NP_877577.1	1470195	A	2707	CTGGCAGGTCAATGCTTCCCGGACACGGATCACTTTTGTCTGATTCCAGC	-	99690547-99690554:99690555-99690596
ILMN_1800654	MCM7	MCM7	Homo sapiens minichromosome maintenance complex component 7 (MCM7), transcript variant 2, mRNA.	MCM2; CDC47; P1.1-MCM3; P1CDC47; CDABP0042; P85MCM; PNAS-146	197.331	0.1	13.0336	29	195.335	0.127273	11.931	27	193.244	0.131169	11.4988	32	157.036	0.450649	8.60864	29	186.833	0.0597403	14.8834	17	172.756	0.151948	11.6101	29	NM_182776.1	MCM7	7	MCM7	2360528	Homo sapiens	RefSeq	ILMN_1133	NM_182776.1	NM_182776.1		4176	33469921	NM_182776.1	NP_877577.1	2360528	I	916	GTGAGTGGTCTCTGTCGGGAAAGATGTAGGGATTGGTTCTCCAGGATCTT	-	99696851-99696900
ILMN_1798654	MCM6	MCM6	Homo sapiens minichromosome maintenance complex component 6 (MCM6), mRNA.	Mis5; P105MCM; MCG40308	7358.6	0	217.902	23	7986	0	122.641	18	7199.23	0	188.098	25	1735.66	0	70.2196	27	1552.21	0	32.0611	31	1816.77	0	43.1621	34	NM_005915.4	MCM6	2	MCM6	5690274	Homo sapiens	RefSeq	ILMN_15791	NM_005915.4	NM_005915.4		4175	33469920	NM_005915.4	NP_005906.2	5690274	S	2730	GGCTTCAGCACTTCCTTTGGTGTGTTTCCTGTCCCAGTGAAGTTGGAACC	-	136598167-136598216
ILMN_1815169	MCM5	MCM5	Homo sapiens minichromosome maintenance complex component 5 (MCM5), mRNA.	MGC5315; CDC46; P1-CDC46	1202.98	0	51.725	23	1299.86	0	58.6602	20	1207.34	0	37.7709	21	635.773	0	39.0969	21	654.288	0	31.8494	25	604.659	0	25.7816	24	NM_006739.2	MCM5	22	MCM5	7330253	Homo sapiens	RefSeq	ILMN_20107	NM_006739.3	NM_006739.3		4174	143770796	NM_006739.3	NP_006730.2	7330253	S	2182	GGACTTCACCAAGCAGAAATACCCGGAGCACGCCATCCACAAGGTGCTGC	+	34149319-34149334:34150147-34150180
ILMN_2412860	MCM4	MCM4	Homo sapiens minichromosome maintenance complex component 4 (MCM4), transcript variant 2, mRNA.	P1-CDC21; CDC54; MGC33310; CDC21; hCdc21	1672.78	0	63.2297	29	2142.34	0	90.7885	21	1836.92	0	71.7269	29	828.1	0	29.6853	22	727.263	0	36.5387	28	785.383	0	34.4507	37	NM_182746.1	MCM4	8	MCM4	2630711	Homo sapiens	RefSeq	ILMN_16572	NM_182746.1	NM_182746.1		4173	33469916	NM_182746.1	NP_877423.1	2630711	A	3350	GATGACAGGCATAGCCTGGGCATATCACCTCATTGGTAAAGGGCTAGAGC	+	48890001-48890050
ILMN_1737205	MCM4	MCM4	Homo sapiens minichromosome maintenance complex component 4 (MCM4), transcript variant 1, mRNA.	P1-CDC21; CDC54; MGC33310; CDC21; hCdc21	3026.74	0	107.57	25	3379.83	0	92.9098	24	3033.68	0	82.9603	31	1374.96	0	35.8177	30	1395.22	0	36.9011	27	1428.9	0	40.331	34	NM_005914.2	MCM4	8	MCM4	6020170	Homo sapiens	RefSeq	ILMN_3407	NM_005914.2	NM_005914.2		4173	33469918	NM_005914.2	NP_005905.2	6020170	A	2816	AAGGAAGGCTCCCTGCATGTCCTGCTTGCTGCACGCCACATGGGTGTGGT	+	48889351-48889400
ILMN_1806818	MCM3	MCM3	Homo sapiens minichromosome maintenance complex component 3 (MCM3), mRNA.	RLFB; HCC5; P1-MCM3; MGC1157; P1.h	5359.81	0	116.274	21	5621.07	0	139.646	17	5134.09	0	198.206	20	1161.12	0	49.1206	15	1266.61	0	61.2011	25	1317.65	0	45.8362	18	NM_002388.3	MCM3	6	MCM3	6290494	Homo sapiens	RefSeq	ILMN_25553	NM_002388.3	NM_002388.3		4172	33356548	NM_002388.3	NP_002379.2	6290494	S	2487	CAGGATGACAATCAGGTCATGGTGTCTGAGGGCATCATCTTCCTCATCTG	-	52237345-52237394
ILMN_2224143	MCM3	MCM3	Homo sapiens minichromosome maintenance complex component 3 (MCM3), mRNA.	HCC5; RLFB; P1-MCM3; MGC1157; P1.h	15752.7	0	372.104	21	17685.2	0	562.631	24	15988.5	0	467.732	23	4540.81	0	133.401	26	4825.92	0	169.333	16	4789.23	0	136.287	36	NM_002388.3	MCM3	6	MCM3	6650053	Homo sapiens	RefSeq	ILMN_167533	NM_002388.3	NM_002388.3		4172	33356548	NM_002388.3	NP_002379.2	6650053	S	2936	GGCTTTGGGTGGTTCCAATTGGTGGAGAGAAGCTCTGAGGCACGTCATGC	-	52236896-52236945
ILMN_1681503	MCM2	MCM2	Homo sapiens minichromosome maintenance complex component 2 (MCM2), mRNA.	KIAA0030; D3S3194; MGC10606; CCNL1; BM28; MITOTIN; CDCL1; cdc19	1614.71	0	53.5416	17	1699.58	0	49.7264	26	1452.79	0	61.8883	22	634.161	0	22.948	26	648.96	0	22.3159	30	663.784	0	29.199	22	NM_004526.2	MCM2	3	MCM2	6770408	Homo sapiens	RefSeq	ILMN_183916	NM_004526.2	NM_004526.2		4171	33356546	NM_004526.2	NP_004517.2	6770408	S	3118	GAGCTGCTGCCCTCTTGGCGTGAGTTGCGTATTCAGGCTGCTTTTGCTGC	+	127340962-127341011
ILMN_1714820	ITGB1	ITGB1	Homo sapiens integrin, beta 1 (fibronectin receptor, beta polypeptide, antigen CD29 includes MDF2, MSK12) (ITGB1), transcript variant 1D, mRNA.	GPIIA; VLAB; MDF2; FNRB; CD29; MSK12	9905.26	0	476.049	25	10556	0	341.139	20	9712.28	0	302.716	29	2316.17	0	81.397	26	2365.51	0	94.4069	20	2235.69	0	77.0545	27	NM_133376.1	ITGB1	10	ITGB1	110440	Homo sapiens	RefSeq	ILMN_24435	NM_033668.1	NM_033668.1		3688	19743818	NM_033668.1	NP_391988.1	110440	A	2035	TTACCCCAGCCGGTCCAACCTGATCCTGTGTCCCATTGTAAGGAGAAGGA	-	33239236-33239285
ILMN_1723467	ITGB1	ITGB1	Homo sapiens integrin, beta 1 (fibronectin receptor, beta polypeptide, antigen CD29 includes MDF2, MSK12) (ITGB1), transcript variant 1A, mRNA.	GPIIA; VLAB; MDF2; FNRB; CD29; MSK12	26165.3	0	619.64	24	27184.9	0	624.834	15	24139.8	0	761.398	21	6772.3	0	180.994	34	7432.7	0	187.861	20	7872.03	0	201.493	30	NM_002211.2	ITGB1	10	ITGB1	610452	Homo sapiens	RefSeq	ILMN_178157	NM_002211.2	NM_002211.2		3688	19743812	NM_002211.2	NP_002202.2	610452	I	3488	GTGGCTATGCAACAGCTCTCACCTACGCGAGTCTTACTTTGAGTTAGTGC	-	33229489-33229538
ILMN_2383934	ITGB1	ITGB1	Homo sapiens integrin, beta 1 (fibronectin receptor, beta polypeptide, antigen CD29 includes MDF2, MSK12) (ITGB1), transcript variant 1C-2, mRNA.	GPIIA; VLAB; MDF2; FNRB; CD29; MSK12	15898.6	0	361.536	25	17495.2	0	329.701	34	17873.2	0	425.907	21	4420.09	0	97.131	21	4669.08	0	120.686	26	4614.5	0	142.914	35	NM_033669.1	ITGB1	10	ITGB1	650066	Homo sapiens	RefSeq	ILMN_24574	NM_033669.1	NM_033669.1		3688	19743820	NM_033669.1	NP_391989.1	650066	A	2196	TGTAGCTGGTGTGGTTGCTGGAATTGTTCTTATTGGCCTTGCATTACTGC	-	33237387-33237436
ILMN_2244108	ITGB1	ITGB1	Homo sapiens integrin, beta 1 (fibronectin receptor, beta polypeptide, antigen CD29 includes MDF2, MSK12) (ITGB1), transcript variant 1B, mRNA.	GPIIA; VLAB; MDF2; FNRB; CD29; MSK12	175.389	0.305195	11.2041	27	193.266	0.142857	19.9354	14	190.694	0.151948	13.9312	19	152.806	0.501299	8.94918	22	143.684	0.515584	11.8102	17	171.066	0.176623	13.2756	25	NM_033666.1	ITGB1	10	ITGB1	2070296	Homo sapiens	RefSeq	ILMN_25176	NM_033666.1	NM_033666.1		3688	19743814	NM_033666.1	NP_389647.1	2070296	I	3264	TGAGTGCTTTGAAATATGGAGTCAGAGGGTGGGGTAACCAAATGTTGGCC	-	33236319-33236368
ILMN_1784454	ITGB1	ITGB1	Homo sapiens integrin, beta 1 (fibronectin receptor, beta polypeptide, antigen CD29 includes MDF2, MSK12) (ITGB1), transcript variant 1E, mRNA.	GPIIA; VLAB; MDF2; FNRB; CD29; MSK12	205.867	0.0493507	14.0711	22	193.495	0.14026	9.95112	25	155.998	0.519481	9.86157	16	95.3987	0.92987	7.10968	16	106.153	0.81039	7.27331	15	106.203	0.831169	7.23166	17	NM_133376.1	ITGB1	10	ITGB1	4040491	Homo sapiens	RefSeq	ILMN_11529	NM_133376.1	NM_133376.1		3688	19743822	NM_133376.1	NP_596867.1	4040491	I	84	GGCCCGAACGGCCCCTGACACCTGCGGTCTCCCGCCGGGCTGGGCAAGCG	-	33286695-33286744
ILMN_1754233	ITGB1	ITGB1	Homo sapiens integrin, beta 1 (fibronectin receptor, beta polypeptide, antigen CD29 includes MDF2, MSK12) (ITGB1), transcript variant 1D, mRNA.	GPIIA; VLAB; MDF2; FNRB; CD29; MSK12	107.263	0.897403	6.65066	24	104.337	0.912987	7.31951	15	96.7639	0.954545	5.53128	25	91.5737	0.957143	4.86912	21	104.866	0.824675	7.73365	20	89.4006	0.950649	3.51093	17	NM_033668.1	ITGB1	10	ITGB1	5910139	Homo sapiens	RefSeq	ILMN_24435	NM_033668.1	NM_033668.1		3688	19743818	NM_033668.1	NP_391988.1	5910139	I	2363	ATAATTTCAAGAATCCAAACTACGGACGTAAAGCTGGTCTCTAAATTGCC	-	33230569-33230569:33235997-33236002:33236003-33236045
ILMN_3195401	GABPB1	GABPB1	Homo sapiens GA binding protein transcription factor, beta subunit 1 (GABPB1), transcript variant gamma-1, mRNA.		428.905	0	29.6764	26	400.677	0	25.8525	13	302.36	0	18.004	17	320.271	0	19.801	18	342.469	0	14.4332	31	350.243	0	23.792	20	NM_002041.4	GABPB1	15	GABPB1	150753	Homo sapiens	RefSeq	ILMN_366560	NM_002041.4	NM_002041.4		2553	194473704	NM_002041.4	NP_002032.2	150753	A	956	GCTGCAACACCACAGTTTATCATTGGACCTGGAGGGGTGGTGAACCTAAC	-	50593455-50593504
ILMN_3272074	GABPB1	GABPB1	Homo sapiens GA binding protein transcription factor, beta subunit 1 (GABPB1), transcript variant gamma-3, mRNA.		206.827	0.0467533	10.5698	28	221.739	0.0194805	7.17028	27	195.129	0.118182	8.01981	25	263.605	0	13.513	23	263.86	0	14.5487	24	271.568	0	9.59895	26	NM_181427.3	GABPB1	15	GABPB1	3830326	Homo sapiens	RefSeq	ILMN_366579	NM_181427.3	NM_181427.3		2553	194473705	NM_181427.3	NP_852092.1	3830326	M	1423	CCGGGTGGAATCTGCAGAAATAGAAGTAAGGAGTCTTTTACCCGGTGTGC	-	50578239-50578288
ILMN_1750029	GABPA	GABPA	Homo sapiens GA binding protein transcription factor, alpha subunit 60kDa (GABPA), mRNA.	NRF2A; NFT2; E4TF1-60; E4TF1A; NRF2	458.923	0	26.1551	19	612.831	0	34.6152	19	480.748	0	19.1804	21	302.468	0	18.9902	20	285.94	0	16.2907	21	320.427	0	17.0545	25	NM_002040.2	GABPA	21	GABPA	270053	Homo sapiens	RefSeq	ILMN_28392	NM_002040.2	NM_002040.2		2551	34452720	NM_002040.2	NP_002031.2	270053	S	3420	GGTTTTGCACCATCCTCTTACGGCCTAGAGAGTTGACAAGTTGCTTGTAG	+	26065252-26065301
ILMN_2175562	GABPA	GABPA	Homo sapiens GA binding protein transcription factor, alpha subunit 60kDa (GABPA), mRNA.	NRF2A; NFT2; E4TF1-60; E4TF1A; NRF2	97.2477	0.968831	6.62547	21	83.0897	0.996104	7.00381	11	86.636	0.994805	5.34804	24	84.2917	0.98961	2.21101	13	77.7209	0.998701	5.23006	22	81.3907	0.98961	6.08259	22	NM_002040.2	GABPA	21	GABPA	610156	Homo sapiens	RefSeq	ILMN_28392	NM_002040.2	NM_002040.2		2551	34452720	NM_002040.2	NP_002031.2	610156	S	4268	TGATCACAGTTATTTTTGTATCAGTCTATGTTATTAGGAAAAATTGTTTA	+	26066100-26066149
ILMN_1811006	E2F8	E2F8	Homo sapiens E2F transcription factor 8 (E2F8), mRNA.	FLJ23311	237.694	0.00519481	13.1291	23	267.58	0.0012987	12.7295	14	274.235	0	9.4134	24	110.869	0.801299	6.16203	22	122.96	0.687013	7.01512	20	118.778	0.733766	6.81287	22	NM_024680.2	E2F8	11	E2F8	3800608	Homo sapiens	RefSeq	ILMN_24725	NM_024680.2	NM_024680.2		79733	38505225	NM_024680.2	NP_078956.2	3800608	S	2822	CTGTTAATGTCGCACCAGAAAATGCAGGCACTCAGCAAGGAAGGGCCACC	-	19246839-19246888
ILMN_1798210	E2F7	E2F7	Homo sapiens E2F transcription factor 7 (E2F7), mRNA.	FLJ12981	2858	0	80.399	28	3097.45	0	90.1994	18	2877.53	0	84.7474	22	4505.48	0	180.991	22	5114.01	0	208.694	24	4752.16	0	100.69	24	NM_203394.1	E2F7	12	E2F7	4560450	Homo sapiens	RefSeq	ILMN_4548	NM_203394.2	NM_203394.2		144455	145580625	NM_203394.2	NP_976328.2	4560450	S	5320	GTTGTCACAGAGGCTGTGTGTGCCCTACACTGACCAGGGTTTGTAAAACC	-	77415397-77415446
ILMN_2309608	E2F6	E2F6	Homo sapiens E2F transcription factor 6 (E2F6), transcript variant e, transcribed RNA.	E2F-6; MGC111545	122.947	0.78052	6.50444	15	140.504	0.684416	9.21037	21	125.325	0.75974	5.40466	19	120.563	0.746753	8.45754	25	117.909	0.728571	3.9354	14	119.969	0.727273	6.02557	22	NR_003095.1	E2F6	2	E2F6	3190563	Homo sapiens	RefSeq	ILMN_183645	NR_003095.1	NR_003095.1		1876	109638756	NR_003095.1		3190563	A	2943	GAAGAAGTCTCCTGAGAAGGAATAATGGGGCGGGTGGGGAGGGAGAAGGC	-	11584693-11584742
ILMN_1656196	E2F6	E2F6	Homo sapiens E2F transcription factor 6 (E2F6), mRNA.	E2F-6; MGC111545	811.694	0	22.5683	24	841.63	0	34.4193	23	843.128	0	29.213	24	1226.59	0	33.7117	33	1421.26	0	59.5706	23	1401.18	0	56.4821	31	NM_001952.3	E2F6	2	E2F6	7510707	Homo sapiens	RefSeq	ILMN_21495	NM_198256.2	NM_198256.2		1876	109637794	NM_198256.2	NP_937987.2	7510707	A	2100	TGTACCTTGCCCTCTCTCCAGCTCTGCTCCCACATTTTCACATACCTAGC	-	11585591-11585640
ILMN_1782551	E2F5	E2F5	Homo sapiens E2F transcription factor 5, p130-binding (E2F5), transcript variant 1, mRNA.	E2F-5	1181.62	0	51.8871	24	1248.36	0	22.0066	18	1147.73	0	37.36	23	1045.82	0	42.2873	24	1192.35	0	47.3856	19	1192.66	0	40.1176	24	NM_001951.2	E2F5	8	E2F5	6650196	Homo sapiens	RefSeq	ILMN_17249	NM_001951.3	NM_001951.3		1875	134142810	NM_001951.3	NP_001942.2	6650196	S	960	CTTCTGACGTGTTTCCTCTCTTAAGGCTTTCTCCTACCCCGGCAGATGAC	+	86124431-86124439:86125988-86126028
ILMN_1761828	E2F4	E2F4	Homo sapiens E2F transcription factor 4, p107/p130-binding (E2F4), mRNA.	E2F-4	2033.93	0	40.9147	30	2218.43	0	38.8278	35	2095.51	0	45.0706	22	1971.76	0	42.9584	32	2094.08	0	56.5289	29	2191.95	0	33.6403	29	NM_001950.3	E2F4	16	E2F4	3310546	Homo sapiens	RefSeq	ILMN_172230	NM_001950.3	NM_001950.3		1874	44829053	NM_001950.3	NP_001941.2	3310546	S	1885	AGCCCTGATGATTGGCCCCACCTCCTGCTGCCCCATAACCCTCTCTTCAT	+	65790107-65790156
ILMN_1669502	E2F3	E2F3	Homo sapiens E2F transcription factor 3 (E2F3), mRNA.	KIAA0075; E2F-3; MGC104598; DKFZp686C18211	2140.21	0	61.7192	21	2555.36	0	68.8869	24	2374.88	0	83.7165	26	1601.43	0	76.999	21	1928.01	0	69.5869	27	1888.76	0	50.6153	24	NM_001949.2	E2F3	6	E2F3	3930059	Homo sapiens	RefSeq	ILMN_12494	NM_001949.2	NM_001949.2		1871	12669913	NM_001949.2	NP_001940.1	3930059	S	4639	TGTTACAGGGTGACCTGTTCTCTAGCTGTGATCTTACCACTTCAAATGGG	+	20601815-20601864
ILMN_1777233	E2F2	E2F2	Homo sapiens E2F transcription factor 2 (E2F2), mRNA.	E2F-2	837.968	0	27.6417	28	933.901	0	44.8852	21	915.172	0	29.0121	19	232.514	0.0012987	9.68761	25	216.175	0.0025974	10.3828	23	234.766	0.0012987	11.3021	23	NM_004091.2	E2F2	1	E2F2	5340338	Homo sapiens	RefSeq	ILMN_19730	NM_004091.2	NM_004091.2		1870	34485718	NM_004091.2	NP_004082.1	5340338	S	5097	CCGGCCTGGTTTCGCCTGGTCGTGTCTTTATGAGCACCATGTAAGCCTCC	-	23832967-23833016
ILMN_2051469	E2F1	E2F1	Homo sapiens E2F transcription factor 1 (E2F1), mRNA.	E2F-1; RBP3; RBBP3	222.352	0.0142857	18.6288	16	228.48	0.012987	16.6782	18	200.907	0.0844156	18.2061	19	162.501	0.376623	18.1924	12	177.688	0.105195	15.99	19	189.819	0.0662338	21.9175	17	NM_005225.1	E2F1	20	E2F1	4590553	Homo sapiens	RefSeq	ILMN_10472	NM_005225.1	NM_005225.1		1869	12669910	NM_005225.1	NP_005216.1	4590553	S	1366	CTCGAGGAGGGCGAGGGCATCAGAGACCTCTTCGACTGTGACTTTGGGGA	-	31728220-31728269
ILMN_1651237	CDT1	CDT1	Homo sapiens chromatin licensing and DNA replication factor 1 (CDT1), mRNA.	DUP; RIS2	814.85	0	25.8981	23	926.747	0	19.358	15	846.709	0	28.9883	17	301.978	0	11.0003	21	300.086	0	13.8379	19	323.957	0	7.61913	19	NM_030928.2	CDT1	16	CDT1	2630433	Homo sapiens	RefSeq	ILMN_18895	NM_030928.2	NM_030928.2		81620	19923847	NM_030928.2	NP_112190.1	2630433	S	2585	GAGCCTCCAGAAGGGACTGGCCTCTGCCCACACCTTGACTTCAGTATTTC	+	87403077-87403126
ILMN_1785914	CDC6	CDC6	Homo sapiens cell division cycle 6 homolog (S. cerevisiae) (CDC6), mRNA.	HsCDC18; HsCDC6; CDC18L	315.031	0	16.9603	19	345.477	0	12.779	21	355.978	0	13.8292	25	146.058	0.575325	7.33215	24	166.289	0.212987	8.89076	33	152.258	0.411688	8.54407	28	NM_001254.3	CDC6	17	CDC6	510445	Homo sapiens	RefSeq	ILMN_163251	NM_001254.3	NM_001254.3		990	51944959	NM_001254.3	NP_001245.1	510445	S	2878	CCTTCCTAGGCTGTCCCACAGTCTTTGCTGCCCTTAGATGAAGCCACTTG	+	35712764-35712813
ILMN_1711005	CDC25A	CDC25A	Homo sapiens cell division cycle 25 homolog A (S. pombe) (CDC25A), transcript variant 1, mRNA.	CDC25A2	2222.09	0	50.3161	28	2662.35	0	65.0715	27	2411.14	0	41.4358	25	524.342	0	17.9965	26	598.912	0	22.5073	26	574.68	0	21.6994	24	NM_001789.2	CDC25A	3	CDC25A	2480341	Homo sapiens	RefSeq	ILMN_174259	NM_001789.2	NM_001789.2		993	42490757	NM_001789.2	NP_001780.2	2480341	A	3330	GGTGCCAGCCTCCTTACCATCACGGCTTCACTGAGGTGTAGGTGGGTTTT	-	48199787-48199836
ILMN_1733396	CDC25A	CDC25A	Homo sapiens cell division cycle 25 homolog A (S. pombe) (CDC25A), transcript variant 1, mRNA.	CDC25A2	285.993	0	12.7293	23	303.96	0.0012987	11.7214	26	315.732	0	14.0513	25	189.473	0.105195	7.69157	24	218.796	0.0012987	17.536	23	194.018	0.0493507	8.94111	23	NM_001789.2	CDC25A	3	CDC25A	4670670	Homo sapiens	RefSeq	ILMN_174259	NM_001789.2	NM_001789.2		993	42490757	NM_001789.2	NP_001780.2	4670670	I	811	GAAGCCAGTAAGACCTGTATCTCGTGGCTGCCTGCACTCTCATGGACTCC	-	48222263-48222312
ILMN_1651260	CCNE2	CCNE2	Homo sapiens cyclin E2 (CCNE2), mRNA.	CYCE2	117.697	0.81948	8.6141	22	123.682	0.787013	6.75601	24	96.1771	0.955844	8.04575	18	88.4039	0.974026	9.28908	19	79.0619	0.996104	5.79385	26	80.3841	0.993506	6.68339	18	NM_057749.1	CCNE2	8	CCNE2	1450041	Homo sapiens	RefSeq	ILMN_17027	NM_057749.1	NM_057749.1		9134	17318564	NM_057749.1	NP_477097.1	1450041	I	687	TATTCATTGCTTCCAAACTTGAGGAAATCTATGCTCCTAAACTCCAAGAG	-	95966932-95966962:95969331-95969349
ILMN_2412384	CCNE2	CCNE2	Homo sapiens cyclin E2 (CCNE2), transcript variant 2, mRNA.	CYCE2	2573.72	0	65.066	22	3055.18	0	78.609	27	2713.04	0	58.1611	30	386.25	0	14.273	27	380.64	0	13.769	26	396.418	0	10.8349	18	NM_057735.1	CCNE2	8	CCNE2	4760154	Homo sapiens	RefSeq	ILMN_27299	NM_057735.1	NM_057735.1		9134	17318562	NM_057735.1	NP_477083.1	4760154	A	1893	GCTGTGGCTCCTTCCTAACTGGGGCTTTCTTGACATGTAGGTTGCTTGGT	-	95962279-95962328
ILMN_2311089	BRCA1	BRCA1	Homo sapiens breast cancer 1, early onset (BRCA1), transcript variant BRCA1-delta11b, mRNA.	RNF53; BRCAI; PSCP; BRCC1; IRIS	232.504	0.00519481	7.74425	17	242.884	0.00649351	15.4051	18	229.817	0.0025974	10.0906	34	117.504	0.763636	6.96185	20	115.094	0.751948	10.3312	20	136.988	0.587013	7.95755	18	NM_007304.2	BRCA1	17	BRCA1	540411	Homo sapiens	RefSeq	ILMN_27536	NM_007304.2	NM_007304.2		672	63252881	NM_007304.2	NP_009235.2	540411	A	3717	TCCAGGACTGTTTATAGCTGTTGGAAGGACTAGGTCTTCCCTAGCCCCCC	-	38449934-38449983
ILMN_1738027	BRCA1	BRCA1	Homo sapiens breast cancer 1, early onset (BRCA1), transcript variant BRCA1-delta14-17, mRNA.	RNF53; BRCAI; PSCP; BRCC1; IRIS	365.769	0	17.3464	22	389.224	0	12.5117	24	343.149	0	15.6069	26	258.365	0	19.2077	19	218.467	0.0012987	18.2821	17	239.825	0.0012987	17.1786	24	NM_007301.2	BRCA1	17	BRCA1	2810465	Homo sapiens	RefSeq	ILMN_1010	NM_007299.2	NM_007299.2		672	63252876	NM_007299.2	NP_009230.1	2810465	A	6311	ATCCAGGACTGTTTATAGCTGTTGGAAGGACTAGGTCTTCCCTAGCCCCC	-	38449935-38449984
ILMN_1666652	BRCA1	BRCA1	Homo sapiens breast cancer 1, early onset (BRCA1), transcript variant BRCA1-exon4, mRNA.	RNF53; BRCAI; PSCP; BRCC1; IRIS	194.314	0.11039	16.4412	14	247.863	0.0038961	13.2607	29	201.67	0.0792208	14.6152	19	184.664	0.135065	10.5042	30	167.21	0.201299	9.83544	31	191.917	0.0571429	13.0478	32	NM_007306.2	BRCA1	17	BRCA1	3120672	Homo sapiens	RefSeq	ILMN_22482	NM_007306.2	NM_007306.2		672	63252884	NM_007306.2	NP_009237.1	3120672	I	355	GCTGGAGTACAGTGGTGCGATCATGAGGCTTACTGTTGCCTTGACCTCCT	-	38516053-38516077:38516078-38516102
ILMN_1771065	BRCA1	BRCA1	Homo sapiens breast cancer 1, early onset (BRCA1), transcript variant BRCA1b, mRNA.	RNF53; BRCAI; PSCP; BRCC1; IRIS	201.279	0.0714286	17.1691	15	196.559	0.116883	13.0186	19	208.482	0.048052	12.1511	13	149.682	0.54026	9.96089	13	187.461	0.0571429	23.9887	16	164.224	0.251948	10.4004	13	NM_007295.2	BRCA1	17	BRCA1	5820703	Homo sapiens	RefSeq	ILMN_28845	NM_007295.2	NM_007295.2		672	63252872	NM_007295.2	NP_009226.1	5820703	I	54	TGTCCGTGGGGGAATCCTCGTGATAGGAACTGGAATATGCCTTGAGGGGG	-	38530554-38530603
ILMN_1680955	AURKA	AURKA	Homo sapiens aurora kinase A (AURKA), transcript variant 5, mRNA.	STK15; STK7; AURA; AIK; BTAK; AURORA2; ARK1; MGC34538; STK6	11363.2	0	285.027	29	12263	0	306.935	27	11502.3	0	276.956	22	1849.03	0	63.119	25	1802.81	0	39.9199	31	1794.7	0	48.4113	21	NM_198434.1	AURKA	20	AURKA	4730605	Homo sapiens	RefSeq	ILMN_13382	NM_198436.1	NM_198436.1		6790	38327569	NM_198436.1	NP_940838.1	4730605	A	1981	GAATGCTGTGTGTCTGTCCGGCACCCCGGTAGGCCTGATTGGGTTTCTAG	-	54944638-54944687
ILMN_2357438	AURKA	AURKA	Homo sapiens aurora kinase A (AURKA), transcript variant 3, mRNA.	STK15; STK7; AURA; AIK; BTAK; AURORA2; ARK1; MGC34538; STK6	10079.6	0	380.726	22	10921.6	0	292.829	25	10391.5	0	262.911	21	1568.3	0	64.8155	17	1528.92	0	43.1014	27	1530.18	0	52.4355	24	NM_198434.1	AURKA	20	AURKA	5420309	Homo sapiens	RefSeq	ILMN_12352	NM_198434.1	NM_198434.1		6790	38327565	NM_198434.1	NP_940836.1	5420309	A	1987	TCCTTTAGGAATGCTGTGTGTCTGTCCGGCACCCCGGTAGGCCTGATTGG	-	54944646-54944695
ILMN_1762337	7A5		Homo sapiens putative binding protein 7a5 (7A5), mRNA.		184.234	0.209091	14.0499	29	177.23	0.293507	10.9028	26	196.157	0.111688	11.416	25	211.332	0.0194805	10.8076	28	175.061	0.12987	10.9256	28	177.789	0.114286	11.5553	19	NM_182762.2	7A5	7	7A5	6450255	Homo sapiens	RefSeq	ILMN_183371	NM_182762.2	NM_182762.2		346389	47271497	NM_182762.2	NP_877439.2	6450255	S	2725	GTGTTACAAGACCTTCAGTCAGCTTTGGACAGAATGAAAAACCCTGTGAC	-	20147187-20147236
ILMN_2055271	A1BG		Homo sapiens alpha-1-B glycoprotein (A1BG), mRNA.	A1B; GAB; HYST2477; ABG; DKFZp686F0970	237.599	0.00519481	17.3461	18	204.94	0.0727273	17.3788	20	198.667	0.0987013	11.4066	23	182.291	0.158442	7.54033	12	162.475	0.27013	8.08203	28	210.847	0.0103896	14.9247	19	NM_130786.2	A1BG	19	A1BG	2570615	Homo sapiens	RefSeq	ILMN_175569	NM_130786.2	NM_130786.2		1	21071029	NM_130786.2	NP_570602.2	2570615	S	3151	GGGATTACAGGGGTGAGCCACCACGCCCAGCCCCAGCTTAGTTTTTTAAA	-	63548541-63548590
ILMN_1736007	A1BG		Homo sapiens alpha-1-B glycoprotein (A1BG), mRNA.	A1B; GAB; HYST2477; ABG; DKFZp686F0970	157.112	0.548052	12.0985	24	144.661	0.650649	9.63754	31	146.075	0.62987	8.3505	24	156.759	0.455844	12.6716	19	117.283	0.733766	4.10487	11	156.088	0.35974	11.9487	22	NM_130786.2	A1BG	19	A1BG	6370619	Homo sapiens	RefSeq	ILMN_18893	NM_130786.2	NM_130786.2		1	21071029	NM_130786.2	NP_570602.2	6370619	S	2512	GCAGAGCTGGACGCTGTGGAAATGGCTGGATTCCTCTGTGTTCTTTCCCA	-	63549180-63549229
ILMN_2383229	A1CF		Homo sapiens APOBEC1 complementation factor (A1CF), transcript variant 2, mRNA.	ASP; MGC163391; APOBEC1CF; ACF65; ACF64; ACF; RP11-564C4.2	160.408	0.509091	7.49535	18	184.487	0.216883	14.4821	31	203.625	0.074026	17.9148	24	211.946	0.0194805	17.7324	23	137.082	0.587013	8.51699	15	158.699	0.323377	11.1561	28	NM_138932.1	A1CF	10	A1CF	2600039	Homo sapiens	RefSeq	ILMN_18532	NM_138932.1	NM_138932.1		29974	20357574	NM_138932.1	NP_620310.1	2600039	A	1826	TGCTGTCCCTAATGCAACTGCACCCGTGTCTGCAGCCCAGCTCAAGCAAG	-	52566586-52566635
ILMN_1806310	A1CF		Homo sapiens APOBEC1 complementation factor (A1CF), transcript variant 1, mRNA.	ASP; APOBEC1CF; ACF65; ACF64; RP11-564C4.2; MGC163391; ACF	194.672	0.109091	16.5307	21	192.432	0.145454	20.6846	17	161.523	0.458442	23.4929	10	139.334	0.64026	12.1175	18	166.386	0.212987	15.635	16	145.611	0.494805	17.2208	12	NM_138933.1	A1CF	10	A1CF	2650615	Homo sapiens	RefSeq	ILMN_7300	NM_014576.2	NM_014576.2		29974	20357571	NM_014576.2	NP_055391.2	2650615	A	1893	GAGGTCTACCCAACTTTTGCAGTGACTGCCCGAGGGGATGGATATGGCAC	-	52566495-52566544
ILMN_1779670	A1CF		Homo sapiens APOBEC1 complementation factor (A1CF), transcript variant 3, mRNA.	ASP; ACF65; ACF64; RP11-564C4.2; MGC163391	116.448	0.827273	7.14917	22	133.067	0.731169	6.27049	27	95.0065	0.963636	3.11847	26	103.952	0.857143	6.66652	22	116.406	0.74026	5.03394	26	121.241	0.707792	8.02619	25	NM_138933.1	A1CF	10	A1CF	5340672	Homo sapiens	RefSeq	ILMN_165661	NM_138933.1	NM_138933.1		29974	20357577	NM_138933.1	NP_620311.1	5340672	I	278	GGCACATGCCCAGAGCCAGAAGCGAGCATGAGCACAGCAATTCCTGGCCT	-	52610479-52610528
ILMN_1653355	A26C3		Homo sapiens ANKRD26-like family C, member 3 (A26C3), mRNA.	ACTBL1; POTE22	197.416	0.0987013	14.6913	25	161.294	0.496104	12.0347	14	223.167	0.00909091	29.4149	14	180.627	0.174026	14.817	21	191.586	0.0415584	13.49	19	156.281	0.358442	8.24345	16	NM_001005356.1	A26C3	22	A26C3	2000519	Homo sapiens	RefSeq	ILMN_21001	NM_001004053.2	NM_001004053.2		23784	126090670	NM_001004053.2	NP_001004053.2	2000519	A	687	CTGCTCTACATCTGGCCTCTGCCAATGGAAATTCAGAAGTAGTAAAACTC	-	14662540-14662589
ILMN_1717783	A26C3		Homo sapiens ANKRD26-like family C, member 3 (A26C3), mRNA.	ACTBL1; POTE22	113.471	0.842857	8.89395	22	101.075	0.941558	5.69794	20	109.059	0.851948	8.65934	22	99.8927	0.885714	4.9971	22	105.18	0.820779	6.89396	30	99.7788	0.887013	7.23316	27	NM_001004053.1	A26C3	22	A26C3	3870044	Homo sapiens	RefSeq	ILMN_21001	NM_001004053.2	NM_001004053.2		23784	126090670	NM_001004053.2	NP_001004053.2	3870044	S	1957	GTCATGCTAAGACTGGAACTAGACATAATGAAACATCAGAGCCAGCTAAG	-	14636561-14636610
ILMN_1705025	A26C3		Homo sapiens ANKRD26-like family C, member 3 (A26C3), mRNA.	ACTBL1; POTE22	208.326	0.0415584	12.1823	16	201.776	0.0883117	15.5312	21	174.838	0.307792	14.6137	22	193.762	0.0831169	14.2978	18	169.231	0.184416	13.8372	17	180.722	0.1	16.4328	15	XM_942354.1	A26C3	22	A26C3	7050209	Homo sapiens	RefSeq	ILMN_21001	NM_001004053.2	NM_001004053.2		23784	126090670	NM_001004053.2	NP_001004053.2	7050209	A	701	GCCTCTGCCAATGGAAATTCAGAAGTAGTAAAACTCCTGCTGGACAGACG	-	14662526-14662575
ILMN_1814316	A2BP1		Homo sapiens ataxin 2-binding protein 1 (A2BP1), transcript variant 1, mRNA.	FOX1; HRNBP1	145.52	0.650649	8.7975	18	179.422	0.271429	10.4433	25	176.506	0.284416	11.666	22	196.447	0.0636364	16.3826	24	180.706	0.0844156	11.8088	30	169.529	0.183117	13.0683	26	NM_018723.2	A2BP1	16	A2BP1	1580181	Homo sapiens	RefSeq	ILMN_9081	NM_145891.1	NM_145891.1		54715	22538404	NM_145891.1	NP_665898.1	1580181	A	1303	CAGTGACAGTTACGGACGAGTTTATGCTGCCGACCCCTACCACCACGCAC	+	7666834-7666841:7699059-7699100
ILMN_2359168	A2BP1		Homo sapiens ataxin 2-binding protein 1 (A2BP1), transcript variant 1, mRNA.	FOX1; HRNBP1	120.923	0.793507	6.5479	31	107.094	0.88961	6.72231	22	110.861	0.836364	6.14723	22	106.459	0.835065	4.80571	35	117.54	0.732468	5.67836	24	103.199	0.851948	5.45323	34	NM_145891.1	A2BP1	16	A2BP1	5220554	Homo sapiens	RefSeq	ILMN_9081	NM_145891.1	NM_145891.1		54715	22538404	NM_145891.1	NP_665898.1	5220554	A	1309	CAGTTACGGACGAGTTTATGCTGCCGACCCCTACCACCACGCACTTGCTC	+	7666840-7666841:7699059-7699106
ILMN_1731507	A2BP1		Homo sapiens ataxin 2-binding protein 1 (A2BP1), transcript variant 3, mRNA.	FOX1; HRNBP1	98.0888	0.966234	6.61745	16	102.791	0.922078	11.6411	13	108.964	0.853247	8.8543	20	78.7235	0.997403	7.20836	12	104.869	0.824675	9.06214	18	93.2311	0.935065	4.39198	17	NM_145893.1	A2BP1	16	A2BP1	5390438	Homo sapiens	RefSeq	ILMN_9675	NM_145893.1	NM_145893.1		54715	22538408	NM_145893.1	NP_665900.1	5390438	I	1312	AAATCAGTTCGTCTTCGTTGCAGCAGATGAAATTTCTTGTAACACCTCTG	+	7683319-7683368
ILMN_1787689	A2BP1		Homo sapiens ataxin 2-binding protein 1 (A2BP1), transcript variant 4, mRNA.	FOX1; HRNBP1	118.87	0.814286	6.55646	25	133.897	0.723377	9.63916	31	111.722	0.832468	9.0098	24	119.076	0.755844	5.05727	31	131.179	0.628571	10.0292	29	118.641	0.733766	6.10433	25	NM_018723.2	A2BP1	16	A2BP1	6420681	Homo sapiens	RefSeq	ILMN_5821	NM_018723.2	NM_018723.2		54715	22538402	NM_018723.2	NP_061193.2	6420681	I	758	CTCCAGCTTATGGTGAGTGTGGCTGGGGGTGCAGAGAGCGCACGGGAATT	+	6009890-6009939
ILMN_3241953	A2LD1		Homo sapiens AIG2-like domain 1 (A2LD1), mRNA.		128.071	0.750649	7.33358	29	118.739	0.805195	11.0464	14	132.59	0.71948	8.74459	23	155.137	0.480519	12.446	23	130.632	0.631169	8.38967	33	138.338	0.574026	7.60052	24	NM_033110.1	A2LD1	13	A2LD1	4760377	Homo sapiens	RefSeq	ILMN_365133	NM_033110.1	NM_033110.1		87769	34147452	NM_033110.1	NP_149101.1	4760377	S	1037	TACTGATTCTGGCCTGTAACCCCTGAGAAAGCCGATTTTACACGGCTGGG	-	101183950-101183999
ILMN_1745607	A2M		Homo sapiens alpha-2-macroglobulin (A2M), mRNA.	alpha 2M; CPAMD5; S863-7; FWP007; DKFZp779B086	100.872	0.950649	4.90102	19	102.652	0.922078	6.4983	21	100.633	0.920779	5.36592	34	108.89	0.815584	6.21346	19	86.7855	0.966234	4.30163	28	104.242	0.84026	7.25452	29	NM_000014.4	A2M	12	A2M	2370438	Homo sapiens	RefSeq	ILMN_8023	NM_000014.4	NM_000014.4		2	66932946	NM_000014.4	NP_000005.2	2370438	S	4524	CTTGGAAATGCTTGAAGACCACAAGGCTGAAAAGTGCTTTGCTGGAGTCC	-	9220383-9220418:9220419-9220432
ILMN_2136495	A2ML1		Homo sapiens alpha-2-macroglobulin-like 1 (A2ML1), mRNA.	FLJ41597; FLJ25179; DKFZp686O1010; DKFZp686L1821; DKFZp686D2011; FLJ41598; FLJ39129; DKFZp686C1729; DKFZp686G1812; CPAMD9; FLJ16045; FLJ41607	111.107	0.864935	7.73795	23	95.5632	0.966234	5.39941	14	103.506	0.898701	7.45818	26	90.2038	0.963636	3.87868	24	104.879	0.824675	7.96953	26	116.871	0.745455	12.6192	15	NM_144670.2	A2ML1	12	A2ML1	4050154	Homo sapiens	RefSeq	ILMN_17375	NM_144670.2	NM_144670.2		144568	74271844	NM_144670.2	NP_653271.2	4050154	S	4889	TGTAATCGCAGCCCCTTGGAAGGCCAAGGCAGGAGAATCGCCTCAACACT	+	8920412-8920461
ILMN_1668111	A3GALT2		Homo sapiens alpha 1,3-galactosyltransferase 2 (A3GALT2), mRNA.		232.664	0.00519481	19.3411	23	167.851	0.406494	19.4674	16	161.188	0.461039	13.1478	24	201.989	0.0454546	20.4784	18	148.984	0.438961	9.90383	21	176.434	0.125974	15.5886	25	XM_940724.1	A3GALT2	1	A3GALT2	1740066	Homo sapiens	RefSeq	ILMN_171902	NM_001080438.1	NM_001080438.1		127550	122937274	NM_001080438.1	NP_001073907.1	1740066	A	890	TCTTCTGGCTGCACAAGCCCGCCAAGGTGCTGTCGCCCGAGTTCTGCTGG	-	33545037-33545086
ILMN_2295559	A3GALT2		Homo sapiens alpha 1,3-galactosyltransferase 2 (A3GALT2), mRNA.		173.798	0.328571	11.8111	11	201.868	0.087013	21.0847	16	172.04	0.342857	12.13	20	182.688	0.151948	17.0287	21	149.82	0.428571	18.1553	14	174.673	0.14026	17.6461	13	NM_001080438.1	A3GALT2	1	A3GALT2	4830092	Homo sapiens	RefSeq	ILMN_171902	NM_001080438.1	NM_001080438.1		127550	122937274	NM_001080438.1	NP_001073907.1	4830092	I	583	ATGTTCTGCATGGACGTGGACCAGCACTTCAGCGGCACTTTTGGGCCCGA	-	33545344-33545393
ILMN_1735045	A4GALT		Homo sapiens alpha 1,4-galactosyltransferase (A4GALT), mRNA.	P1; A14GALT; A4GALT1; PK	279.043	0	11.4679	21	339.567	0	9.59283	28	307.971	0	9.5707	27	481.023	0	16.3263	15	513.279	0	12.067	24	535.981	0	12.7163	33	NM_017436.4	A4GALT	22	A4GALT	3610072	Homo sapiens	RefSeq	ILMN_25424	NM_017436.4	NM_017436.4		53947	55956926	NM_017436.4	NP_059132.1	3610072	S	1993	TCTTTAGGCTCAGGAGAAGCATTTTAAAGAAACCCCCACCCTGCCGCCCG	-	43088176-43088225
ILMN_1680754	A4GNT		Homo sapiens alpha-1,4-N-acetylglucosaminyltransferase (A4GNT), mRNA.	alpha4GnT; MGC149493	155.089	0.580519	7.94162	27	191.266	0.161039	20.4677	10	163.909	0.420779	15.9863	15	167.916	0.314286	12.9166	16	166.322	0.212987	12.4477	23	184.705	0.0844156	14.9612	14	NM_016161.1	A4GNT	3	A4GNT	6480136	Homo sapiens	RefSeq	ILMN_19436	NM_016161.1	NM_016161.1		51146	7705858	NM_016161.1	NP_057245.1	6480136	S	1053	CCACATGAACCAGGAGGGGCGGGCTGTGATTAGAGGAAGCAACACACTGG	-	139325896-139325945
ILMN_2375184	AAA1		Homo sapiens AAA1 protein (AAA1), transcript variant II, mRNA.		154.637	0.583117	19.4197	17	151.777	0.593507	10.7122	23	148.557	0.607792	8.52695	25	166.353	0.34026	14.7199	23	164.972	0.228571	14.901	19	126.061	0.679221	10.2645	24	NM_207284.1	AAA1	7	AAA1	2480367	Homo sapiens	RefSeq	ILMN_21956	NM_207284.1	NM_207284.1		404744	46402493	NM_207284.1	NP_997167.1	2480367	A	176	AGAAACGCAGGGAGACAGTTCAGTCACTGCAATCTTCATGCCCATCAGTT	-	34734892-34734941
ILMN_1659452	AAA1		Homo sapiens AAA1 protein (AAA1), transcript variant VIII, mRNA.		206.32	0.0493507	10.3216	31	186.547	0.2	10.3946	28	218.459	0.0207792	13.8436	20	204.978	0.0363636	16.9085	20	200.265	0.0116883	9.16824	29	183.238	0.0883117	11.65	25	NM_207290.1	AAA1	7	AAA1	2750273	Homo sapiens	RefSeq	ILMN_23093	NM_207290.1	NM_207290.1		404744	46402503	NM_207290.1	NP_997173.1	2750273	A	216	CGCAGGGAGACAGTTCAGTCACTGCAATCTTCATGCCCATCAGTTTCTTG	-	34734887-34734936
ILMN_1767388	AAA1		Homo sapiens AAA1 protein (AAA1), transcript variant III, mRNA.		177.904	0.274026	9.97652	30	206.858	0.0636364	12.6967	29	184.62	0.18961	10.0642	28	168.764	0.306493	11.3622	30	177.857	0.103896	15.0269	19	154.674	0.381818	11.7573	22	NM_207285.1	AAA1	7	AAA1	4560202	Homo sapiens	RefSeq	ILMN_22083	NM_207285.1	NM_207285.1		404744	46402501	NM_207285.1	NP_997168.1	4560202	I	332	GACCTGGACGCCTCAACACTCCTGGCCTTACCTCCCTTGCTGAACGTCTC	-	34710234-34710283
ILMN_1675204	AAA1		Homo sapiens AAA1 protein (AAA1), transcript variant VII, mRNA.		128.222	0.750649	12.0003	13	92.4407	0.980519	5.37689	19	106.03	0.875325	8.8425	29	96.0815	0.916883	7.22853	17	90.8903	0.933766	3.58264	21	94.7633	0.927273	5.41527	23	NM_207289.1	AAA1	7	AAA1	5360113	Homo sapiens	RefSeq	ILMN_22969	NM_207289.1	NM_207289.1		404744	46402508	NM_207289.1	NP_997172.1	5360113	I	495	GTAGACCATTTTCATGTGTATACCTCCTCTGAGTCACCCTCAGGTAGGGA	-	34574394-34574443
ILMN_1673870	AAA1		Homo sapiens AAA1 protein (AAA1), transcript variant IX, mRNA.		128.392	0.749351	7.73731	29	123.789	0.787013	5.41867	34	113.565	0.820779	7.45394	20	94.6029	0.935065	5.51664	24	101.625	0.848052	4.68715	29	118.997	0.733766	6.18518	22	NM_207283.1	AAA1	7	AAA1	6180500	Homo sapiens	RefSeq	ILMN_21523	NM_207283.1	NM_207283.1		404744	46402495	NM_207283.1	NP_997166.1	6180500	I	263	CACCTTCTTTGTTGGGATGTTCTCTGGACTAATGACTCCAGGCGAGACCA	-	34649420-34649469
ILMN_1755321	AAAS		Homo sapiens achalasia, adrenocortical insufficiency, alacrimia (Allgrove, triple-A) (AAAS), mRNA.	ADRACALA; AAASb; DKFZp586G1624; GL003; ADRACALIN; AAA	214.464	0.0246753	8.9506	21	237.824	0.00779221	9.80484	31	210.539	0.0454546	10.5316	28	179.632	0.180519	8.19573	24	171.442	0.164935	7.63302	26	197.607	0.0363636	9.07023	25	NM_015665.3	AAAS	12	AAAS	60689	Homo sapiens	RefSeq	ILMN_22994	NM_015665.4	NM_015665.4		8086	151301094	NM_015665.4	NP_056480.1	60689	S	1669	CATGACCTGCCCCTCTTTACTGAGACATCCCCAACCTCTGCCCCTTGGGA	-	51987594-51987643
ILMN_1698554	AACS		Homo sapiens acetoacetyl-CoA synthetase (AACS), mRNA.	FLJ41251; SUR-5; FLJ12389; ACSF1	373.869	0	9.24995	16	342.997	0	9.36297	24	353.091	0	11.9482	21	329.896	0	14.6525	18	375.279	0	24.259	18	336.311	0	10.5442	28	NM_023928.2	AACS	12	AACS	1580504	Homo sapiens	RefSeq	ILMN_22643	NM_023928.3	NM_023928.3		65985	111154071	NM_023928.3	NP_076417.2	1580504	S	3034	GTGCTGCCTCCACCTGAGAGTTGCTAGGGGGTTCTTGTCGAGATCATGTC	+	124193537-124193586
ILMN_1814092	AACSL		PREDICTED: Homo sapiens acetoacetyl-CoA synthetase-like (AACSL), mRNA.		222.031	0.0142857	13.6444	33	226.402	0.0142857	14.2879	25	181.511	0.224675	14.7847	13	215.173	0.0142857	14.3892	22	197.677	0.0207792	11.8433	20	199.043	0.0324675	15.8964	19	XM_376454.3	AACSL	5	AACSL	4570132	Homo sapiens	RefSeq	ILMN_34644	XM_376454.3	XM_376454.3		401224	88986499	XM_376454.3	XP_376454.1	4570132	A	2565	CAGGGACAGAAAGTAGACCAGAGCTTATTCAGGGAAGGGGAGAGAGAAGG	-	178124669-178124718
ILMN_1760414	AADAC		Homo sapiens arylacetamide deacetylase (esterase) (AADAC), mRNA.	CES5A1; DAC	172.282	0.345454	15.2776	18	193.498	0.14026	13.756	31	199.415	0.0948052	16.4061	21	199.627	0.0545455	10.1562	35	147.061	0.464935	8.14652	29	197.029	0.038961	15.3155	20	NM_001086.2	AADAC	3	AADAC	6200619	Homo sapiens	RefSeq	ILMN_25205	NM_001086.2	NM_001086.2		13	68299766	NM_001086.2	NP_001077.2	6200619	S	1023	TCCAGGGTTCCTAGATGTGAGGGCAGCCCCTTTGTTGGCTGATGACAACA	+	151545693-151545742
ILMN_2061446	AADACL1		Homo sapiens arylacetamide deacetylase-like 1 (AADACL1), mRNA.		2969.55	0	122.601	19	3115.11	0	83.4577	20	2642.57	0	70.6164	20	1103.88	0	64.1476	20	1252.3	0	31.7236	26	1332.34	0	38.4328	20	NM_020792.3	AADACL1	3	AADACL1	7210327	Homo sapiens	RefSeq	ILMN_24560	NM_020792.3	NM_020792.3		57552	68051720	NM_020792.3	NP_065843.3	7210327	S	4105	ATGCATGACCTTTTAACCTTTGACTTTGCTTATTTCCCACTACGAAGGGG	-	173831263-173831312
ILMN_1676336	AADACL1		Homo sapiens arylacetamide deacetylase-like 1 (AADACL1), mRNA.		4802.29	0	168.904	26	5061.16	0	81.2078	22	4548.84	0	120.72	27	1950.92	0	53.4394	20	2205.14	0	74.308	27	1825.43	0	43.4726	17	NM_020792.3	AADACL1	3	AADACL1	7650020	Homo sapiens	RefSeq	ILMN_24560	NM_020792.3	NM_020792.3		57552	68051720	NM_020792.3	NP_065843.3	7650020	S	3689	GGCAGGGTTCCTTCAATTGGCATTTTCCCCAGAATTGTGAGCCAAAGCCT	-	173831679-173831728
ILMN_1752884	AADACL2		Homo sapiens arylacetamide deacetylase-like 2 (AADACL2), mRNA.	MGC72001	222.046	0.0142857	16.3439	27	170.644	0.38052	10.5496	20	197.951	0.105195	13.7384	19	186.59	0.122078	14.6372	24	166.188	0.214286	10.5667	20	147.363	0.47013	5.94376	22	NM_207365.1	AADACL2	3	AADACL2	1780408	Homo sapiens	RefSeq	ILMN_3270	NM_207365.2	NM_207365.2		344752	141801881	NM_207365.2	NP_997248.1	1780408	S	1036	GCCAGGACTTACAGACAGCAGAGCATTACCCTTGTTGGCCAATGATTCTC	+	152957793-152957842
ILMN_1660703	AADACL3		PREDICTED: Homo sapiens arylacetamide deacetylase-like 3 (AADACL3), mRNA.		165.31	0.42987	10.2434	23	140.352	0.685714	9.02437	18	170.778	0.353247	12.4032	32	178.359	0.203896	10.2386	28	143.532	0.518182	15.7473	15	107.651	0.816883	7.02574	21	XM_928294.1	AADACL3		AADACL3	6840400	Homo sapiens	RefSeq	ILMN_31365	XM_938346.2	XM_938346.2		126767	113411934	XM_938346.2	XP_943439.1	6840400	I	205	GATGATATTTGAGAAGCTCAGAATCTGTTCTATGCCCCAATTTTTCTGTT
ILMN_1668851	AADACL4		Homo sapiens arylacetamide deacetylase-like 4 (AADACL4), mRNA.		125.263	0.768831	4.29621	17	138.277	0.696104	6.55416	30	124.084	0.762338	6.36513	20	123.474	0.736364	5.6843	20	131.488	0.627273	10.6284	23	120.575	0.71948	7.0092	19	NM_001013630.1	AADACL4	1	AADACL4	2600309	Homo sapiens	RefSeq	ILMN_19498	NM_001013630.1	NM_001013630.1		343066	61966716	NM_001013630.1	NP_001013652.1	2600309	S	1239	CCCCGAGGAGGAAGGGGCAAGTATGGACTCTACCAGAAACCGGGTGCTTT	+	12649348-12649397
ILMN_2270015	AADAT		Homo sapiens aminoadipate aminotransferase (AADAT), transcript variant 1, mRNA.	KATII; KAT2	171.858	0.349351	10.1904	23	213.659	0.038961	11.3242	33	212.401	0.0376623	17.9643	22	177.568	0.209091	10.4819	36	165.503	0.220779	12.7232	18	152.892	0.405195	7.56584	26	NM_016228.3	AADAT	4	AADAT	520039	Homo sapiens	RefSeq	ILMN_28717	NM_016228.3	NM_016228.3		51166	33469971	NM_016228.3	NP_057312.1	520039	I	237	GGCGTTGCCAGAGTGAGGAGTTAGCAGGCAGGACTTGACGAGGCTCTTTG	-	171247472-171247521
ILMN_1809959	AADAT		Homo sapiens aminoadipate aminotransferase (AADAT), transcript variant 2, mRNA.	KATII; KAT2	97.6059	0.967533	6.01225	24	99.162	0.950649	6.03337	18	99.9016	0.92987	4.49826	16	96.0874	0.916883	5.63131	23	123.419	0.685714	7.7679	27	107.226	0.81948	6.34578	20	NM_182662.1	AADAT	4	AADAT	1110326	Homo sapiens	RefSeq	ILMN_16077	NM_182662.1	NM_182662.1		51166	33469969	NM_182662.1	NP_872603.1	1110326	I	17	TCTGGGCCGGCGCCTAGGCCGGCCAACGCGGACGCCGGGTTGCGGTGATT	-	171247881-171247930
ILMN_2357031	AADAT		Homo sapiens aminoadipate aminotransferase (AADAT), transcript variant 2, mRNA.	KATII; KAT2	114.388	0.838961	6.36487	25	113.157	0.845455	7.14898	25	97.2717	0.953247	3.93094	22	127.17	0.715584	9.77781	22	114.339	0.755844	7.91333	26	94.089	0.927273	5.95005	28	NM_182662.1	AADAT	4	AADAT	4220717	Homo sapiens	RefSeq	ILMN_16077	NM_182662.1	NM_182662.1		51166	33469969	NM_182662.1	NP_872603.1	4220717	A	1719	CAACTAGACACCTTTTAAAGTGCCTCTAAATTCATCAGATGGCCAAACTG	-	171218287-171218336
ILMN_1726986	AADAT		Homo sapiens aminoadipate aminotransferase (AADAT), transcript variant 2, mRNA.	KATII; KAT2	633.155	0	26.4629	22	727.025	0	33.0188	27	657.207	0	31.1458	25	411.285	0	22.282	21	391.921	0	12.5323	21	377.934	0	13.8072	21	NM_182662.1	AADAT	4	AADAT	6270181	Homo sapiens	RefSeq	ILMN_16077	NM_182662.1	NM_182662.1		51166	33469969	NM_182662.1	NP_872603.1	6270181	A	1533	GGCCTGCATGCACTCTGGCCTGCATGGCAGAACAAGACCCTGTCTCTAAA	-	171218473-171218522
ILMN_3237396	AAGAB		Homo sapiens alpha- and gamma-adaptin binding protein (AAGAB), mRNA.	DKFZp686G08119; DKFZp667D2317	1223.68	0	38.7015	21	1334.43	0	28.0925	37	1282.98	0	33.8704	30	1282.01	0	30.8962	36	1330.31	0	28.4414	33	1360.08	0	40.2099	45	NM_024666.3	AAGAB	15	AAGAB	5490500	Homo sapiens	RefSeq	ILMN_1472	NM_024666.3	NM_024666.3		79719	153251314	NM_024666.3	NP_078942.3	5490500	S	2622	CCACCAGCCCATCAGTGTTTCTTTGAGGTGATTGCATTAGGGAAGTTGGC	-	67493540-67493589
ILMN_1688755	AAK1		Homo sapiens AP2 associated kinase 1 (AAK1), mRNA.	DKFZp686K16132; MGC164568; FLJ45252; FLJ23712; FLJ25931; KIAA1048; FLJ42882; DKFZp686F03202; MGC164570; FLJ31060; MGC138170	689.007	0	19.3155	34	679.392	0	26.732	24	576.947	0	20.6931	20	386.363	0	23.4883	16	386.34	0	14.7187	27	406.747	0	18.4807	24	NM_001012987.1	AAK1	2	AAK1	1170332	Homo sapiens	RefSeq	ILMN_11466	NM_014911.3	NM_014911.3		22848	148277036	NM_014911.3	NP_055726.3	1170332	S	14921	GAGCACCTTGTTACAGTTCCGGCCTCTCAGTATGTGGGCTAAATGCCAGC	-	69692089-69692138
ILMN_1880387	AAK1		Homo sapiens AP2 associated kinase 1 (AAK1), mRNA.	DKFZp686K16132; MGC164568; FLJ45252; FLJ23712; FLJ25931; KIAA1048; FLJ42882; DKFZp686F03202; MGC164570; FLJ31060; MGC138170	187.234	0.181818	13.3452	20	140.57	0.684416	13.9554	11	159.597	0.481818	12.0531	30	112.512	0.78961	6.70269	13	139.853	0.557143	14.9231	17	145.624	0.494805	12.8599	13	Hs.468878	AAK1	2	AAK1	4390201	Homo sapiens	RefSeq	ILMN_11466	NM_014911.3	NM_014911.3		22848	148277036	NM_014911.3	NP_055726.3	4390201	S	7973	CGGGATAGGGAGGCTCCTTGGGTAATGCTAACCTATGCAAAGAAGTTACC	-	69699037-69699086
ILMN_1689211	AAK1		Homo sapiens AP2 associated kinase 1 (AAK1), mRNA.	KIAA1048; MGC138170	118.258	0.814286	7.15411	26	128.308	0.75974	8.987	25	114.582	0.811688	10.1402	18	103.814	0.857143	6.98779	26	98.3515	0.876623	8.67552	13	103.515	0.848052	6.3566	21	NM_014911.2	AAK1	2	AAK1	6860170	Homo sapiens	RefSeq	ILMN_168875	NM_014911.2	NM_014911.2		22848	29570779	NM_014911.2	NP_055726.2	6860170	S	2914	TAGTTAACCAATCCCTGGGGAATAGCCCTGCCACCCCAGAAGCCAAGGCT	-	69563227-69563276
ILMN_1653165	AAMP		Homo sapiens angio-associated, migratory cell protein (AAMP), mRNA.		819.644	0	18.872	29	935.489	0	27.9599	29	856.806	0	41.047	22	845.338	0	30.3449	32	918.636	0	27.314	27	904.275	0	47.0714	21	NM_001087.2	AAMP	2	AAMP	4610048	Homo sapiens	RefSeq	ILMN_26068	NM_001087.3	NM_001087.3		14	96322659	NM_001087.3	NP_001078.2	4610048	S	1483	AGGAGGGTGGGGCCCTGGATGACTTTCCAGCCTCTTCAACTGACTTGCTC	-	219129112-219129161
ILMN_1729835	AANAT		Homo sapiens arylalkylamine N-acetyltransferase (AANAT), mRNA.	SNAT; AA-NAT	87.9536	0.994805	3.6443	23	104.372	0.912987	7.29813	28	80.8795	0.996104	7.68185	12	82.0957	0.98961	5.35069	18	84.8881	0.980519	5.94694	20	87.3976	0.975325	7.98001	15	NM_001088.1	AANAT	17	AANAT	1070703	Homo sapiens	RefSeq	ILMN_23864	NM_001088.1	NM_001088.1		15	4501844	NM_001088.1	NP_001079.1	1070703	S	705	GCTCATGTGCGAGGACGCGCTGGTACCCTTCTATGAGAGGTTCAGCTTCC	+	71977494-71977543
ILMN_1662364	AARS		Homo sapiens alanyl-tRNA synthetase (AARS), mRNA.		7697.6	0	264.438	19	7597.74	0	172.247	24	7255.84	0	285.923	22	3351.57	0	94.6897	33	3717.13	0	102.695	29	3816.05	0	127.881	28	NM_001605.1	AARS	16	AARS	290603	Homo sapiens	RefSeq	ILMN_29917	NM_001605.2	NM_001605.2		16	109148541	NM_001605.2	NP_001596.2	290603	S	3263	AGATAACGGCTCTCCAGACCTGAGCTTTCCGCGTCAGCAAGTAGGAATCG	-	70286328-70286377
ILMN_1674698	AARS2		Homo sapiens alanyl-tRNA synthetase 2, mitochondrial (putative) (AARS2), nuclear gene encoding mitochondrial protein, mRNA.	KIAA1270; AARSL; bA444E17.1	559.89	0	18.6125	16	608.104	0	26.9112	24	569.43	0	21.528	18	458.167	0	19.3412	32	494.8	0	22.7825	18	460.539	0	11.0712	21	NM_020745.1	AARS2	6	AARS2	540255	Homo sapiens	RefSeq	ILMN_23137	NM_020745.2	NM_020745.2		57505	145199235	NM_020745.2	NP_065796.1	540255	S	3701	GGCAGACAAAGGGCTCCCTGGCTACTGGGAAGATACAGAACCATCCTGTG	-	44375472-44375521
ILMN_1700461	AARSD1		Homo sapiens alanyl-tRNA synthetase domain containing 1 (AARSD1), mRNA.	MGC2744	1089.01	0	57.667	16	1108.38	0	38.804	25	1075.25	0	59.6075	12	932.194	0	37.7507	18	952.301	0	43.5272	15	1029.27	0	53.9344	24	NM_025267.2	AARSD1	17	AARSD1	60154	Homo sapiens	RefSeq	ILMN_25076	NM_025267.2	NM_025267.2		80755	34147388	NM_025267.2	NP_079543.1	60154	S	1511	ACTGTGGGCGATGAGAAAGGTGGTGGACTCTTCTTACTGGCAGGGCCACC	-	38357369-38357418
ILMN_1784269	AASDH		Homo sapiens aminoadipate-semialdehyde dehydrogenase (AASDH), mRNA.	LYS2; ACSF4; NRPS1098; NRPS998	343.494	0	10.6327	21	403.705	0	14.5742	24	372.683	0	13.6969	18	346.597	0	15.6492	18	380.91	0	17.3567	29	338.447	0	18.8885	20	NM_181806.2	AASDH	4	AASDH	4150561	Homo sapiens	RefSeq	ILMN_5103	NM_181806.2	NM_181806.2		132949	45580729	NM_181806.2	NP_861522.2	4150561	S	3265	CTGGCAGCAGCATCTACTGATGGGAAAGTGTGGATCTTGGAATCTCAGAG	-	57204703-57204752
ILMN_1698189	AASDHPPT		Homo sapiens aminoadipate-semialdehyde dehydrogenase-phosphopantetheinyl transferase (AASDHPPT), mRNA.	DKFZp566E2346; CGI-80; LYS2; AASD-PPT; LYS5	1426.61	0	54.9909	25	1513.21	0	48.6949	24	1524.86	0	60.9337	17	824.935	0	33.3049	20	904.299	0	40.3928	24	911.874	0	37.3866	20	NM_015423.2	AASDHPPT	11	AASDHPPT	6060767	Homo sapiens	RefSeq	ILMN_25075	NM_015423.2	NM_015423.2		60496	20357567	NM_015423.2	NP_056238.2	6060767	S	1986	GAAGCTAAGCTAGGTGTGAAGAATGGAATTGGAAGCCCACTGCCTTCCCA	+	105473754-105473803
ILMN_2096191	AASDHPPT		Homo sapiens aminoadipate-semialdehyde dehydrogenase-phosphopantetheinyl transferase (AASDHPPT), mRNA.	DKFZp566E2346; CGI-80; LYS2; AASD-PPT; LYS5	2621.3	0	96.6277	26	2833.37	0	88.1842	13	2544.43	0	112.877	24	1283.98	0	74.3107	13	1417.17	0	50.2168	31	1440.58	0	42.3267	27	NM_015423.2	AASDHPPT	11	AASDHPPT	7040717	Homo sapiens	RefSeq	ILMN_25075	NM_015423.2	NM_015423.2		60496	20357567	NM_015423.2	NP_056238.2	7040717	S	2396	GTCAGTATTGTTATTGGCTTTTCGTATTCCTCTTAACGTGAACCGTCTGT	+	105474164-105474213
ILMN_1678323	AASS		Homo sapiens aminoadipate-semialdehyde synthase (AASS), nuclear gene encoding mitochondrial protein, mRNA.	LORSDH; LKR/SDH; LKRSDH	266.7	0	12.8777	23	277.31	0.0012987	19.8058	13	261.072	0	11.3655	19	262.849	0	15.9445	17	233.201	0	15.1485	21	237.021	0.0012987	19.0746	17	NM_005763.2	AASS	7	AASS	60280	Homo sapiens	RefSeq	ILMN_18079	NM_005763.2	NM_005763.2		10157	13027639	NM_005763.2	NP_005754.2	60280	S	2714	CCGTGGGGTTACCCACCGCCATGGCAGCCAAAATGTTGCTTGATGGTGAA	-	121503892-121503897:121505128-121505171
ILMN_2157219	AASS		Homo sapiens aminoadipate-semialdehyde synthase (AASS), nuclear gene encoding mitochondrial protein, mRNA.	LORSDH; LKR/SDH; LKRSDH	225.405	0.0116883	15.0618	22	199.782	0.0974026	11.4476	20	213.229	0.0363636	10.4534	19	154.285	0.485714	11.7488	25	172.358	0.157143	11.2797	19	171.079	0.176623	11.8489	23	NM_005763.2	AASS	7	AASS	1500465	Homo sapiens	RefSeq	ILMN_18079	NM_005763.2	NM_005763.2		10157	13027639	NM_005763.2	NP_005754.2	1500465	S	2776	GGCCTAATGGGGCCCTTTTCAAAGGAGATCTATGGACCAATATTGGAGCG	-	121503830-121503879
ILMN_1703743	AATF		Homo sapiens apoptosis antagonizing transcription factor (AATF), mRNA.	CHE1; DED; CHE-1	2028.82	0	64.7171	20	2025.49	0	51.5455	30	2014.93	0	58.0623	31	2413.32	0	56.435	33	2648.43	0	54.7081	31	2487.99	0	84.852	27	NM_012138.3	AATF	17	AATF	6020372	Homo sapiens	RefSeq	ILMN_29906	NM_012138.3	NM_012138.3		26574	76159274	NM_012138.3	NP_036270.1	6020372	S	1875	GAACTGTACCGCTCTCTTTTTGGCCAGCTCCACCCTCCCGACGAAGGCCA	+	32488018-32488067
ILMN_1687609	AATK		Homo sapiens apoptosis-associated tyrosine kinase (AATK), mRNA.	AATYK1; LMTK1; AATYK; KIAA0641; LMR1	216.78	0.0194805	16.9318	19	211.713	0.0441558	14.1689	25	162.052	0.448052	8.94522	16	208.434	0.0272727	13.6628	27	176.409	0.118182	8.65807	14	238.597	0.0012987	14.1547	15	XM_927215.1	AATK	17	AATK	5550132	Homo sapiens	RefSeq	ILMN_168181	NM_001080395.1	NM_001080395.1		9625	122937190	NM_001080395.1	NP_001073864.1	5550132	S	4980	CAGTATCTGGTCCTGTGCCCCAGCTGCCAAAGGAGAGTGGGGGCCATGCC	-	76705973-76706022
ILMN_2068874	AATK		Homo sapiens apoptosis-associated tyrosine kinase (AATK), mRNA.	AATYK1; LMTK1; AATYK; KIAA0641; LMR1	184.244	0.209091	10.2703	20	138.334	0.694805	7.05408	17	163.335	0.428571	11.8735	20	165.69	0.345454	13.9764	18	147.346	0.461039	7.81489	24	162.105	0.274026	10.3549	28	NM_001080395.1	AATK	17	AATK	6370746	Homo sapiens	RefSeq	ILMN_168181	NM_001080395.1	NM_001080395.1		9625	122937190	NM_001080395.1	NP_001073864.1	6370746	S	4594	TGTGCTCACAGGACACTTAAACCAGGACGAGGCATGGCCCCGAGACACTG	-	76706359-76706408
ILMN_1699334	AATK		Homo sapiens apoptosis-associated tyrosine kinase (AATK), mRNA.	AATYK1; LMTK1; AATYK; KIAA0641; LMR1	248.422	0.0012987	9.55285	20	248.615	0.0038961	18.6782	18	229.897	0.0025974	7.72337	19	197.037	0.061039	16.77	17	201.568	0.0116883	9.50103	16	230.649	0.0038961	14.4031	25	XM_940993.1	AATK	17	AATK	7400300	Homo sapiens	RefSeq	ILMN_168181	NM_001080395.1	NM_001080395.1		9625	122937190	NM_001080395.1	NP_001073864.1	7400300	S	3389	TGACCCCGGTTCCGCTGAGATCAGAAGGCAACAGCTCTGAGTTCCAGGGG	-	76708973-76709022
ILMN_1670117	ABAT		Homo sapiens 4-aminobutyrate aminotransferase (ABAT), nuclear gene encoding mitochondrial protein, transcript variant 1, mRNA.	NPD009; GABAT; GABA-AT	184.268	0.209091	12.735	21	185.044	0.214286	13.1129	18	162.087	0.448052	17.5333	11	167.449	0.322078	9.32043	20	153.606	0.38961	8.64747	20	143.156	0.536364	12.2199	16	NM_020686.3	ABAT	16	ABAT	1110025	Homo sapiens	RefSeq	ILMN_163778	NM_020686.4	NM_020686.4		18	96304477	NM_020686.4	NP_065737.2	1110025	I	52	AGACACCCAGCGCTGCCGGAACTCGGGGCGCGCATCCCGCAAGTCGGAAC	+	8675979-8676028
ILMN_1805104	ABAT		Homo sapiens 4-aminobutyrate aminotransferase (ABAT), nuclear gene encoding mitochondrial protein, transcript variant 2, mRNA.	NPD009; GABAT; GABA-AT	97.9519	0.966234	5.49976	15	100.144	0.944156	6.44647	20	91.8274	0.976623	5.73393	21	111.459	0.797403	12.8015	20	111.727	0.767532	7.09764	23	98.4008	0.896104	5.88853	17	NM_020686.3	ABAT	16	ABAT	1230592	Homo sapiens	RefSeq	ILMN_12348	NM_000663.3	NM_000663.3		18	96304804	NM_000663.3	NP_000654.2	1230592	A	4935	AACTCAGCAGAAGCTGGTAAAAACATGGGGAGCCCGGAGGACAGGCTGCT	+	8785405-8785454
ILMN_2404407	ABAT		Homo sapiens 4-aminobutyrate aminotransferase (ABAT), nuclear gene encoding mitochondrial protein, transcript variant 2, mRNA.	NPD009; GABAT; GABA-AT	107.627	0.896104	7.23079	22	106.922	0.892208	7.75832	21	100.587	0.920779	5.32919	27	112.715	0.78961	10.4271	15	93.7792	0.911688	6.08772	23	103.386	0.850649	11.1098	22	NM_000663.3	ABAT	16	ABAT	6580291	Homo sapiens	RefSeq	ILMN_12348	NM_000663.3	NM_000663.3		18	96304804	NM_000663.3	NP_000654.2	6580291	A	5251	GCTCATGGTAGAAAACCATAGCTAAGTAGCATCGCAGACTTAAGCGTACA	+	8785721-8785770
ILMN_1766054	ABCA1		Homo sapiens ATP-binding cassette, sub-family A (ABC1), member 1 (ABCA1), mRNA.	CERP; ABC-1; MGC164864; MGC165011; HDLDT1; ABC1; TGD; FLJ14958	311.254	0	12.9052	23	326.52	0	12.1754	30	287.547	0	14.3605	17	1159.07	0	33.2665	20	1258.97	0	26.3632	15	1254.32	0	37.049	23	NM_005502.2	ABCA1	9	ABCA1	4060358	Homo sapiens	RefSeq	ILMN_21049	NM_005502.2	NM_005502.2		19	21536375	NM_005502.2	NP_005493.2	4060358	S	10145	GTGCTCTTTGTTCATCATTGGCCCTCATTCCAAGCACTTTACGCTGTCTG	-	107543500-107543549
ILMN_1753388	ABCA10		Homo sapiens ATP-binding cassette, sub-family A (ABC1), member 10 (ABCA10), mRNA.	EST698739	205.437	0.0506494	10.4114	19	242.79	0.00649351	15.5045	28	225.751	0.0025974	13.9467	21	218.126	0.00909091	13.317	30	224.74	0	16.1644	25	185.405	0.0805195	13.5686	18	NM_080282.2	ABCA10	17	ABCA10	3190541	Homo sapiens	RefSeq	ILMN_17121	NM_080282.3	NM_080282.3		10349	153792143	NM_080282.3	NP_525021.3	3190541	S	3458	GCTCAGATGATCCCTCCTACAATGGAGCCATCATAGTGTCTGGTGACCAG	-	67178818-67178867
ILMN_2070570	ABCA10		Homo sapiens ATP-binding cassette, sub-family A (ABC1), member 10 (ABCA10), mRNA.	EST698739	190.967	0.146753	10.2425	30	203.834	0.0779221	12.8442	24	201.731	0.0792208	10.5779	20	169.753	0.292208	9.85527	23	169.158	0.185714	8.06687	25	178.584	0.111688	9.73629	31	NM_080282.2	ABCA10	17	ABCA10	7550128	Homo sapiens	RefSeq	ILMN_174016	NM_080282.2	NM_080282.2		10349	27502428	NM_080282.2	NP_525021.2	7550128	S	6132	CAAAGGTAGTATCAGTAGGCATAGTCATTTTCTGTATCTTTTCACCTCAC	-	64655892-64655941
ILMN_2232084	ABCA11		Homo sapiens ATP-binding cassette, sub-family A (ABC1), member 11 (pseudogene) (ABCA11) on chromosome 4.	ABCA11P; MGC138274; MGC120312; FLJ14297; MGC120310; MGC132744; MGC120309; EST1133530	370.481	0	13.6438	22	426.559	0	23.3797	20	422.096	0	20.6246	24	387.21	0	24.2648	27	355.498	0	13.7452	42	390.999	0	19.7057	24	NR_002451.1	ABCA11	4	ABCA11	2320403	Homo sapiens	RefSeq	ILMN_20924	NR_002451.1	NR_002451.1		79963	73476379	NR_002451.1		2320403	S	1284	GTGGAGGATGTCCACCCTCTGTCTCAGGCCTTTTTCAAATTAAAGGCAGT	-	409705-409754
ILMN_1750250	ABCA12		Homo sapiens ATP-binding cassette, sub-family A (ABC1), member 12 (ABCA12), transcript variant 1, mRNA.	LI2; FLJ41584; ICR2B; DKFZp434G232	113.707	0.841558	5.79042	28	95.2575	0.966234	4.96911	32	92.5576	0.972727	4.60908	29	100.101	0.883117	6.64587	20	92.628	0.922078	6.30999	27	102.921	0.855844	5.8353	34	NM_173076.2	ABCA12	2	ABCA12	4570152	Homo sapiens	RefSeq	ILMN_13168	NM_173076.2	NM_173076.2		26154	30795237	NM_173076.2	NP_775099.2	4570152	I	588	TCCAGAGCACCCAAGTTCCAGAAAGAAGGCATGCATCACTAGCCACAGTA	-	215917300-215917308:215919297-215919337
ILMN_2361400	ABCA12		Homo sapiens ATP-binding cassette, sub-family A (ABC1), member 12 (ABCA12), transcript variant 2, mRNA.	LI2; FLJ41584; ICR2B; DKFZp434G232	104.931	0.920779	6.48254	15	119.246	0.802597	7.80405	23	116.529	0.802597	6.79296	22	103.963	0.857143	5.95648	28	115.647	0.749351	8.14942	22	101.883	0.864935	4.29836	37	NM_015657.3	ABCA12	2	ABCA12	4900711	Homo sapiens	RefSeq	ILMN_7547	NM_015657.3	NM_015657.3		26154	30795236	NM_015657.3	NP_056472.2	4900711	A	7600	AGGACTGCAATAGAGAGGGCAATTTACCCTGGTGGTACACGGAACCTAGA	-	215796701-215796750
ILMN_1704579	ABCA13		Homo sapiens ATP-binding cassette, sub-family A (ABC1), member 13 (ABCA13), mRNA.	FLJ33951; FLJ33876; FLJ16398; DKFZp313D2411	86.4133	0.994805	5.09523	23	77.6827	1	5.8263	9	82.6638	0.996104	4.87217	27	76.4375	0.998701	4.78644	23	87.9657	0.958442	6.59841	17	96.2761	0.907792	7.05333	23	NM_152701.2	ABCA13	7	ABCA13	1780537	Homo sapiens	RefSeq	ILMN_19037	NM_152701.2	NM_152701.2		154664	31657091	NM_152701.2	NP_689914.2	1780537	S	16793	GGCCTTTTTCAACACTAACGTTGAGTACCGGTAGCTTGTGATCAAAGGCA	+	48657433-48657482
ILMN_1687636	ABCA2		Homo sapiens ATP-binding cassette, sub-family A (ABC1), member 2 (ABCA2), transcript variant 2, mRNA.	MGC129761; ABC2	162.741	0.476623	11.7414	19	163.113	0.474026	11.8588	24	150.345	0.584416	10.8387	23	152.377	0.502597	9.14205	36	134.904	0.607792	7.75122	26	139.04	0.568831	6.76914	27	NM_212533.1	ABCA2	9	ABCA2	450333	Homo sapiens	RefSeq	ILMN_13527	NM_212533.2	NM_212533.2		20	150417979	NM_212533.2	NP_997698.1	450333	I	4	ACCGCCTGATCCCGAACTCCCTGTGCAGAGACCAGACTCGCCCGAATATG	-	139923321-139923324:139923325-139923370
ILMN_1747627	ABCA2		Homo sapiens ATP-binding cassette, sub-family A (ABC1), member 2 (ABCA2), transcript variant 2, mRNA.	MGC129761; ABC2	210.494	0.0376623	13.4429	20	225.932	0.0168831	12.1993	23	199.137	0.0987013	9.94	21	209.502	0.0233766	11.7912	17	235.768	0	11.0176	25	227.163	0.00519481	13.3115	23	NM_001606.3	ABCA2	9	ABCA2	2320243	Homo sapiens	RefSeq	ILMN_13527	NM_212533.2	NM_212533.2		20	150417979	NM_212533.2	NP_997698.1	2320243	A	7856	GGGCGGAGCTGGGTCAGTCCCGTATTTATTTTGCTTTGAGAAGAGGCTCC	-	139901926-139901975
ILMN_1758523	ABCA3		Homo sapiens ATP-binding cassette, sub-family A (ABC1), member 3 (ABCA3), mRNA.	ABC-C; EST111653; MGC72201; LBM180; ABC3	270.688	0	19.923	21	275.862	0.0012987	16.2997	17	235.795	0.0012987	12.3718	23	360.55	0	24.5597	10	376.181	0	22.2081	21	344.685	0	18.7165	15	NM_001089.1	ABCA3	16	ABCA3	430402	Homo sapiens	RefSeq	ILMN_18800	NM_001089.1	NM_001089.1		21	4501848	NM_001089.1	NP_001080.1	430402	S	6389	ACCCTAAGGGCTGGGTGGCTGTCTCAAGGACACATTGAATACGTTGTGAC	-	2265911-2265960
ILMN_1794965	ABCA4		Homo sapiens ATP-binding cassette, sub-family A (ABC1), member 4 (ABCA4), mRNA.	RMP; STGD; ARMD2; DKFZp781N1972; STGD1; FFM; RP19; CORD3; ABC10; ABCR	157.088	0.548052	9.79123	22	164.332	0.454545	8.68321	25	153.53	0.545455	8.65343	34	149.431	0.541558	10.5738	27	141.761	0.54026	10.4413	22	140.304	0.557143	10.9422	26	NM_000350.1	ABCA4	1	ABCA4	6650504	Homo sapiens	RefSeq	ILMN_28625	NM_000350.2	NM_000350.2		24	105990540	NM_000350.2	NP_000341.2	6650504	S	7189	CCGGGCCATCCCACTAGCAGCTTTGGCCTCCATATTGCTCTCATTTCAAG	-	94458480-94458529
ILMN_1722286	ABCA5		Homo sapiens ATP-binding cassette, sub-family A (ABC1), member 5 (ABCA5), transcript variant 2, mRNA.	FLJ16381; DKFZp779N2435; DKFZp451F117; EST90625; ABC13	101.271	0.948052	7.65802	25	73.7726	1	5.15408	22	92.9384	0.968831	8.86354	20	84.5389	0.98961	3.33491	21	77.4672	0.998701	5.78995	13	93.6858	0.92987	7.28435	22	NM_172232.1	ABCA5	17	ABCA5	3450278	Homo sapiens	RefSeq	ILMN_8430	NM_172232.1	NM_172232.1		23461	27262625	NM_172232.1	NP_758424.1	3450278	I	33	TCACCCGCACTGAGTCAACAGACTGAGCGCGTCCAGGCCTGACAGCTCTG	-	64834803-64834852
ILMN_1784176	ABCA5		Homo sapiens ATP-binding cassette, sub-family A (ABC1), member 5 (ABCA5), transcript variant 1, mRNA.	FLJ16381; DKFZp779N2435; DKFZp451F117; EST90625; ABC13	137.626	0.68961	5.49186	19	147.802	0.623377	8.59008	21	141.551	0.65974	6.3888	20	108.016	0.818182	6.12376	26	100.582	0.858441	4.91433	30	101.972	0.864935	5.71615	28	NM_018672.2	ABCA5	17	ABCA5	3780445	Homo sapiens	RefSeq	ILMN_165330	NM_018672.2	NM_018672.2		23461	27262623	NM_018672.2	NP_061142.2	3780445	A	6908	TCTATGGAGGTGGTAGAATTAAGCCATACCTTTTCCTTCATCACTCTTGG	-	64754462-64754511
ILMN_1749001	ABCA5		Homo sapiens ATP-binding cassette, sub-family A (ABC1), member 5 (ABCA5), transcript variant 1, mRNA.	FLJ16381; DKFZp779N2435; DKFZp451F117; EST90625; ABC13	122.539	0.78052	4.85703	26	118.883	0.805195	6.50993	25	131.875	0.723377	7.95057	25	101.492	0.875325	6.31684	21	110.431	0.776623	5.44302	27	106.441	0.824675	4.89052	29	NM_018672.2	ABCA5	17	ABCA5	7650253	Homo sapiens	RefSeq	ILMN_165330	NM_018672.2	NM_018672.2		23461	27262623	NM_018672.2	NP_061142.2	7650253	I	915	GGAGCTGCCTCTGTGGGCGGTTCGGGAGATACCAAAGGAGAAAAAGTACC	-	64822405-64822454
ILMN_1701551	ABCA6		Homo sapiens ATP-binding cassette, sub-family A (ABC1), member 6 (ABCA6), mRNA.	FLJ43498; EST155051	182.841	0.222078	8.7959	34	160.857	0.5	9.29983	25	163.628	0.425974	9.10126	21	166.844	0.331169	10.906	15	146.981	0.464935	8.2975	25	163.775	0.257143	12.5173	22	NM_172346.1	ABCA6	17	ABCA6	3400753	Homo sapiens	RefSeq	ILMN_1927	NM_080284.2	NM_080284.2		23460	27436952	NM_080284.2	NP_525023.2	3400753	A	4809	CCTATAAGCTGCCCGTGGCAGACGTTTACCCTCTATCACAGACCTTTCAC	-	67077219-67077268
ILMN_1795507	ABCA6		Homo sapiens ATP-binding cassette, sub-family A (ABC1), member 6 (ABCA6), mRNA.	FLJ43498; EST155051	212.532	0.0337662	14.6551	28	204.091	0.0753247	11.8972	32	173.658	0.323377	6.99562	30	194.682	0.0779221	14.8022	29	172.411	0.155844	11.7928	33	148.563	0.45974	10.2115	25	NM_080284.2	ABCA6	17	ABCA6	6940519	Homo sapiens	RefSeq	ILMN_1927	NM_080284.2	NM_080284.2		23460	27436952	NM_080284.2	NP_525023.2	6940519	I	2122	CAGAGATCAAGTGTGGAGCCTCCTGAGAGAGCGTAGAGCAGATCATGTGA	-	67109407-67109456
ILMN_1729894	ABCA7		Homo sapiens ATP-binding cassette, sub-family A (ABC1), member 7 (ABCA7), mRNA.	ABCA-SSN; ABCX; FLJ40025	172.42	0.344156	13.1547	24	145.08	0.645455	6.17485	23	163.47	0.427273	11.3633	20	155.068	0.480519	12.4172	16	127.652	0.654545	9.88226	17	132.263	0.636364	9.73725	26	NM_019112.2	ABCA7	19	ABCA7	1710193	Homo sapiens	RefSeq	ILMN_13614	NM_019112.3	NM_019112.3		10347	150417983	NM_019112.3	NP_061985.2	1710193	I	435	CTGGCTCCAGGGTCTCATCTGTAATGTGAACAACACCTGCTTTCCGCAGC	+	992873-992922
ILMN_1743205	ABCA7		Homo sapiens ATP-binding cassette, sub-family A (ABC1), member 7 (ABCA7), mRNA.	ABCA-SSN; ABCX; FLJ40025	224.878	0.0116883	13.2254	24	223.388	0.0168831	14.2716	23	204.365	0.0688312	10.822	15	184.727	0.133766	8.72853	25	189.89	0.048052	17.1865	18	187.923	0.0714286	11.2653	27	NM_019112.2	ABCA7	19	ABCA7	2570100	Homo sapiens	RefSeq	ILMN_13614	NM_019112.3	NM_019112.3		10347	150417983	NM_019112.3	NP_061985.2	2570100	A	6473	ACGGCGTGGAGGACTTTTCCGTGAGCCAGACGATGCTGGAGGAGGTATTC	+	1016127-1016170:1016269-1016274
ILMN_2259319	ABCA7		Homo sapiens ATP-binding cassette, sub-family A (ABC1), member 7 (ABCA7), transcript variant 2, mRNA.	ABCA-SSN; ABCX; FLJ40025	152.928	0.594805	12.3293	24	147.115	0.624675	8.63007	19	134.918	0.706493	8.61761	24	142.581	0.615584	10.8499	22	126.497	0.662338	5.5539	17	139.759	0.563636	8.67536	31	NM_033308.1	ABCA7	19	ABCA7	5810091	Homo sapiens	RefSeq	ILMN_19525	NM_033308.1	NM_033308.1		10347	15451837	NM_033308.1	NP_150651.1	5810091	I	22	CAGAGCGCTGGACCCCTAGTGAGTGTTCAAAATCATTGTCCCCCTTGTGG	+	993682-993731
ILMN_2129886	ABCA8		Homo sapiens ATP-binding cassette, sub-family A (ABC1), member 8 (ABCA8), mRNA.	MGC163152; KIAA0822	151.217	0.602597	15.9796	14	160.304	0.507792	8.25426	21	165.743	0.397403	10.6887	23	164.722	0.353247	11.3747	17	135.346	0.601299	7.20658	23	126.656	0.679221	10.7172	16	NM_007168.2	ABCA8	17	ABCA8	150035	Homo sapiens	RefSeq	ILMN_163028	NM_007168.2	NM_007168.2		10351	41327761	NM_007168.2	NP_009099.1	150035	S	5626	GTCACTTGGTTTCAGAAAGTTCACAAATGTAGCAACAGCTCACATGACTG	-	66863475-66863524
ILMN_1796801	ABCA8		Homo sapiens ATP-binding cassette, sub-family A (ABC1), member 8 (ABCA8), mRNA.	MGC163152; KIAA0822	198.819	0.0844156	13.1326	16	214.33	0.0376623	14.1596	26	198.327	0.103896	16.2141	20	178.188	0.205195	10.4276	26	177.64	0.105195	12.4751	23	168.767	0.192208	10.4979	26	NM_007168.2	ABCA8	17	ABCA8	2710392	Homo sapiens	RefSeq	ILMN_163028	NM_007168.2	NM_007168.2		10351	41327761	NM_007168.2	NP_009099.1	2710392	S	5111	GCCAACCTCCTCTCACAGCCTCTGTATCTCTGCAGGCCATACTGGTTCCA	-	66863990-66864039
ILMN_1720501	ABCA9		Homo sapiens ATP-binding cassette, sub-family A (ABC1), member 9 (ABCA9), mRNA.	EST640918; DKFZp686F2450; MGC75415	221.202	0.0142857	9.06535	37	248.655	0.0038961	14.3954	36	232.895	0.0012987	12.4016	41	236.147	0.0012987	12.0316	33	212.621	0.0025974	13.1158	21	208.688	0.0116883	14.0744	17	NM_080283.2	ABCA9	17	ABCA9	4730370	Homo sapiens	RefSeq	ILMN_33319	NM_080283.3	NM_080283.3		10350	88999587	NM_080283.3	NP_525022.2	4730370	I	4428	CTGTGCTTTGTGCTGAGCATCCTGGGGAACCCGTCAGTGGTGCTTCTGGA	-	66981070-66981119
ILMN_1668446	ABCA9		Homo sapiens ATP-binding cassette, sub-family A (ABC1), member 9 (ABCA9), mRNA.	EST640918; DKFZp686F2450; MGC75415	127.223	0.758442	5.68729	30	109.611	0.871429	4.65361	17	127.707	0.745455	9.7339	17	134.745	0.671429	10.8186	20	119.252	0.71948	6.35302	20	132.959	0.627273	6.8491	28	NM_080283.2	ABCA9	17	ABCA9	5220386	Homo sapiens	RefSeq	ILMN_33319	NM_080283.3	NM_080283.3		10350	88999587	NM_080283.3	NP_525022.2	5220386	A	5405	CCCTATTGACTTCCGGGTAAGGGGAGTCAATTGATTACCCAGCAGCACAG	-	66971619-66971668
ILMN_1812070	ABCB1		Homo sapiens ATP-binding cassette, sub-family B (MDR/TAP), member 1 (ABCB1), mRNA.	PGY1; MGC163296; GP170; ABC20; CD243; P-gp; MDR1; CLCS	165.722	0.425974	9.13796	28	181.674	0.241558	13.1708	18	182.33	0.212987	10.4252	18	158.912	0.431169	8.70742	34	150.383	0.423377	13.0569	14	155	0.374026	8.29107	16	NM_000927.3	ABCB1	7	ABCB1	1230048	Homo sapiens	RefSeq	ILMN_7395	NM_000927.3	NM_000927.3		5243	42741658	NM_000927.3	NP_000918.2	1230048	S	4228	GGTCAGTGTCCAGGCTGGAACAAAGCGCCAGTGAACTCTGACTGTATGAG	-	87133630-87133679
ILMN_2094875	ABCB1		Homo sapiens ATP-binding cassette, sub-family B (MDR/TAP), member 1 (ABCB1), mRNA.	PGY1; MGC163296; GP170; ABC20; CD243; P-gp; MDR1; CLCS	103.646	0.931169	10.3035	22	97.5508	0.962338	9.15822	17	120.935	0.781818	12.2554	23	75.7251	1	8.89236	15	90.8642	0.935065	6.2131	25	106.642	0.823377	11.2005	15	NM_000927.3	ABCB1	7	ABCB1	4210039	Homo sapiens	RefSeq	ILMN_7395	NM_000927.3	NM_000927.3		5243	42741658	NM_000927.3	NP_000918.2	4210039	S	4805	GGGTCTTACAGAACCATCTGGCTTCATTCTTCTTGGACTTGATCCTGCTG	-	87133053-87133102
ILMN_1665730	ABCB10		Homo sapiens ATP-binding cassette, sub-family B (MDR/TAP), member 10 (ABCB10), nuclear gene encoding mitochondrial protein, mRNA.	EST20237; M-ABC2; MTABC2	1550.21	0	54.2145	23	1784.3	0	87.6872	17	1465.81	0	49.9328	16	716.956	0	32.2987	17	765.542	0	35.8203	20	722.935	0	31.9945	18	NM_012089.1	ABCB10	1	ABCB10	4810048	Homo sapiens	RefSeq	ILMN_4642	NM_012089.1	NM_012089.1		23456	9961243	NM_012089.1	NP_036221.1	4810048	S	3386	GCTGTTGCCTCAAGAAAAAGTGCTTTTTCTCCATGGATGAGGCTAGACCC	-	227719373-227719422
ILMN_2232066	ABCB11		Homo sapiens ATP-binding cassette, sub-family B (MDR/TAP), member 11 (ABCB11), mRNA.	PFIC-2; BSEP; SPGP; ABC16; PFIC2; PGY4	173.379	0.331169	8.16261	25	174.06	0.325974	13.0672	20	173.538	0.323377	12.795	22	182.918	0.151948	11.8734	21	211.626	0.0025974	15.5395	29	201.374	0.025974	10.4337	27	NM_003742.2	ABCB11	2	ABCB11	7330332	Homo sapiens	RefSeq	ILMN_22196	NM_003742.2	NM_003742.2		8647	21536377	NM_003742.2	NP_003733.2	7330332	S	4353	GCAGCTCAGCCACCACTCAGTGCTTCTCTGTGCAGGAGCCAGTCCTGATT	-	169779821-169779870
ILMN_1767349	ABCB4		Homo sapiens ATP-binding cassette, sub-family B (MDR/TAP), member 4 (ABCB4), transcript variant C, mRNA.	PGY3; PFIC-3; MDR2/3; MDR3; MDR2; ABC21; GBD1	150.059	0.612987	10.9881	21	138.282	0.696104	7.80208	7	140.19	0.668831	10.141	16	145.967	0.575325	10.2178	26	123.729	0.685714	9.03531	31	148.968	0.455844	11.5332	33	NM_000443.2	ABCB4	7	ABCB4	1070594	Homo sapiens	RefSeq	ILMN_24715	NM_018850.2	NM_018850.2		5244	112380624	NM_018850.2	NP_061338.1	1070594	A	3497	GCCCTCATCAGACAACCTCAAATCCTCCTGTTGGATGAAGCTACATCAGC	-	87032472-87032521
ILMN_1658257	ABCB5		Homo sapiens ATP-binding cassette, sub-family B (MDR/TAP), member 5 (ABCB5), mRNA.	EST422562; ABCB5beta	93.2825	0.981818	5.589	32	97.3042	0.962338	6.6646	25	106.086	0.874026	7.23323	27	92.3577	0.949351	4.705	32	74.5746	1	4.87665	20	87.5257	0.974026	5.24205	28	NM_178559.3	ABCB5	7	ABCB5	650376	Homo sapiens	RefSeq	ILMN_28030	NM_178559.3	NM_178559.3		340273	36413606	NM_178559.3	NP_848654.2	650376	S	2389	TACAGTGGCTCCGTTCCCAAATAGCAATCGTTCCTCAAGAGCCTGTGCTC	+	20751414-20751463
ILMN_2193980	ABCB6		Homo sapiens ATP-binding cassette, sub-family B (MDR/TAP), member 6 (ABCB6), nuclear gene encoding mitochondrial protein, mRNA.	ABC; EST45597; PRP; MTABC3; ABC14; umat; FLJ22414	518.855	0	16.5968	21	590.027	0	21.18	30	588.361	0	25.8002	17	469.837	0	20.5719	23	479.966	0	19.4115	19	572.99	0	28.2561	25	NM_005689.1	ABCB6	2	ABCB6	2810367	Homo sapiens	RefSeq	ILMN_567	NM_005689.1	NM_005689.1		10058	9955962	NM_005689.1	NP_005680.1	2810367	S	2816	GGCCACTTCCCTCTCAAAGACTAACCCAGAAGGGAATAAGATGTGTCTCC	-	220074600-220074649
ILMN_1687840	ABCB7		Homo sapiens ATP-binding cassette, sub-family B (MDR/TAP), member 7 (ABCB7), nuclear gene encoding mitochondrial protein, mRNA.	EST140535; Atm1p; ASAT; ABC7	621.505	0	24.7526	29	660.635	0	20.996	13	628.562	0	27.6	20	586.46	0	15.3152	16	626.45	0	21.6664	22	667.441	0	19.4915	17	NM_004299.3	ABCB7	X	ABCB7	5700286	Homo sapiens	RefSeq	ILMN_11983	NM_004299.3	NM_004299.3		22	42490748	NM_004299.3	NP_004290.2	5700286	S	2140	GTGGCATACACAGAGCAGCCGTGTGCAGAACCATGATAACCCCAAATGGG	-	74280132-74280165:74282163-74282178
ILMN_2102422	ABCB8		Homo sapiens ATP-binding cassette, sub-family B (MDR/TAP), member 8 (ABCB8), nuclear gene encoding mitochondrial protein, mRNA.	MABC1; EST328128; M-ABC1	141.756	0.67013	11.0911	19	167.925	0.406494	12.3928	19	165.197	0.4	14.0798	21	128.904	0.707792	8.83479	26	128.483	0.646753	8.86486	29	135.772	0.603896	10.9286	21	NM_007188.2	ABCB8	7	ABCB8	3990592	Homo sapiens	RefSeq	ILMN_16943	NM_007188.2	NM_007188.2		11194	9955964	NM_007188.2	NP_009119.1	3990592	S	1752	AGAGGTGTACACAGCCGCCCGGGAAGCGAATGCTCACGAGTTCATCACCA	+	150370049-150370098
ILMN_1788928	ABCB9		Homo sapiens ATP-binding cassette, sub-family B (MDR/TAP), member 9 (ABCB9), transcript variant 4, mRNA.	TAPL; KIAA1520; EST122234	201.258	0.0714286	10.9877	32	191.343	0.161039	9.97951	30	202.153	0.0792208	10.3559	17	192.458	0.0974026	12.3294	24	184.179	0.0636364	11.2505	18	186.666	0.0753247	13.7603	19	NM_203444.1	ABCB9	12	ABCB9	2600315	Homo sapiens	RefSeq	ILMN_12718	NM_203444.1	NM_203444.1		23457	45243523	NM_203444.1	NP_982269.1	2600315	I	369	CCGCTGGTGCTTCAATCATCCAGCCCTGTACGTTTCAGTTTGGATTTAGC	-	122025287-122025336
ILMN_2343047	ABCB9		Homo sapiens ATP-binding cassette, sub-family B (MDR/TAP), member 9 (ABCB9), transcript variant 2, mRNA.	TAPL; KIAA1520; EST122234	400.497	0	14.1176	27	408.932	0	17.5335	20	358.866	0	12.7375	15	335.81	0	14.673	26	313.859	0	18.8925	18	293.738	0	10.7885	21	NM_019624.2	ABCB9	12	ABCB9	5290598	Homo sapiens	RefSeq	ILMN_10252	NM_019624.2	NM_019624.2		23457	45243513	NM_019624.2	NP_062570.1	5290598	A	3214	GCCCCTGTGCTCTGCTGTCTGGAGGCCACGTGGATGTTCATGAGATGCAT	-	121979605-121979654
ILMN_2343048	ABCB9		Homo sapiens ATP-binding cassette, sub-family B (MDR/TAP), member 9 (ABCB9), transcript variant 2, mRNA.	TAPL; KIAA1520; EST122234	633.473	0	21.9551	24	709.528	0	37.5203	14	699.963	0	29.3182	22	504.465	0	21.4765	17	527	0	18.5978	21	566.146	0	21.2825	17	NM_019624.2	ABCB9	12	ABCB9	6900241	Homo sapiens	RefSeq	ILMN_10252	NM_019624.2	NM_019624.2		23457	45243513	NM_019624.2	NP_062570.1	6900241	A	3298	AGCCCAGGATCTGGCTTTGCCAGAGGTTGCAACATGTTGAGAGAACCCGG	-	121979521-121979570
ILMN_2335302	ABCC1		Homo sapiens ATP-binding cassette, sub-family C (CFTR/MRP), member 1 (ABCC1), transcript variant 6, mRNA.	GS-X; ABCC; MRP1; ABC29; DKFZp781G125; MRP; DKFZp686N04233	190.598	0.149351	12.067	23	199.554	0.101299	12.8331	36	221.024	0.0116883	15.8982	23	202.098	0.0415584	13.9353	29	168.858	0.188312	11.9072	29	154.618	0.383117	11.0441	26	NM_019901.1	ABCC1	16	ABCC1	580707	Homo sapiens	RefSeq	ILMN_11956	NM_019901.1	NM_019901.1		4363	9955957	NM_019901.1	NP_063956.1	580707	A	4851	GTGAAGACCCAGGAGAGACAGAGATGCGAACCACCCAAAACACGCACACC	+	16142845-16142894
ILMN_1802404	ABCC1		Homo sapiens ATP-binding cassette, sub-family C (CFTR/MRP), member 1 (ABCC1), transcript variant 5, mRNA.	ABC29; GS-X; ABCC; MRP1; DKFZp781G125; MRP; DKFZp686N04233	228.059	0.00909091	7.46041	16	287.745	0.0012987	16.2741	17	267.09	0	9.01498	24	227.994	0.0012987	7.29973	22	246.492	0	8.20636	32	259.655	0.0012987	11.8956	33	NM_019900.1	ABCC1	16	ABCC1	1500187	Homo sapiens	RefSeq	ILMN_12532	NM_019900.2	NM_019900.2		4363	134142334	NM_019900.2	NP_063955.2	1500187	A	5192	ACCAGCATCTCAGCGCCAGCTCTACCAGTTCTCGTTTTGGGCCAGAGGCA	+	16135774-16135823
ILMN_1776119	ABCC10		Homo sapiens ATP-binding cassette, sub-family C (CFTR/MRP), member 10 (ABCC10), mRNA.	MRP7; EST182763; SIMRP7	346.631	0	11.4803	20	380.754	0	12.8885	31	342.536	0	12.3934	25	302.683	0	12.0214	22	294.529	0	12.7643	28	313.833	0	13.5419	27	NM_033450.2	ABCC10	6	ABCC10	650646	Homo sapiens	RefSeq	ILMN_170365	NM_033450.2	NM_033450.2		89845	25914748	NM_033450.2	NP_258261.2	650646	S	4814	GAGGTGCTGGCTGCTTGTTTACATTCTCCTCTGGGGCTCTACCTCTCCAC	+	43417889-43417938
ILMN_2358714	ABCC11		Homo sapiens ATP-binding cassette, sub-family C (CFTR/MRP), member 11 (ABCC11), transcript variant 3, mRNA.	WW; MRP8; EWWD	105.545	0.916883	6.96131	23	107.913	0.885714	8.74171	26	98.6741	0.948052	6.48956	22	90.084	0.966234	8.78354	14	95.233	0.901299	5.40892	27	117.284	0.744156	8.52616	20	NM_145186.2	ABCC11	16	ABCC11	110138	Homo sapiens	RefSeq	ILMN_32226	NM_145186.2	NM_145186.2		85320	86787825	NM_145186.2	NP_660187.1	110138	A	3786	GTCACACTGACCAGCAGATCTGGGATGCCTTGGAGAGGACATTCCTGACC	-	48204805-48204854
ILMN_1732140	ABCC11		Homo sapiens ATP-binding cassette, sub-family C (CFTR/MRP), member 11 (ABCC11), transcript variant 2, mRNA.	WW; MRP8; EWWD	228.029	0.00909091	11.8318	26	222.813	0.0168831	10.6186	21	209.489	0.0454546	15.3015	19	195.497	0.0701299	11.6277	22	191.398	0.0415584	11.1271	26	177.554	0.115584	9.8993	29	NM_033151.2	ABCC11	16	ABCC11	2600541	Homo sapiens	RefSeq	ILMN_32162	NM_033151.3	NM_033151.3		85320	86786800	NM_033151.3	NP_149163.2	2600541	I	247	CCCCCTCTTCTGGCTGCTCAAGGCGAGATCTAAGCTTCTTCTAACTCCTG	-	48265886-48265935
ILMN_1713008	ABCC11		Homo sapiens ATP-binding cassette, sub-family C (CFTR/MRP), member 11 (ABCC11), transcript variant 3, mRNA.	MRP8	152.22	0.6	14.3469	18	191.875	0.149351	15.0585	24	164.654	0.407792	12.7119	20	149.619	0.54026	9.53641	15	131.178	0.628571	11.4249	25	137.211	0.584416	11.259	24	NM_145186.1	ABCC11	16	ABCC11	6900537	Homo sapiens	RefSeq	ILMN_138432	NM_145186.1	NM_145186.1		85320	21729875	NM_145186.1	NP_660187.1	6900537	A	4167	GTGCAGCTTCGAGGCCCACAGTCTGCGACCTTCTTGTTTGGAGATGAGAA	-	46758582-46758631
ILMN_1762093	ABCC12		Homo sapiens ATP-binding cassette, sub-family C (CFTR/MRP), member 12 (ABCC12), mRNA.	MRP9; MGC27071	120.889	0.793507	8.21283	22	120.347	0.802597	8.31555	21	119.28	0.790909	7.76102	25	119.92	0.751948	7.96765	23	113.179	0.75974	6.60687	27	120.082	0.725974	6.41993	29	NM_145188.1	ABCC12	16	ABCC12	6290348	Homo sapiens	RefSeq	ILMN_31240	NM_033226.2	NM_033226.2		94160	89111134	NM_033226.2	NP_150229.2	6290348	A	4687	CCCCAAGGGTTCCTCATGTGTTTTCACCAAAACCACCCCAGTGCCTGAGA	-	48117315-48117364
ILMN_1709092	ABCC13		Homo sapiens ATP-binding cassette, sub-family C (CFTR/MRP), member 13 (ABCC13), transcript variant A, non-coding RNA. XR_017987 XR_017988 XR_017989	PRED6; C21orf73	111.055	0.864935	5.23843	32	107.38	0.888312	5.71865	33	94.4158	0.964935	5.86711	24	97.8226	0.901299	6.66624	18	92.2762	0.923377	6.53556	25	95.7841	0.916883	7.05288	21	NM_172025.1	ABCC13	21	ABCC13	3990441	Homo sapiens	RefSeq	ILMN_171996	NR_003087.1	NR_003087.1		150000	108773779	NR_003087.1		3990441	A	200	TCCCACCGTGCTGGCGCTGAACTGACTGTCCGCTGCCAAGGGAAGTGACA	+	14568190-14568239
ILMN_1678409	ABCC13		Homo sapiens ATP-binding cassette, sub-family C (CFTR/MRP), member 13 (ABCC13), transcript variant 1, mRNA.	PRED6; C21orf73	197.423	0.0974026	13.5081	32	226.783	0.0142857	20.7873	19	206.011	0.0636364	13.0305	28	219.905	0.00779221	22.1419	15	172.285	0.158442	11.2736	32	147.292	0.471429	9.6049	17	NM_138726.2	ABCC13	21	ABCC13	4250497	Homo sapiens	RefSeq	ILMN_18525	NM_138726.2	NM_138726.2		150000	25952067	NM_138726.2	NP_620054.1	4250497	I	3318	CAGCACCTGTGGGCCATACTAAAAGATCCCCTACTTACGTTCTGGTTGTC	+	14585344-14585393
ILMN_1774344	ABCC13		Homo sapiens ATP-binding cassette, sub-family C (CFTR/MRP), member 13 (ABCC13), transcript variant 2, mRNA.	PRED6; C21orf73	205.161	0.0519481	10.5723	26	198.45	0.11039	11.1051	35	207.668	0.0519481	14.8776	27	171.478	0.275325	12.8153	27	178.374	0.1	13.2248	19	171.791	0.163636	9.06933	29	NM_172024.1	ABCC13	21	ABCC13	4780553	Homo sapiens	RefSeq	ILMN_17852	NM_172024.1	NM_172024.1		150000	25952070	NM_172024.1	NP_742021.1	4780553	I	1313	GTGTTTCAGGCACAGGAAGTACAGCAGTGAGGGGAAATGACAAGTCCAGC	+	14594052-14594101
ILMN_1676278	ABCC2		Homo sapiens ATP-binding cassette, sub-family C (CFTR/MRP), member 2 (ABCC2), mRNA.	DJS; MRP2; KIAA1010; CMOAT; ABC30; cMRP	134.307	0.706493	6.93932	21	147.367	0.624675	10.468	20	139.993	0.67013	7.89011	32	146.926	0.568831	6.70855	30	137.237	0.584416	4.63705	27	124.056	0.694805	7.89074	22	NM_000392.1	ABCC2	10	ABCC2	2230746	Homo sapiens	RefSeq	ILMN_9691	NM_000392.1	NM_000392.1		1244	4557480	NM_000392.1	NP_000383.1	2230746	S	4582	CGGCAGCCCTGAAGAACTGCTACAAATCCCTGGACCCTTTTACTTTATGG	+	101601291-101601340
ILMN_1717466	ABCC3		Homo sapiens ATP-binding cassette, sub-family C (CFTR/MRP), member 3 (ABCC3), transcript variant MRP3B, mRNA.	cMOAT2; MRP3; MLP2; ABC31; MOAT-D; EST90757	174.794	0.314286	11.6984	27	187.551	0.190909	15.8466	22	171.492	0.349351	9.72423	28	190.965	0.101299	16.2298	20	152.616	0.398701	7.92598	29	195.308	0.0428571	12.2265	33	NM_020038.1	ABCC3	17	ABCC3	60114	Homo sapiens	RefSeq	ILMN_24096	NM_020038.1	NM_020038.1		8714	9955973	NM_020038.1	NP_064422.1	60114	I	747	TGCTAAACCCTGACCCTCTGCGGGGCTGCCTGCCGGGCTTCACCTCCCCC	+	46091544-46091593
ILMN_1677814	ABCC3		Homo sapiens ATP-binding cassette, sub-family C (CFTR/MRP), member 3 (ABCC3), mRNA.	cMOAT2; MRP3; MLP2; ABC31; MOAT-D; EST90757	866.807	0	31.7746	25	820.463	0	27.1415	21	837.515	0	33.8197	28	1671.19	0	63.8026	26	1693.73	0	42.8794	17	1809.66	0	57.1333	35	NM_020037.1	ABCC3	17	ABCC3	270615	Homo sapiens	RefSeq	ILMN_28145	NM_003786.2	NM_003786.2		8714	9955969	NM_003786.2	NP_003777.2	270615	A	4881	ACTAGTCCCCCGGTCTCCCGATTCCCAACTGAGTGTTATTTGCACACTGC	+	46123787-46123836
ILMN_1788457	ABCC4		Homo sapiens ATP-binding cassette, sub-family C (CFTR/MRP), member 4 (ABCC4), mRNA.	MOATB; EST170205; MRP4; MOAT-B	1442.6	0	43.3897	22	1640.64	0	51.274	27	1710.35	0	50.3766	21	797.842	0	30.9983	20	908.713	0	19.1723	15	910.773	0	32.8351	18	NM_005845.2	ABCC4	13	ABCC4	2450201	Homo sapiens	RefSeq	ILMN_14001	NM_005845.2	NM_005845.2		10257	34452699	NM_005845.2	NP_005836.1	2450201	S	5313	GGTTTGAAGTGGAGTCTCATGACCTCTCAGAATAAGGTGTCACCTCCCTG	-	94470560-94470609
ILMN_2194009	ABCC4		Homo sapiens ATP-binding cassette, sub-family C (CFTR/MRP), member 4 (ABCC4), mRNA.	MOATB; EST170205; MRP4; MOAT-B	1026.93	0	35.2306	22	1162.22	0	32.9839	33	912.059	0	28.547	32	560.74	0	30.5203	18	531.397	0	16.7902	30	498.351	0	16.4659	22	NM_005845.2	ABCC4	13	ABCC4	6110181	Homo sapiens	RefSeq	ILMN_169694	NM_005845.2	NM_005845.2		10257	34452699	NM_005845.2	NP_005836.1	6110181	S	5504	CACACAGCTAACTGCCAAAATACATTGACCGTAGTAGCTGTTCAACTCCT	-	94470369-94470418
ILMN_2302358	ABCC5		Homo sapiens ATP-binding cassette, sub-family C (CFTR/MRP), member 5 (ABCC5), transcript variant 2, mRNA.	MOAT-C; pABC11; ABC33; MRP5; SMRP; EST277145; DKFZp686C1782; MOATC	114.304	0.84026	6.82812	15	122.138	0.796104	7.46905	25	105.039	0.879221	6.58809	19	128.632	0.71039	8.20379	20	134.64	0.61039	9.0259	27	133.353	0.624675	6.45601	22	NM_001023587.1	ABCC5	3	ABCC5	3460630	Homo sapiens	RefSeq	ILMN_438	NM_001023587.1	NM_001023587.1		10057	66529092	NM_001023587.1	NP_001018881.1	3460630	A	614	AGAGACTGTGGCAAGAAGAGCTGAATGAAGTTGGGCCAGACGCTGCTTCC	-	185188344-185188393
ILMN_1706531	ABCC5		Homo sapiens ATP-binding cassette, sub-family C (CFTR/MRP), member 5 (ABCC5), transcript variant 1, mRNA.	MOAT-C; pABC11; ABC33; MRP5; SMRP; EST277145; DKFZp686C1782; MOATC	812.201	0	29.7535	25	807.538	0	35.4629	27	748.28	0	30.2411	22	852.384	0	30.1332	21	842.3	0	29.1008	25	871.083	0	32.1047	27	NM_005688.2	ABCC5	3	ABCC5	6580553	Homo sapiens	RefSeq	ILMN_25223	NM_005688.2	NM_005688.2		10057	66529004	NM_005688.2	NP_005679.2	6580553	I	5646	GTTTGGTGTGTTCCCGCAAACCCCCTTTGTGCTGTGGGGCTGGTAGCTCA	-	185120565-185120614
ILMN_1651964	ABCC5		Homo sapiens ATP-binding cassette, sub-family C (CFTR/MRP), member 5 (ABCC5), transcript variant 2, mRNA.	MOAT-C; pABC11; ABC33; MRP5; SMRP; EST277145; DKFZp686C1782; MOATC	574.026	0	14.6175	32	626.928	0	14.9266	31	522.973	0	16.1807	32	730.255	0	21.1497	27	811.108	0	24.109	25	793.659	0	23.0657	24	NM_001023587.1	ABCC5	3	ABCC5	7610050	Homo sapiens	RefSeq	ILMN_438	NM_001023587.1	NM_001023587.1		10057	66529092	NM_001023587.1	NP_001018881.1	7610050	I	1804	CCGTCGGAGACCAGATGACCTGTTAGATGGCTAGTCCTGTATAACTCGAC	-	185184354-185184403
ILMN_1725675	ABCC6		Homo sapiens ATP-binding cassette, sub-family C (CFTR/MRP), member 6 (ABCC6), transcript variant 1, mRNA.	MOATE; EST349056; ARA; PXE1; ABC34; PXE; MLP1; MRP6	193.069	0.124675	12.3413	26	158.623	0.522078	9.7917	21	150.129	0.58961	7.90344	33	125.277	0.72987	7.97531	25	119.989	0.714286	11.262	19	150.465	0.435065	12.0984	25	XM_936351.1	ABCC6	16	ABCC6	3060279	Homo sapiens	RefSeq	ILMN_16707	NM_001171.3	NM_001171.3		368	118582252	NM_001171.3	NP_001162.3	3060279	I	4691	ATCACAGAGCATCAGAGCCGGAAGGACCTAGCAATACACAGGTCTGCCCG	-	16151285-16151334
ILMN_1778352	ABCC6		Homo sapiens ATP-binding cassette, sub-family C (CFTR/MRP), member 6 (ABCC6), transcript variant 1, mRNA.	MOATE; EST349056; ARA; PXE1; ABC34; PXE; MLP1; MRP6	118.581	0.814286	5.65945	24	139.216	0.693507	7.47612	33	127.879	0.744156	8.20505	26	117.471	0.763636	7.4329	18	117.835	0.72987	6.81284	24	123.496	0.694805	5.72051	22	NM_001171.2	ABCC6	16	ABCC6	3370332	Homo sapiens	RefSeq	ILMN_16707	NM_001171.3	NM_001171.3		368	118582252	NM_001171.3	NP_001162.3	3370332	A	4410	GTGATGGACTGTGCCCGGGTTCTGGTCATGGACAAGGGGCAGGTGGCAGA	-	16151566-16151599:16151936-16151951
ILMN_1725414	ABCC6		Homo sapiens ATP-binding cassette, sub-family C (CFTR/MRP), member 6 (ABCC6), transcript variant 1, mRNA.	MOATE; EST349056; ARA; PXE1; ABC34; PXE; MLP1; MRP6	124.799	0.772727	4.8147	20	131.134	0.741558	8.78232	23	129.985	0.733766	6.47428	36	115.626	0.772727	5.26443	32	111.585	0.768831	5.27446	24	122.987	0.7	6.725	29	XM_936351.1	ABCC6	16	ABCC6	4230093	Homo sapiens	RefSeq	ILMN_16707	NM_001171.3	NM_001171.3		368	118582252	NM_001171.3	NP_001162.3	4230093	A	4412	GATGGACTGTGCCCGGGTTCTGGTCATGGACAAGGGGCAGGTGGCAGAGA	-	16151564-16151599:16151936-16151949
ILMN_2293902	ABCC6		Homo sapiens ATP-binding cassette, sub-family C (CFTR/MRP), member 6 (ABCC6), transcript variant 2, mRNA.	MOATE; EST349056; ARA; PXE1; ABC34; PXE; MLP1; MRP6	174.357	0.318182	14.8302	22	168.895	0.394805	12.1003	20	182.637	0.209091	11.9199	25	152.475	0.502597	10.3849	17	161.074	0.293507	12.2975	19	128.258	0.67013	10.7707	22	NM_001079528.1	ABCC6	16	ABCC6	5310021	Homo sapiens	RefSeq	ILMN_175756	NM_001079528.1	NM_001079528.1		368	118582250	NM_001079528.1	NP_001072996.1	5310021	I	555	CCATGTAGACTCTTGGATACACAAGGTAATTTTAGAGCCACATTAGGATG	-	16222667-16222716
ILMN_1801521	ABCC6		Homo sapiens ATP-binding cassette, sub-family C (CFTR/MRP), member 6 (ABCC6), transcript variant 1, mRNA.	MOATE; EST349056; ARA; PXE1; ABC34; PXE; MLP1; MRP6	195.05	0.107792	19.2569	19	189.657	0.171429	22.028	12	175.584	0.298701	10.0112	21	194.609	0.0779221	16.2587	24	146.844	0.464935	9.6807	6	180.035	0.103896	11.8645	19	NM_001171.2	ABCC6	16	ABCC6	7100390	Homo sapiens	RefSeq	ILMN_16707	NM_001171.3	NM_001171.3		368	118582252	NM_001171.3	NP_001162.3	7100390	I	1132	ACATGTACAGGCTCAAGGTGCTGCAGATGAGGTTGCGGTCGGCCATCACT	-	16203376-16203425
ILMN_2406654	ABCC6		Homo sapiens ATP-binding cassette, sub-family C (CFTR/MRP), member 6 (ABCC6), transcript variant 2, mRNA.	MOATE; EST349056; ARA; PXE1; ABC34; PXE; MLP1; MRP6	173.894	0.323377	10.3285	18	161.326	0.496104	9.19656	24	151.967	0.558442	6.28766	33	157.158	0.450649	8.39249	21	156.449	0.350649	7.52646	28	160.411	0.305195	8.47657	24	NM_001079528.1	ABCC6	16	ABCC6	7160603	Homo sapiens	RefSeq	ILMN_175756	NM_001079528.1	NM_001079528.1		368	118582250	NM_001079528.1	NP_001072996.1	7160603	A	218	CATGGCCGGGGCTACCTCCGGATGTCCCCACTCTTCAAAGCCAAGATGGT	-	16223004-16223053
ILMN_3246902	ABCC6P1		Homo sapiens ATP-binding cassette, sub-family C, member 6 pseudogene 1 (ABCC6P1), non-coding RNA.		190.571	0.149351	11.1211	27	187.25	0.193506	12.4594	31	138.878	0.676623	9.80283	19	192.606	0.0961039	15.3461	27	152.322	0.401299	8.57958	25	157.874	0.331169	14.5564	14	NR_003569.1	ABCC6P1	16	ABCC6P1	4050386	Homo sapiens	RefSeq	ILMN_308934	NR_003569.1	NR_003569.1		653190	148806898	NR_003569.1		4050386	S	1997	GCCAAGTACTTCCTGTGTTCAACTGGGGACCATGTGGCAAGACCCAAAGC	+	18516381-18516430
ILMN_3244070	ABCC6P2		Homo sapiens ATP-binding cassette, sub-family C, member 6 pseudogene 2 (ABCC6P2), non-coding RNA.		200.959	0.0714286	12.3541	24	185.394	0.212987	10.3195	21	196.5	0.109091	9.17287	28	203.424	0.0376623	13.0375	27	193.392	0.0350649	10.5547	30	197.555	0.0363636	11.8862	19	NR_023387.1	ABCC6P2	16	ABCC6P2	1340162	Homo sapiens	RefSeq	ILMN_365568	NR_023387.1	NR_023387.1		730013	190341053	NR_023387.1		1340162	S	207	TGGCCGGGGCTACCTCCAGATGTCCCCACTCTTCAAAGCCAAGATGGTAG	-	14916738-14916787
ILMN_1767129	ABCC8		Homo sapiens ATP-binding cassette, sub-family C (CFTR/MRP), member 8 (ABCC8), mRNA.	HRINS; SUR1; HHF1; ABC36; MRP8; HI; TNDM2; SUR; PHHI	109.602	0.871429	8.99283	21	92.7956	0.980519	4.65248	33	89.057	0.990909	5.68686	27	91.1139	0.95974	8.79794	22	92.508	0.922078	5.92764	35	82.4188	0.988312	5.3751	25	NM_000352.2	ABCC8	11	ABCC8	4850086	Homo sapiens	RefSeq	ILMN_181441	NM_000352.3	NM_000352.3		6833	118582254	NM_000352.3	NP_000343.2	4850086	S	4852	TTCGTCCGTGCAGACAAGTGACCTGCCAGAGCCCAAGTGCCATCCCACAT	-	17426720-17426769
ILMN_1746196	ABCC9		Homo sapiens ATP-binding cassette, sub-family C (CFTR/MRP), member 9 (ABCC9), transcript variant SUR2A, mRNA.	ABC37; FLJ36852; SUR2; CMD1O	213.957	0.025974	16.8703	17	201.832	0.087013	18.7022	11	208.476	0.0493507	16.1058	25	248.505	0.0012987	25.3122	14	195.819	0.0298701	15.1347	19	200.381	0.0298701	13.7147	14	NM_005691.1	ABCC9	12	ABCC9	3370408	Homo sapiens	RefSeq	ILMN_7275	NM_005691.1	NM_005691.1		10060	5032134	NM_005691.1	NP_005682.1	3370408	A	4306	GGAGGTCTAGATGCGGTTGTCACTGAAGGTGGGGAGAATTTTAGCGTGGG	-	21851640-21851680:21854053-21854061
ILMN_2366473	ABCC9		Homo sapiens ATP-binding cassette, sub-family C (CFTR/MRP), member 9 (ABCC9), transcript variant SUR2A-delta-14, mRNA.	ABC37; FLJ36852; SUR2; CMD1O	184.07	0.212987	13.8077	23	209.14	0.0532468	11.9161	20	218.932	0.0194805	20.5949	18	202.831	0.0415584	13.2067	22	201.166	0.0116883	12.5914	22	211.525	0.0103896	14.702	21	NM_020298.2	ABCC9	12	ABCC9	4040025	Homo sapiens	RefSeq	ILMN_21840	NM_020298.2	NM_020298.2		10060	110832838	NM_020298.2	NP_064694.2	4040025	A	4215	CCTGGAGGTCTAGATGCGGTTGTCACTGAAGGTGGGGAGAATTTTAGCGT	-	21968793-21968827:21970121-21970135
ILMN_1751453	ABCC9		Homo sapiens ATP-binding cassette, sub-family C (CFTR/MRP), member 9 (ABCC9), transcript variant SUR2B, mRNA.	ABC37; FLJ36852; SUR2; CMD1O	151.13	0.602597	9.42279	28	151.673	0.596104	11.279	27	159.319	0.484416	17.9653	14	205.655	0.0350649	14.8971	28	169.012	0.187013	9.41545	25	173.962	0.14026	11.654	23	NM_020297.1	ABCC9	12	ABCC9	4490093	Homo sapiens	RefSeq	ILMN_27550	NM_020297.1	NM_020297.1		10060	10947121	NM_020297.1	NP_064693.1	4490093	I	4516	CGAGTACACACTATTCTGACGGCAGACCTGGTTATTGTGATGAAGCGAGG	-	21845329-21845378
ILMN_1772189	ABCD1		Homo sapiens ATP-binding cassette, sub-family D (ALD), member 1 (ABCD1), mRNA.	ALD; AMN; ALDP; ABC42	138.439	0.685714	6.52352	32	133.584	0.727273	4.84239	30	132.423	0.720779	6.02172	32	174.118	0.249351	9.80845	20	184.774	0.061039	8.24646	29	171.167	0.176623	6.67616	33	NM_000033.2	ABCD1	X	ABCD1	4890609	Homo sapiens	RefSeq	ILMN_8117	NM_000033.2	NM_000033.2		215	7262392	NM_000033.2	NP_000024.2	4890609	S	3272	TCCCTATTCGTAGCCATCTCCGTGGCCAATGTGACTACCGTGCCAGCAGC	+	152663031-152663080
ILMN_1652959	ABCD2		Homo sapiens ATP-binding cassette, sub-family D (ALD), member 2 (ABCD2), mRNA.	hALDR; ALDR; ABC39; ALDL1; ALDRP	154.536	0.583117	9.39083	25	157.307	0.535065	7.38269	38	161.304	0.45974	10.6965	20	163.352	0.367532	12.9867	23	141.624	0.541558	9.83307	24	142.537	0.536364	13.4578	16	NM_005164.2	ABCD2	12	ABCD2	2940709	Homo sapiens	RefSeq	ILMN_14778	NM_005164.2	NM_005164.2		225	21536379	NM_005164.2	NP_005155.1	2940709	S	2019	CCAGCAGGAGAAGTGGTGGCTTCCAGGCTAAACTTCAAAGTAGAAGAAGG	-	38280770-38280785:38283981-38284014
ILMN_2198897	ABCD2		Homo sapiens ATP-binding cassette, sub-family D (ALD), member 2 (ABCD2), mRNA.	hALDR; ALDR; ABC39; ALDL1; ALDRP	97.7592	0.967533	6.97719	18	99.4692	0.949351	9.04603	18	88.1745	0.990909	6.8382	22	99.4347	0.88961	7.59645	18	104.524	0.828571	6.28994	23	115.97	0.748052	9.89413	20	NM_005164.2	ABCD2	12	ABCD2	4850541	Homo sapiens	RefSeq	ILMN_168880	NM_005164.2	NM_005164.2		225	21536379	NM_005164.2	NP_005155.1	4850541	S	3809	GGAAAGATCGAGAAATCAAATGAAGTTCTCCTGACTCTCTGGTTTAGTGC	-	38232898-38232947
ILMN_1674032	ABCD3		Homo sapiens ATP-binding cassette, sub-family D (ALD), member 3 (ABCD3), mRNA.	ABC43; PXMP1; PMP70	662.225	0	29.3041	31	715.297	0	29.2403	16	679.517	0	23.2644	26	396.954	0	19.2278	24	375.977	0	15.9614	22	441.314	0	25.0332	22	NM_002858.2	ABCD3	1	ABCD3	1580736	Homo sapiens	RefSeq	ILMN_5991	NM_002858.2	NM_002858.2		5825	10947125	NM_002858.2	NP_002849.1	1580736	S	2672	GCAGTCTTGCTTACAAGGAGGGGTTACCATGTATCACACCTAATCTTCCC	+	94755941-94755990
ILMN_1737656	ABCD4		Homo sapiens ATP-binding cassette, sub-family D (ALD), member 4 (ABCD4), transcript variant 5, mRNA.	P79R; PMP69; P70R; ABC41; EST352188; PXMP1L	168.3	0.396104	12.4594	23	180.72	0.255844	11.8868	29	172.113	0.342857	9.74763	22	180.392	0.175325	17.2084	12	132.784	0.61948	10.5633	19	137.068	0.585714	7.60544	16	NM_020326.2	ABCD4	14	ABCD4	1430301	Homo sapiens	RefSeq	ILMN_12705	NM_020326.2	NM_020326.2		5826	21536380	NM_020326.2	NP_064731.1	1430301	I	1749	CCCCTGCCCTCAGGAGGCTGTCAGACTGTTCCCCCTAAACACACTTCTGA	-	73826155-73826204
ILMN_2343917	ABCD4		Homo sapiens ATP-binding cassette, sub-family D (ALD), member 4 (ABCD4), transcript variant 2, transcribed RNA.	P79R; PMP69; P70R; ABC41; EST352188; PXMP1L	168.684	0.38961	11.4396	20	105.38	0.906493	4.86611	21	140.623	0.667532	6.76947	28	111.169	0.8	7.14304	17	133.391	0.616883	12.1796	19	141.897	0.544156	10.2025	24	NR_003256.1	ABCD4	14	ABCD4	3130209	Homo sapiens	RefSeq	ILMN_177951	NR_003256.1	NR_003256.1		5826	117422440	NR_003256.1		3130209	A	2481	CCTGAACCACTAACTTCCAGGGGCCTTTGGTCTGCCCTACCTTAACCCAA	-	73822223-73822272
ILMN_1746032	ABCD4		Homo sapiens ATP-binding cassette, sub-family D (ALD), member 4 (ABCD4), transcript variant 4, mRNA.	P79R; PMP69; P70R; ABC41; EST352188; PXMP1L	174.879	0.311688	11.6541	23	142.046	0.668831	11.6789	9	185.492	0.181818	14.6239	20	180.733	0.174026	9.60451	17	175.622	0.125974	13.1691	16	207.062	0.0155844	18.2459	18	NM_020325.1	ABCD4	14	ABCD4	6420427	Homo sapiens	RefSeq	ILMN_10234	NM_020325.1	NM_020325.1		5826	10947130	NM_020325.1	NP_064730.1	6420427	I	1845	CCAAAGGCTCAGCCTGGCCAGGGCCAGAGGCCCCTCAAAACGGGGAGTAG	-	73823066-73823115
ILMN_1651501	ABCD4		Homo sapiens ATP-binding cassette, sub-family D (ALD), member 4 (ABCD4), transcript variant 2, mRNA.	P79R; PMP69; P70R; ABC41; EST352188; PXMP1L	144.11	0.657143	4.59068	41	141.832	0.671429	7.74616	27	131.388	0.727273	8.5003	25	112.276	0.796104	5.79174	33	109.578	0.783117	6.04596	31	116.176	0.746753	7.26704	20	NM_020323.1	ABCD4	14	ABCD4	7200102	Homo sapiens	RefSeq	ILMN_2251	NM_020323.1	NM_020323.1		5826	10947126	NM_020323.1	NP_064719.1	7200102	A	2306	GCTGTTCTGGAATCTTATGCCCAGGGTTTTTCACTTCTCCCCACATCTCC	-	73822306-73822355
ILMN_2330267	ABCE1		Homo sapiens ATP-binding cassette, sub-family E (OABP), member 1 (ABCE1), transcript variant 2, mRNA.	ABC38; OABP; RNASEL1; RLI; RNS4I; RNASELI	4546.56	0	102.242	40	4650.86	0	145.443	17	4331.57	0	169.79	17	2110.19	0	56.5883	28	2193.46	0	68.7702	22	2229.2	0	35.776	15	NM_001040876.1	ABCE1	4	ABCE1	1090543	Homo sapiens	RefSeq	ILMN_180762	NM_001040876.1	NM_001040876.1		6059	108773783	NM_001040876.1	NP_001035809.1	1090543	A	3293	GAGTTCCTGAATTTTGAACAGGATTACCTGGAGCCTGGAGCCACTTTAAG	+	146049778-146049827
ILMN_1676846	ABCE1		Homo sapiens ATP-binding cassette, sub-family E (OABP), member 1 (ABCE1), transcript variant 2, mRNA.	ABC38; OABP; RNASEL1; RLI; RNS4I; RNASELI	3327.78	0	119.965	29	3827.94	0	120.839	25	3205.86	0	100.792	31	1605.02	0	46.218	32	1931.14	0	57.5411	23	1701.89	0	52.0686	27	NM_002940.1	ABCE1	4	ABCE1	5310152	Homo sapiens	RefSeq	ILMN_180762	NM_001040876.1	NM_001040876.1		6059	108773783	NM_001040876.1	NP_001035809.1	5310152	S	3314	GATTACCTGGAGCCTGGAGCCACTTTAAGTTGTACTTCTGACTAAACTGG	+	146049799-146049848
ILMN_2392635	ABCF1		Homo sapiens ATP-binding cassette, sub-family F (GCN20), member 1 (ABCF1), transcript variant 1, mRNA.	ABC27; ABC50	2585.5	0	99.1374	27	2849.92	0	76.7387	18	2619.36	0	94.4408	21	2413.21	0	66.1548	24	2423.53	0	86.1701	18	2501	0	113.057	21	NM_001025091.1	ABCF1	6	ABCF1	2190273	Homo sapiens	RefSeq	ILMN_179040	NM_001025091.1	NM_001025091.1		23	69354670	NM_001025091.1	NP_001020262.1	2190273	A	2905	GTGAGGTTCCATCCAGCCAAGTTTATGTGGCCTATTGTCTCAGGACTCTC	+	30558750-30558799
ILMN_1763875	ABCF1		Homo sapiens ATP-binding cassette, sub-family F (GCN20), member 1 (ABCF1), transcript variant 1, mRNA.	ABC27; ABC50	6339.05	0	116.922	25	6906.55	0	236.478	28	6135.09	0	195.731	23	5910.77	0	159.249	28	6072.22	0	155.349	25	6463.88	0	179.393	23	NM_001090.2	ABCF1	6	ABCF1	7380113	Homo sapiens	RefSeq	ILMN_179040	NM_001025091.1	NM_001025091.1		23	69354670	NM_001025091.1	NP_001020262.1	7380113	A	3124	GCCCAAGATTTGGTGCCTGCAGCCTCTTGTCTGGTTGAGGACTTGGGGCA	+	30558969-30559018
ILMN_2284941	ABCF2		Homo sapiens ATP-binding cassette, sub-family F (GCN20), member 2 (ABCF2), nuclear gene encoding mitochondrial protein, transcript variant 2, mRNA.	DKFZp586K1823; ABC28; M-ABC1; HUSSY-18; EST133090	92.9747	0.983117	4.97678	28	101.291	0.94026	5.57417	28	99.4121	0.938961	8.93304	21	86.7801	0.980519	5.26963	27	87.0177	0.966234	6.02651	24	87.4173	0.975325	3.33969	21	NM_005692.3	ABCF2	7	ABCF2	2230039	Homo sapiens	RefSeq	ILMN_14116	NM_005692.3	NM_005692.3		10061	27881504	NM_005692.3	NP_005683.2	2230039	I	2030	GTTTGTAAACGACGTGTTTGAGCAGCTGGCGTGTGAGGCTGCCCGGCTGG	-	150905093-150905142
ILMN_1781999	ABCF2		Homo sapiens ATP-binding cassette, sub-family F (GCN20), member 2 (ABCF2), nuclear gene encoding mitochondrial protein, transcript variant 2, mRNA.	DKFZp586K1823; ABC28; M-ABC1; HUSSY-18; EST133090	636.813	0	28.5793	20	698.768	0	25.4257	20	615.601	0	17.7468	22	653.352	0	25.741	26	655.875	0	23.6322	32	633.607	0	33.9789	20	NM_005692.3	ABCF2	7	ABCF2	5420142	Homo sapiens	RefSeq	ILMN_14116	NM_005692.3	NM_005692.3		10061	27881504	NM_005692.3	NP_005683.2	5420142	A	1894	CCTGGAGACATCCTGGCTTACAAGGAGCACCTCAAGTCCAAGCTGGTGGA	-	150911179-150911228
ILMN_1669201	ABCF2		Homo sapiens ATP-binding cassette, sub-family F (GCN20), member 2 (ABCF2), nuclear gene encoding mitochondrial protein, transcript variant 1, mRNA.	DKFZp586K1823; ABC28; HUSSY-18; EST133090; M-ABC1	544.251	0	20.3301	23	572.116	0	33.954	12	583.976	0	26.7676	17	460.232	0	17.8678	25	442.921	0	14.9357	24	459.304	0	16.8892	25	NM_007189.1	ABCF2	7	ABCF2	7100039	Homo sapiens	RefSeq	ILMN_14954	NM_007189.1	NM_007189.1		10061	27881505	NM_007189.1	NP_009120.1	7100039	I	3255	CACCTGTAATCCGACTGTAAGCTCATCACCTTGGGAGGCCACTGTAGGAG	-	150909818-150909867
ILMN_1810085	ABCF3		Homo sapiens ATP-binding cassette, sub-family F (GCN20), member 3 (ABCF3), mRNA.	EST201864; FLJ11198	298.596	0	13.0512	21	317.17	0.0012987	14.736	24	318.107	0	12.3188	26	299.925	0	12.3263	25	320.281	0	12.0005	22	315.757	0	13.1858	25	NM_018358.1	ABCF3	3	ABCF3	4560689	Homo sapiens	RefSeq	ILMN_7798	NM_018358.2	NM_018358.2		55324	148612852	NM_018358.2	NP_060828.2	4560689	S	2250	AAGGCTTCCTCTAGGGCCACCAGGCTGAGGACTCGCCCAGGACATGGACT	+	183911473-183911486:183911487-183911522
ILMN_2262362	ABCG1		Homo sapiens ATP-binding cassette, sub-family G (WHITE), member 1 (ABCG1), transcript variant 5, mRNA.	WHITE1; ABC8; MGC34313	199.496	0.0818182	15.4201	23	185.073	0.214286	15.5332	23	181.671	0.21948	19.1736	16	187.69	0.112987	15.0196	13	152.817	0.397403	9.13846	11	210.16	0.0116883	14.8623	22	NM_207627.1	ABCG1	21	ABCG1	3440292	Homo sapiens	RefSeq	ILMN_6973	NM_207627.1	NM_207627.1		9619	46592963	NM_207627.1	NP_997510.1	3440292	I	2	GACACTGAATCATCATTTGTAGTTTGGGGGGCTTTACATGCCTGCAGTGG	+	42492869-42492918
ILMN_1743638	ABCG1		Homo sapiens ATP-binding cassette, sub-family G (WHITE), member 1 (ABCG1), transcript variant 1, mRNA.	WHITE1; ABC8; MGC34313	128.313	0.749351	12.1701	11	131.248	0.741558	6.15515	10	146.041	0.62987	7.15752	16	109.633	0.81039	6.38468	23	114.548	0.754545	5.43523	15	128.872	0.666234	10.7697	10	NM_207630.1	ABCG1	21	ABCG1	4290020	Homo sapiens	RefSeq	ILMN_168664	NM_207630.1	NM_207630.1		9619	46592983	NM_207630.1	NP_997513.1	4290020	I	802	AGTCTTGTCAGCAGCTCATGGGGCAGGAAGGGCCTATGGTTGGGGGTTTC	+	42553248-42553297
ILMN_1658176	ABCG1		Homo sapiens ATP-binding cassette, sub-family G (WHITE), member 1 (ABCG1), transcript variant 7, mRNA.	WHITE1; ABC8; MGC34313	278.932	0	15.4552	28	271.863	0.0012987	17.9908	21	249.409	0	14.3899	23	207.801	0.0285714	16.1107	22	180.664	0.0844156	11.0461	33	178.311	0.111688	9.32925	23	NM_207629.1	ABCG1	21	ABCG1	4540091	Homo sapiens	RefSeq	ILMN_8619	NM_207629.1	NM_207629.1		9619	46592977	NM_207629.1	NP_997512.1	4540091	I	42	GTCTGCCGCCATGTGAGACATGCCTTTCACCTTCCGCCATGATCATGAGG	+	42509297-42509334:42509335-42509346
ILMN_2329927	ABCG1		Homo sapiens ATP-binding cassette, sub-family G (WHITE), member 1 (ABCG1), transcript variant 2, mRNA.	WHITE1; ABC8; MGC34313	86.9039	0.994805	5.21046	31	89.7568	0.984416	5.2694	26	91.157	0.980519	6.53723	25	101.753	0.872727	6.09194	29	92.4006	0.923377	7.60668	23	96.4265	0.907792	5.63714	25	NM_016818.2	ABCG1	21	ABCG1	5860377	Homo sapiens	RefSeq	ILMN_17587	NM_016818.2	NM_016818.2		9619	46592897	NM_016818.2	NP_058198.2	5860377	A	2214	ATCCAACCCCTAGAACCGCGTTGGGTTTGTGGGTGTCTCGTGCTCAGCCA	+	42589678-42589727
ILMN_1794782	ABCG1		Homo sapiens ATP-binding cassette, sub-family G (WHITE), member 1 (ABCG1), transcript variant 2, mRNA.	WHITE1; ABC8; MGC34313	123.975	0.775325	5.00259	28	131.322	0.741558	5.37322	35	145.784	0.632467	10.9853	20	145.993	0.575325	9.23962	29	135.569	0.596104	5.36823	38	143.703	0.525974	7.60023	28	NM_004915.3	ABCG1	21	ABCG1	6060377	Homo sapiens	RefSeq	ILMN_17587	NM_016818.2	NM_016818.2		9619	46592897	NM_016818.2	NP_058198.2	6060377	A	2769	CAGCACTTGTGAAGGATTGAATGCAGGTTCCAGGTGGAGGGAAGACGTGG	+	42590233-42590282
ILMN_1695968	ABCG1		Homo sapiens ATP-binding cassette, sub-family G (WHITE), member 1 (ABCG1), transcript variant 3, mRNA.	WHITE1; ABC8; MGC34313	202.346	0.0649351	16.5019	15	159.627	0.515584	10.5484	15	182.162	0.215584	16.9007	19	195.528	0.0701299	12.906	14	173.536	0.14026	18.1227	20	173.209	0.149351	12.5775	16	NM_207174.1	ABCG1	21	ABCG1	6450059	Homo sapiens	RefSeq	ILMN_5921	NM_207174.1	NM_207174.1		9619	46592955	NM_207174.1	NP_997057.1	6450059	I	97	CTCCGGAGAGGGATGGCGGGGTGTCGGCGAGTTCACTGCTGGACACAGTT	+	42513173-42513222
ILMN_1789641	ABCG2		Homo sapiens ATP-binding cassette, sub-family G (WHITE), member 2 (ABCG2), mRNA.	BCRP; CD338; BMDP; BCRP1; MXR; ABC15; ABCP; EST157481; MGC102821; MXR1; MRX; CDw338	101.851	0.945454	5.95087	23	114.371	0.84026	5.32578	29	119.156	0.790909	8.79114	23	89.9395	0.966234	5.73377	25	95.0048	0.903896	6.20273	27	75.2786	0.998701	3.64714	23	NM_004827.2	ABCG2	4	ABCG2	7160220	Homo sapiens	RefSeq	ILMN_165667	NM_004827.2	NM_004827.2		9429	62526032	NM_004827.2	NP_004818.2	7160220	S	4048	GCCCTGACACTGGTCATCTTGGAATTCATTTAGTTTGTCAGTGGGTGCCC	-	89230773-89230822
ILMN_1779470	ABCG4		Homo sapiens ATP-binding cassette, sub-family G (WHITE), member 4 (ABCG4), mRNA.	WHITE2	229.503	0.00649351	14.0857	24	223.458	0.0168831	12.8798	34	231.076	0.0012987	13.8043	26	201.403	0.0467533	12.6152	35	208.02	0.0038961	10.5565	32	164.136	0.253247	12.0429	23	NM_022169.3	ABCG4	11	ABCG4	3360390	Homo sapiens	RefSeq	ILMN_10212	NM_022169.3	NM_022169.3		64137	47078219	NM_022169.3	NP_071452.2	3360390	S	3715	TCCCTGTCTACCTCCTCTCACCCTGCCACAGATTCTTCCTATCACACAGG	+	118538464-118538513
ILMN_1716592	ABCG5		Homo sapiens ATP-binding cassette, sub-family G (WHITE), member 5 (ABCG5), mRNA.	STSL; sterolin 1	171.914	0.348052	11.3665	31	198.667	0.107792	11.8547	29	188.135	0.162338	15.9394	21	174.232	0.249351	11.74	27	139.619	0.558442	5.62302	32	168.644	0.193506	10.2338	27	NM_022436.2	ABCG5	2	ABCG5	6290575	Homo sapiens	RefSeq	ILMN_20060	NM_022436.2	NM_022436.2		64240	14141174	NM_022436.2	NP_071881.1	6290575	S	2573	TCCTGGAAGACCCAGAGTTAAATGCAGATGTCCACACGAGGGGTCGGAGT	-	44039728-44039777
ILMN_1680309	ABCG8		Homo sapiens ATP-binding cassette, sub-family G (WHITE), member 8 (ABCG8), mRNA.	MGC142217; GBD4; STSL	201.529	0.0701299	14.3949	26	199.197	0.105195	11.9794	32	189.659	0.154546	13.797	24	145.864	0.576623	7.52034	16	155.661	0.357143	11.5314	25	184.906	0.0844156	12.6078	20	NM_022437.2	ABCG8	2	ABCG8	2690367	Homo sapiens	RefSeq	ILMN_178976	NM_022437.2	NM_022437.2		64241	34452700	NM_022437.2	NP_071882.1	2690367	S	2312	CACTGGCAGGAGACTGCGATGACTGGGAGAAAACCTGCACTCGGTGGCAC	+	43958756-43958805
ILMN_1743371	ABHD1		Homo sapiens abhydrolase domain containing 1 (ABHD1), mRNA.	FLJ36128; LABH1	154.885	0.581818	14.9734	13	164.018	0.458442	14.2547	20	162.843	0.433766	12.8961	21	140.526	0.631169	9.71217	26	138.485	0.566234	11.0572	24	161.421	0.28961	12.6747	23	NM_152870.1	ABHD1	2	ABHD1	620113	Homo sapiens	RefSeq	ILMN_2167	NM_032604.2	NM_032604.2		84696	23397654	NM_032604.2	NP_115993.2	620113	A	1287	TCTTGCATCAGTACGCCAAAGCCATCTTCCAGGACCCAGAGGGGCTGCCT	+	27207025-27207074
ILMN_1770031	ABHD10		Homo sapiens abhydrolase domain containing 10 (ABHD10), mRNA.	FLJ11342	804.261	0	23.9871	26	891.317	0	19.3387	24	791.284	0	30.3511	19	503.293	0	13.5223	22	524.709	0	15.8078	33	535.682	0	13.1215	36	NM_018394.1	ABHD10	3	ABHD10	1300328	Homo sapiens	RefSeq	ILMN_8397	NM_018394.1	NM_018394.1		55347	8923000	NM_018394.1	NP_060864.1	1300328	S	2308	CCAGGCAGAGACTACCTTTGTGACCAGCTCCCAGTAAAAACCCCAGGCAC	+	113194635-113194684
ILMN_2338268	ABHD11		Homo sapiens abhydrolase domain containing 11 (ABHD11), transcript variant 6, mRNA.	PP1226; WBSCR21	243.293	0.0038961	14.8658	24	245.446	0.00519481	15.1422	27	236.062	0.0012987	17.7269	22	226.149	0.0012987	13.1926	26	228.356	0	12.8757	27	196.18	0.0402597	13.9247	21	NM_148916.2	ABHD11	7	ABHD11	1940068	Homo sapiens	RefSeq	ILMN_22475	NM_148916.2	NM_148916.2		83451	58430939	NM_148916.2	NP_683714.1	1940068	A	260	CCGTCGTCTTTTTGCACGGGCTCTTCGGCAGCAAAACTAACTTCAACTCC	-	72790629-72790678
ILMN_1753912	ABHD11		Homo sapiens abhydrolase domain containing 11 (ABHD11), transcript variant 4, mRNA.	PP1226; WBSCR21	157.918	0.541558	19.5686	15	166.366	0.42987	12.3035	20	173.756	0.322078	14.458	21	155.555	0.471429	14.1051	24	150.619	0.422078	11.8335	19	144.675	0.505195	9.90795	20	NM_031295.3	ABHD11	7	ABHD11	3170639	Homo sapiens	RefSeq	ILMN_171728	NM_031295.3	NM_031295.3		83451	58430937	NM_031295.3	NP_112585.2	3170639	I	617	TCCAGGAGCCATGCCTGAGACTCCCTATGTCTGCCTAAGACTGGTCCCAG	-	72789675-72789724
ILMN_1737475	ABHD11		Homo sapiens abhydrolase domain containing 11 (ABHD11), transcript variant 1, mRNA.	WBSCR21; PP1226	166.448	0.422078	7.31082	19	169.821	0.390909	9.99983	23	161.798	0.451948	10.609	19	129.622	0.703896	5.6097	25	135.55	0.597403	6.07226	34	144.426	0.511688	8.40926	23	NM_148914.2	ABHD11	7	ABHD11	6110592	Homo sapiens	RefSeq	ILMN_25944	NM_148912.2	NM_148912.2		83451	58430810	NM_148912.2	NP_683710.1	6110592	A	254	TCCCGGCCGTCGTCTTTTTGCACGGGCTCTTCGGCAGCAAAACTAACTTC	-	73152699-73152748
ILMN_1745116	ABHD12		Homo sapiens abhydrolase domain containing 12 (ABHD12), transcript variant 2, mRNA.	DKFZP434P106; C20orf22; BEM46L2; dJ965G21.2; ABHD12A	578.188	0	17.3314	19	652.094	0	28.9178	24	613.086	0	17.5045	22	455.441	0	21.4594	16	493.683	0	17.1688	28	474.189	0	20.6898	23	NM_015600.2	ABHD12	20	ABHD12	2710615	Homo sapiens	RefSeq	ILMN_15850	NM_015600.3	NM_015600.3		26090	109689721	NM_015600.3	NP_056415.1	2710615	S	1346	TGGTGTGACTGAAGCCAACAGGTGACACGGTCATCGAAGAGCAGCAGACA	-	25287490-25287539
ILMN_2318685	ABHD12		Homo sapiens abhydrolase domain containing 12 (ABHD12), transcript variant 1, mRNA.	DKFZP434P106; dJ965G21.2; C20orf22; ABHD12A; BEM46L2	425.647	0	16.5585	21	466.457	0	20.332	22	424.549	0	21.4641	18	313.359	0	14.7932	25	347.895	0	19.6601	18	331.086	0	16.3461	24	NM_001042472.1	ABHD12	20	ABHD12	7100615	Homo sapiens	RefSeq	ILMN_182545	NM_001042472.1	NM_001042472.1		26090	109689717	NM_001042472.1	NP_001035937.1	7100615	A	1238	ACCTTGGCTACAGGCACAAATACATTTACAAGAGCCCTGAGCTGCCACGG	-	25288648-25288681:25289093-25289108
ILMN_2245305	ABHD12		Homo sapiens abhydrolase domain containing 12 (ABHD12), transcript variant 1, mRNA.	DKFZP434P106; dJ965G21.2; C20orf22; ABHD12A; BEM46L2	863.393	0	36.965	23	912.472	0	27.117	29	873.794	0	32.3096	26	508.363	0	19.4898	27	555.719	0	18.0706	25	522.241	0	26.0205	21	NM_001042472.1	ABHD12	20	ABHD12	7610382	Homo sapiens	RefSeq	ILMN_182545	NM_001042472.1	NM_001042472.1		26090	109689717	NM_001042472.1	NP_001035937.1	7610382	I	1677	TCTTGGGGCTCGGGACCATGCTGAGCTTTTTGGCACCACCCACAGAGAAC	-	25281418-25281467
ILMN_1707925	ABHD12B		Homo sapiens abhydrolase domain containing 12B (ABHD12B), transcript variant 2, mRNA.	c14_5314; BEM46L3; MGC129927; MGC129926; C14orf29	210.913	0.0376623	9.84356	22	217.27	0.0272727	12.9084	33	199.344	0.0961039	11.5061	23	200.67	0.0467533	11.6338	27	189.014	0.0519481	15.4651	18	181.692	0.0948052	14.4246	22	NM_181533.3	ABHD12B	14	ABHD12B	2690040	Homo sapiens	RefSeq	ILMN_3950	NM_181533.3	NM_181533.3		145447	32451491	NM_181533.3	NP_853511.2	2690040	A	1058	CTGGGCTGGTCGGATGAGCTGAGGCCATTGACTTCTCTACAAATCACTTG	+	50440916-50440965
ILMN_1698311	ABHD12B		Homo sapiens abhydrolase domain containing 12B (ABHD12B), transcript variant 2, mRNA.	c14_5314; BEM46L3; MGC129927; MGC129926; C14orf29	190.016	0.154546	7.26444	22	205.254	0.0701299	11.6469	26	224.799	0.0038961	17.0895	20	196.213	0.0649351	13.8925	20	191.015	0.0441558	13.0644	16	185.456	0.0805195	12.452	20	NM_181533.3	ABHD12B	14	ABHD12B	3120274	Homo sapiens	RefSeq	ILMN_3950	NM_181533.3	NM_181533.3		145447	32451491	NM_181533.3	NP_853511.2	3120274	I	171	ACACAGTGAACTTCTACCTGAGAGTTGAACCTGGGGTGATGCTAGGGATC	+	50415264-50415301:50415302-50415313
ILMN_2367487	ABHD12B		Homo sapiens abhydrolase domain containing 12B (ABHD12B), transcript variant 2, mRNA.	c14_5314; BEM46L3; MGC129927; MGC129926; C14orf29	101.709	0.945454	5.78617	33	103.636	0.916883	5.61671	28	106.003	0.875325	5.82412	21	99.074	0.890909	5.22887	28	102.292	0.842857	5.98115	27	98.6538	0.892208	6.72892	28	NM_181533.3	ABHD12B	14	ABHD12B	4880437	Homo sapiens	RefSeq	ILMN_3950	NM_181533.3	NM_181533.3		145447	32451491	NM_181533.3	NP_853511.2	4880437	A	1475	GAACCACAAAGTAGCCCTCATCAGACACTGAATCAGCCAGTGCCTTGCTC	+	50441333-50441382
ILMN_1785285	ABHD13		Homo sapiens abhydrolase domain containing 13 (ABHD13), mRNA.	FLJ14906; C13orf6; RP11-153I24.2; bA153I24.2; MGC27058; BEM46L1	181.01	0.241558	11.6961	26	190.147	0.168831	12.694	18	173.695	0.322078	11.0674	20	172.736	0.266234	10.8901	29	143.113	0.522078	10.671	27	163.742	0.257143	10.8003	28	NM_032859.2	ABHD13	13	ABHD13	4810600	Homo sapiens	RefSeq	ILMN_182273	NM_032859.2	NM_032859.2		84945	49355780	NM_032859.2	NP_116248.2	4810600	S	3482	GATGGGTAAGAGGTGGAAAACAAACTTAGTATCAGGGGTCCATGAAGCCC	+	107682784-107682833
ILMN_2073969	ABHD13		Homo sapiens abhydrolase domain containing 13 (ABHD13), mRNA.	FLJ14906; C13orf6; RP11-153I24.2; bA153I24.2; MGC27058; BEM46L1	201.792	0.0688312	15.0041	26	199.722	0.0987013	13.125	17	159.065	0.488312	10.9393	21	194.741	0.0779221	19.6953	16	178.684	0.0987013	12.2546	24	176.215	0.125974	14.5013	25	NM_032859.2	ABHD13	13	ABHD13	5870288	Homo sapiens	RefSeq	ILMN_182273	NM_032859.2	NM_032859.2		84945	49355780	NM_032859.2	NP_116248.2	5870288	S	5146	CTCAAATTTGAATGTCATAGTACATTGTGTGCTAACCATGGCAAGCAAAC	+	107684448-107684497
ILMN_1794213	ABHD14A		Homo sapiens abhydrolase domain containing 14A (ABHD14A), mRNA.	DORZ1; DKFZP564O243	508.966	0	20.3898	23	531.94	0	18.5762	24	498.961	0	19.0721	25	478.66	0	10.5811	25	494.947	0	19.8363	25	506.925	0	14.386	30	NM_015407.3	ABHD14A	3	ABHD14A	1430360	Homo sapiens	RefSeq	ILMN_29464	NM_015407.3	NM_015407.3		25864	34147328	NM_015407.3	NP_056222.1	1430360	S	860	TGCCTTCCTTGACCATCTACCTTGAACTAACCCACTCCCAGCTCCCAGCC	+	51990050-51990074:51990075-51990099
ILMN_2227533	ABHD14B		Homo sapiens abhydrolase domain containing 14B (ABHD14B), mRNA.	CIB; MGC15429	272.017	0	8.77083	18	338.79	0	17.4596	13	301.873	0	15.4507	15	235.812	0.0012987	10.9943	20	227.468	0	10.8339	29	246.65	0.0012987	9.83907	23	NM_032750.1	ABHD14B	3	ABHD14B	150064	Homo sapiens	RefSeq	ILMN_24812	NM_032750.1	NM_032750.1		84836	14249381	NM_032750.1	NP_116139.1	150064	S	1558	CAGGAGGCCCTTTTGCAAGGCTTAGGGTGTGGCCAGCCCTGAAAGCTACT	-	51977779-51977828
ILMN_1769390	ABHD15		Homo sapiens abhydrolase domain containing 15 (ABHD15), mRNA.		413.44	0	29.315	13	429.336	0	19.9555	27	413.792	0	19.5555	19	370.482	0	16.3509	27	409.702	0	12.2223	30	458.455	0	20.6047	26	NM_198147.1	ABHD15	17	ABHD15	5340450	Homo sapiens	RefSeq	ILMN_19110	NM_198147.1	NM_198147.1		116236	39930568	NM_198147.1	NP_937790.1	5340450	S	2451	GGGACCAGAGGAAACAAAAGCACCAAGAGGTTGACTAGAGCTGACCAGTG	-	27888549-27888598
ILMN_2403446	ABHD2		Homo sapiens abhydrolase domain containing 2 (ABHD2), transcript variant 2, mRNA.	HS1-2; PHPS1-2; MGC111112; LABH2; MGC26249	157.107	0.548052	6.10573	25	181.98	0.235065	7.45199	31	161.238	0.461039	8.95313	20	243.422	0.0012987	11.3635	26	253.061	0	6.65799	33	227.445	0.00519481	7.93483	31	NM_152924.3	ABHD2	15	ABHD2	2970201	Homo sapiens	RefSeq	ILMN_25020	NM_152924.3	NM_152924.3		11057	93141022	NM_152924.3	NP_690888.1	2970201	A	1842	TGACCTGGATCTGACCTCACACCATCAGCAGGGGGCACCCACCATGCACA	+	87539746-87539795
ILMN_1787618	ABHD2		Homo sapiens abhydrolase domain containing 2 (ABHD2), transcript variant 1, mRNA.	HS1-2; PHPS1-2; MGC111112; LABH2; MGC26249	117.727	0.81948	7.13229	20	121.208	0.798701	7.50975	31	113.992	0.816883	6.91894	25	107.059	0.827273	6.86279	21	103.94	0.832468	3.33525	26	116.915	0.745455	6.21403	19	NM_007011.4	ABHD2	15	ABHD2	6520291	Homo sapiens	RefSeq	ILMN_24898	NM_007011.5	NM_007011.5		11057	93141021	NM_007011.5	NP_008942.3	6520291	I	651	AGATCCTGTTTCTACTCACAGCGTCCGAGGGTCTGGTGGCCGAGCCCTGA	+	87448251-87448279:87448417-87448437
ILMN_1723662	ABHD2		Homo sapiens abhydrolase domain containing 2 (ABHD2), transcript variant 2, mRNA.	HS1-2; PHPS1-2; MGC111112; LABH2; MGC26249	234.729	0.00519481	11.6902	25	247.885	0.0038961	13.2286	23	223.302	0.00909091	13.0102	18	324.89	0	16.2395	21	380.434	0	14.0195	32	340.656	0	11.6202	26	NM_007011.4	ABHD2	15	ABHD2	6900475	Homo sapiens	RefSeq	ILMN_25020	NM_152924.3	NM_152924.3		11057	93141022	NM_152924.3	NP_690888.1	6900475	A	1860	ACACCATCAGCAGGGGGCACCCACCATGCACACCTGTCTCGGAGTAGGCA	+	87539764-87539813
ILMN_1801767	ABHD3		Homo sapiens abhydrolase domain containing 3 (ABHD3), mRNA.	LABH3; MGC11259	504.114	0	21.5344	20	592.822	0	20.1769	30	527.401	0	15.8049	28	372.401	0	19.0909	18	403.262	0	14.9528	21	397.404	0	20.0662	25	NM_138340.3	ABHD3	18	ABHD3	5050241	Homo sapiens	RefSeq	ILMN_4359	NM_138340.3	NM_138340.3		171586	34304337	NM_138340.3	NP_612213.2	5050241	S	1229	GGTTTTCTGGAGGGAATCTGGCCAAGACAGTCCACTTACATGGATCGTGT	-	17485601-17485650
ILMN_1700633	ABHD4		Homo sapiens abhydrolase domain containing 4 (ABHD4), mRNA.	FLJ12816	299.879	0	12.8079	19	284.877	0.0012987	13.7365	20	267.373	0	10.3513	30	237.149	0.0012987	10.4892	35	237.108	0	11.7452	25	262.661	0.0012987	15.8237	20	NM_022060.2	ABHD4	14	ABHD4	3120014	Homo sapiens	RefSeq	ILMN_4184	NM_022060.2	NM_022060.2		63874	50658086	NM_022060.2	NP_071343.2	3120014	S	2224	ACTGGGTGGTTCCCACTGCATGACCCTCTATCCCTGCCATCTGTCCCCAT	+	22150820-22150869
ILMN_1655702	ABHD5		Homo sapiens abhydrolase domain containing 5 (ABHD5), mRNA.	MGC8731; CGI58; CDS; NCIE2; IECN2	1175	0	40.0187	21	1325.49	0	35.9165	32	1180.07	0	30.2046	29	987.381	0	20.9023	26	1110.15	0	26.3044	33	1073.73	0	40.4753	17	NM_016006.3	ABHD5	3	ABHD5	5860215	Homo sapiens	RefSeq	ILMN_10853	NM_016006.3	NM_016006.3		51099	33469972	NM_016006.3	NP_057090.2	5860215	S	1145	CGACACTGTGGACTGAACACACTGAAGCTCTGATGGGAAAACCTGGTGAC	+	43735013-43735028:43735029-43735062
ILMN_1706344	ABHD6		Homo sapiens abhydrolase domain containing 6 (ABHD6), mRNA.		676.341	0	39.7231	19	710.141	0	22.1813	26	645.371	0	22.7205	23	646.095	0	13.9845	19	756.152	0	40.5733	20	741.662	0	29.7891	21	NM_020676.4	ABHD6	3	ABHD6	2690402	Homo sapiens	RefSeq	ILMN_9952	NM_020676.4	NM_020676.4		57406	47271494	NM_020676.4	NP_065727.3	2690402	S	2009	AGGTATGTTCTGAGTGAACCCACAGCAGTCGCAGAATGAGCACCTGGCAG	+	58255167-58255216
ILMN_1719498	ABHD7		Homo sapiens abhydrolase domain containing 7 (ABHD7), mRNA.	FLJ90341; EPHXRP	1271.83	0	48.9292	20	1262.44	0	79.7504	12	1208.37	0	43.1476	18	1129.15	0	47.8561	21	1290.29	0	57.961	17	1211.64	0	23.3997	19	NM_173567.2	ABHD7	1	ABHD7	1240672	Homo sapiens	RefSeq	ILMN_10180	NM_173567.3	NM_173567.3		253152	142382813	NM_173567.3	NP_775838.2	1240672	S	983	CTGTGGGGAGAGAATGACGCATTCATGGAGGTTGAGATGGCTGAAGTCAC	+	92301246-92301295
ILMN_1712707	ABHD8		Homo sapiens abhydrolase domain containing 8 (ABHD8), mRNA.	FLJ11743; MGC14280; MGC2512	680.069	0	22.9725	33	760.146	0	49.2006	19	597.815	0	18.2125	19	1098.68	0	45.5518	31	1191.28	0	39.1346	31	1122.35	0	40.3926	28	NM_024527.3	ABHD8	19	ABHD8	4880288	Homo sapiens	RefSeq	ILMN_23791	NM_024527.4	NM_024527.4		79575	145611433	NM_024527.4	NP_078803.4	4880288	S	2024	GGGGGGCTGGCGCCACCGAACCTGCACATCTCAACTTGTAACTCAATAAA	-	17402956-17403005
ILMN_1699750	ABHD9		Homo sapiens abhydrolase domain containing 9 (ABHD9), mRNA.	MGC131519; FLJ22408	140.596	0.677922	10.558	21	134.43	0.722078	7.15423	24	124.591	0.761039	9.74101	17	116.825	0.767532	5.35332	19	118.312	0.725974	5.03295	29	130.815	0.649351	6.72343	32	NM_024794.1	ABHD9	19	ABHD9	2710070	Homo sapiens	RefSeq	ILMN_25901	NM_024794.1	NM_024794.1		79852	13376163	NM_024794.1	NP_079070.1	2710070	S	1641	AGCTGCACAGACCTTAAACCCTGACCTTCCTGTCCCTGCCTTCGACCTCC	-	15198849-15198898
ILMN_1739081	ABI1		Homo sapiens abl-interactor 1 (ABI1), transcript variant 1, mRNA.	SSH3BP1; SSH3BP; E3B1; ABI-1; NAP1BP	195.368	0.106494	12.5826	15	199.051	0.106494	11.5128	33	193.294	0.131169	12.7018	31	172.915	0.264935	9.37902	32	189.224	0.0519481	14.6293	21	213.332	0.00909091	11.7241	33	NM_005470.2	ABI1	10	ABI1	3520706	Homo sapiens	RefSeq	ILMN_180417	NM_005470.2	NM_005470.2		10006	61743941	NM_005470.2	NP_005461.2	3520706	I	991	ACATTTCTGTCCCTCCTCCTTCTGGAGCTCCACCAGCACCACCTCTGGCA	-	27106040-27106089
ILMN_2329958	ABI1		Homo sapiens abl-interactor 1 (ABI1), transcript variant 3, mRNA.	SSH3BP1; SSH3BP; E3B1; ABI-1; NAP1BP	919.167	0	29.2175	17	970.428	0	40.7174	17	811.102	0	44.895	14	806.637	0	31.0676	22	762.641	0	31.3231	22	883.971	0	48.3212	18	NM_001012751.1	ABI1	10	ABI1	5130725	Homo sapiens	RefSeq	ILMN_6983	NM_001012751.1	NM_001012751.1		10006	61743945	NM_001012751.1	NP_001012769.1	5130725	A	2762	CACATGCACTTTGTGTGTCTCCTCTTAATTGAAGGGAGGGCTGAGGGATG	-	27076671-27076720
ILMN_1775944	ABI2		PREDICTED: Homo sapiens abl interactor 2 (ABI2), mRNA.		270.552	0	10.627	20	251.401	0.0025974	9.83858	27	247.8	0	14.2119	24	295.057	0	15.2139	23	314.625	0	13.4108	33	297.163	0	15.0459	25	XM_938458.1	ABI2		ABI2	670326	Homo sapiens	RefSeq	ILMN_162431	XM_001126750.1	XM_001126750.1		10152	113414210	XM_001126750.1	XP_001126750.1	670326	A	698	GGAGCCACCCAAGTAGTCGGAGCAGCAGTCGAGAGAACAGTGGAAGTGGT
ILMN_1724497	ABI2		PREDICTED: Homo sapiens abl interactor 2 (ABI2), mRNA.		823.077	0	48.4191	16	995.634	0	59.7537	16	800.283	0	42.8404	17	1185.69	0	88.8862	16	1219.51	0	103.374	18	1114.83	0	51.4877	21	NM_005759.3	ABI2		ABI2	2000100	Homo sapiens	RefSeq	ILMN_162431	XM_001126750.1	XM_001126750.1		10152	113414210	XM_001126750.1	XP_001126750.1	2000100	A	1410	TGGTTGGTATGAGGGAGTTATGAATGGAGTGACTGGGCTTTTTCCTGGGA
ILMN_1720988	ABI2		PREDICTED: Homo sapiens abl interactor 2 (ABI2), mRNA.		295.029	0	19.1669	19	287.879	0.0012987	17.6941	23	237.213	0.0012987	9.95087	24	279.508	0	12.2958	31	295.472	0	17.2107	26	260.405	0.0012987	13.9206	24	NM_005759.3	ABI2		ABI2	5820379	Homo sapiens	RefSeq	ILMN_162431	XM_001126750.1	XM_001126750.1		10152	113414210	XM_001126750.1	XP_001126750.1	5820379	I	69	GTCAGCAGATAAGCAGAGAGCCCTAGAAGAAACCAAAGCCTACACCACCC
ILMN_1707274	ABI2		PREDICTED: Homo sapiens abl interactor 2, transcript variant 2 (ABI2), mRNA.		182.764	0.223377	17.4965	22	163.111	0.474026	17.9239	15	209.885	0.0454546	18.3037	19	170.956	0.281818	15.834	17	181.987	0.0779221	12.221	27	171.64	0.164935	12.8463	23	XM_938458.1	ABI2		ABI2	6860487	Homo sapiens	RefSeq	ILMN_138431	XM_938458.1	XM_938458.1		10152	88959011	XM_938458.1	XP_943551.1	6860487	I	127	GGCGTTGATCTTGAGTCGACTTTTGTGACCAAATTTGGAAACAATTGCAG
ILMN_1755658	ABI3		Homo sapiens ABI family, member 3 (ABI3), transcript variant 1, mRNA.	SSH3BP3; NESH	116.266	0.828571	6.37939	24	128.829	0.755844	7.01207	26	111.403	0.833766	5.69691	22	117.479	0.763636	7.34505	28	113.22	0.758442	4.17027	33	118.832	0.733766	8.6428	21	NM_016428.2	ABI3	17	ABI3	3840717	Homo sapiens	RefSeq	ILMN_15857	NM_016428.2	NM_016428.2		51225	29337288	NM_016428.2	NP_057512.1	3840717	S	1894	TGTCCTGTGACTGCCCCACAGAGATAAGGGGCCAGGAGGGATTGAAAGGC	+	44655371-44655420
ILMN_1673639	ABI3BP		Homo sapiens ABI gene family, member 3 (NESH) binding protein (ABI3BP), mRNA.	FLJ41743; FLJ41754; TARSH; NESHBP	132.983	0.716883	6.03489	21	145.699	0.636364	9.95105	17	123.732	0.762338	7.43231	32	99.0989	0.890909	4.62634	14	120.922	0.706493	6.76532	23	106.075	0.831169	7.4189	16	NM_015429.2	ABI3BP	3	ABI3BP	6980739	Homo sapiens	RefSeq	ILMN_10961	NM_015429.2	NM_015429.2		25890	33667043	NM_015429.2	NP_056244.2	6980739	S	4286	AGGTATTGTCCTTTAGGCGGGGAATGGGAATCCTTGCTGCACTGTTGCAG	-	101950986-101951035
ILMN_1713732	ABL1		Homo sapiens c-abl oncogene 1, receptor tyrosine kinase (ABL1), transcript variant a, mRNA.	JTK7; ABL; p150; bcr/abl; v-abl; c-ABL	2196.75	0	62.3828	24	2401.13	0	66.8412	24	2199.06	0	53.82	28	1766.39	0	48.1372	29	1905.53	0	49.9656	23	1866.14	0	48.2944	23	NM_007313.2	ABL1	9	ABL1	4180088	Homo sapiens	RefSeq	ILMN_4033	NM_005157.3	NM_005157.3		25	62362413	NM_005157.3	NP_005148.2	4180088	A	5257	CCTGTGGTGGCTCCCCCTCTGCTTCTCGGGGTCCAGTGCATTTTGTTTCT	+	132752752-132752801
ILMN_1708922	ABL1		Homo sapiens c-abl oncogene 1, receptor tyrosine kinase (ABL1), transcript variant b, mRNA.	JTK7; ABL; p150; bcr/abl; v-abl; c-ABL	180.795	0.242857	6.65894	30	193.147	0.142857	10.0068	28	192.367	0.137662	7.45425	22	183.907	0.146753	9.55141	16	191.907	0.0415584	7.48193	29	193.858	0.0493507	8.54527	41	NM_007313.2	ABL1	9	ABL1	4590440	Homo sapiens	RefSeq	ILMN_22641	NM_007313.2	NM_007313.2		25	62362411	NM_007313.2	NP_009297.2	4590440	I	351	CCCACGTATATGCCATTTCCCTCTACGCTCGCTGACCGTTCTGGAAGATC	+	132579439-132579488
ILMN_2268241	ABL1		Homo sapiens c-abl oncogene 1, receptor tyrosine kinase (ABL1), transcript variant a, mRNA.	JTK7; ABL; p150; bcr/abl; v-abl; c-ABL	164.672	0.438961	8.07534	17	193.421	0.14026	10.0579	33	217.574	0.0233766	20.192	17	163.274	0.367532	13.4087	23	157.494	0.342857	7.853	22	162.898	0.266234	8.76627	24	NM_005157.3	ABL1	9	ABL1	4880170	Homo sapiens	RefSeq	ILMN_4033	NM_005157.3	NM_005157.3		25	62362413	NM_005157.3	NP_005148.2	4880170	I	12	GATCTGCCTGAAGCTGGTGGGCTGCAAATCCAAGAAGGGGCTGTCCTCGT	+	132700663-132700712
ILMN_1741628	ABL2		Homo sapiens v-abl Abelson murine leukemia viral oncogene homolog 2 (arg, Abelson-related gene) (ABL2), transcript variant b, mRNA.	FLJ31718; ABLL; ARG; FLJ22224; FLJ41441	241.424	0.0038961	11.9002	27	250.546	0.0038961	11.0038	23	228.024	0.0025974	9.97063	30	376.461	0	11.3169	26	413.898	0	10.6625	33	398.467	0	13.0379	42	NM_005158.2	ABL2	1	ABL2	1990288	Homo sapiens	RefSeq	ILMN_8230	NM_007314.2	NM_007314.2		27	153266755	NM_007314.2	NP_009298.1	1990288	A	3568	CACTGGACACCAGCTGCTTGACTACTGCTCAGGCTATGTGGACTGCATCC	-	177343642-177343691
ILMN_1657870	ABL2		Homo sapiens v-abl Abelson murine leukemia viral oncogene homolog 2 (arg, Abelson-related gene) (ABL2), transcript variant a, mRNA.	FLJ31718; ABLL; ARG; FLJ22224; FLJ41441	323.632	0	17.1232	25	353.632	0	21.839	21	337.937	0	13.7341	26	294.256	0	18.6504	21	280.034	0	13.3604	23	283.148	0	13.2673	29	NM_005158.2	ABL2	1	ABL2	2510520	Homo sapiens	RefSeq	ILMN_1881	NM_005158.3	NM_005158.3		27	153266756	NM_005158.3	NP_005149.3	2510520	I	91	CACTTTGCTGCCTGTGCACTGAGGCCTCAGAATCTGCTCTACCCGACTTA	-	179112071-179112120
ILMN_2240003	ABL2		Homo sapiens v-abl Abelson murine leukemia viral oncogene homolog 2 (arg, Abelson-related gene) (ABL2), transcript variant b, mRNA.	ABLL; ARG	302.968	0	19.1521	21	296.194	0.0012987	9.77493	18	250.606	0	17.0466	16	256.222	0	17.945	20	258.36	0	19.3384	14	228.415	0.00519481	13.8075	25	NM_007314.1	ABL2	1	ABL2	4670717	Homo sapiens	RefSeq	ILMN_8230	NM_007314.1	NM_007314.1		27	6382061	NM_007314.1	NP_009298.1	4670717	I	365	ACTTTGCCAGCTGTGTGGAGGATGGATTTGAGGGAGACAAGACTGGAGGC	-	177369079-177369128
ILMN_1785424	ABLIM1		Homo sapiens actin binding LIM protein 1 (ABLIM1), transcript variant 4, mRNA.	KIAA0059; FLJ14564; MGC1224; LIMATIN; LIMAB1; DKFZp781D0148; ABLIM	1906.43	0	49.6418	23	2187.27	0	67.297	28	2156.53	0	57.9824	28	1972.36	0	59.1567	14	2105.91	0	60.7278	29	2128.84	0	52.7428	31	NM_006720.3	ABLIM1	10	ABLIM1	2570112	Homo sapiens	RefSeq	ILMN_21737	NM_006720.3	NM_006720.3		3983	51173716	NM_006720.3	NP_006711.3	2570112	A	6603	GAAAAGCTGTGTCGTGTTCCCTGTGAAACTGAGCAGGTGTGTGTTGGCGC	-	116192405-116192454
ILMN_1731610	ABLIM1		Homo sapiens actin binding LIM protein 1 (ABLIM1), transcript variant 4, mRNA.	KIAA0059; FLJ14564; MGC1224; LIMATIN; LIMAB1; DKFZp781D0148; ABLIM	232.312	0.00519481	13.2745	24	224.821	0.0168831	14.5101	32	228.279	0.0025974	13.5084	18	247.166	0.0012987	13.8576	30	230.637	0	15.7543	14	224.331	0.00519481	11.6809	18	NM_006720.3	ABLIM1	10	ABLIM1	3610315	Homo sapiens	RefSeq	ILMN_21737	NM_006720.3	NM_006720.3		3983	51173716	NM_006720.3	NP_006711.3	3610315	I	141	AGTCTGTCGGGCTGAGGTCTGGCATCTACAAAGCCTCTTGGCCGTGTTCT	-	116286495-116286544
ILMN_1696682	ABLIM1		Homo sapiens actin binding LIM protein 1 (ABLIM1), transcript variant 1, mRNA.	KIAA0059; FLJ14564; MGC1224; LIMATIN; LIMAB1; DKFZp781D0148; ABLIM	174.386	0.318182	13.6879	17	154.552	0.572727	17.5722	8	182.309	0.215584	10.1057	15	176.354	0.216883	7.54915	22	174.449	0.133766	12.5915	16	173.423	0.148052	12.7877	16	NM_002313.5	ABLIM1	10	ABLIM1	6130162	Homo sapiens	RefSeq	ILMN_22305	NM_002313.5	NM_002313.5		3983	51173710	NM_002313.5	NP_002304.3	6130162	I	184	GCCAGGGGCTCGAACAGAAAGAGACTGATTGTTGAGGACCGGAGGGTCTC	-	116417825-116417874
ILMN_2396672	ABLIM1		Homo sapiens actin binding LIM protein 1 (ABLIM1), transcript variant 2, mRNA.	KIAA0059; FLJ14564; MGC1224; LIMATIN; LIMAB1; DKFZp781D0148; ABLIM	917.529	0	34.7349	26	951.215	0	37.0879	17	916.83	0	14.6636	14	947.77	0	48.8169	27	996.703	0	27.3294	26	1032.72	0	44.5856	28	NM_001003407.1	ABLIM1	10	ABLIM1	6400243	Homo sapiens	RefSeq	ILMN_22411	NM_001003407.1	NM_001003407.1		3983	51173712	NM_001003407.1	NP_001003407.1	6400243	A	6284	GCATCCTCCTGTGTATGGAAGAGACAGGTGACCGCTCCAGGTTGGGTGCT	-	116194264-116194313
ILMN_1758825	ABLIM2		Homo sapiens actin binding LIM protein family, member 2 (ABLIM2), mRNA.	FLJ39684; KIAA1808; DKFZp761F129; MGC141918	116.705	0.824675	7.15551	19	120.409	0.802597	6.01653	24	125.372	0.75974	7.37637	28	116.573	0.771429	5.00342	24	110.898	0.771429	8.40565	21	125.145	0.68961	9.07608	19	NM_032432.2	ABLIM2	4	ABLIM2	2260471	Homo sapiens	RefSeq	ILMN_5259	NM_032432.3	NM_032432.3		84448	153792513	NM_032432.3	NP_115808.3	2260471	S	3082	AAGTCTGTTTCCCCGTCCGCAGTGGGTGTTGCCTCTTTGTGTGTGTCCCG	-	8018194-8018243
ILMN_1656940	ABLIM3		Homo sapiens actin binding LIM protein family, member 3 (ABLIM3), mRNA.	HMFN1661	499.663	0	17.5814	25	551.7	0	19.0056	26	477.094	0	15.1836	17	458.975	0	19.4037	27	476.876	0	13.3743	25	479.962	0	16.9394	23	NM_014945.1	ABLIM3	5	ABLIM3	2350747	Homo sapiens	RefSeq	ILMN_12630	NM_014945.2	NM_014945.2		22885	151301062	NM_014945.2	NP_055760.1	2350747	S	4099	GGGTGAGGGGCCAGAGGGAAGTCTGCTGTGTTCTCATGTAGGATGTCAGC	+	148618661-148618710
ILMN_1656979	ABO		Homo sapiens ABO blood group (transferase A, alpha 1-3-N-acetylgalactosaminyltransferase; transferase B, alpha 1-3-galactosyltransferase) (ABO), mRNA.	NAGAT; GTB; A3GALT1; A3GALNT	97.2012	0.968831	6.34696	26	109.331	0.874026	5.63718	34	95.4624	0.961039	8.49099	24	87.8427	0.976623	6.13628	22	100.535	0.858441	5.43052	38	101.545	0.866234	5.82517	28	NM_020469.2	ABO	9	ABO	1240575	Homo sapiens	RefSeq	ILMN_29925	NM_020469.2	NM_020469.2		28	58331215	NM_020469.2	NP_065202.2	1240575	S	1175	TCCTTTGTCCGTCCTGTTGTGAGTAACTGAAGCCTAGGCCCCGTCCCCAC	-	136130917-136130966
ILMN_1731433	ABP1		Homo sapiens amiloride binding protein 1 (amine oxidase (copper-containing)) (ABP1), mRNA.	AOC1; DAO; DAO1; ABP; KAO	134.243	0.707792	7.68377	26	125.495	0.779221	5.99526	28	123.719	0.762338	6.04546	39	112.312	0.796104	6.08335	25	115.636	0.749351	6.59823	31	112.033	0.787013	7.98857	20	NM_001091.2	ABP1	7	ABP1	5420440	Homo sapiens	RefSeq	ILMN_4987	NM_001091.2	NM_001091.2		26	73486660	NM_001091.2	NP_001082.2	5420440	S	2332	TATAGACCTGTGTGACCAGCCCCCAGTTCCTCCCCCAGTTCCTCCCAGGA	+	150189216-150189230:150189231-150189265
ILMN_1672878	ABR		Homo sapiens active BCR-related gene (ABR), transcript variant 2, mRNA.	MDB; FLJ45954	3380.15	0	58.4479	23	3732.96	0	70.6106	23	3414.79	0	119.394	16	5522.62	0	159.539	23	5546.32	0	163.682	20	5452.56	0	179.002	21	NM_021962.2	ABR	17	ABR	620240	Homo sapiens	RefSeq	ILMN_23502	NM_001092.3	NM_001092.3		29	38679953	NM_001092.3	NP_001083.2	620240	A	4814	AAACGCCAGGTCTGCCTGTTCTTGCTGGGCAATGGCTGATGGCTGCCAGT	-	908332-908381
ILMN_1655114	ABR		Homo sapiens active BCR-related gene (ABR), transcript variant 2, mRNA.	MDB; FLJ45954	212.636	0.0337662	12.2802	17	191.461	0.158442	12.0352	20	188.35	0.162338	12.3667	33	196.082	0.0649351	10.6252	26	214.893	0.0025974	11.8145	21	206.687	0.0155844	13.5142	27	NM_001092.3	ABR	17	ABR	5860431	Homo sapiens	RefSeq	ILMN_23502	NM_001092.3	NM_001092.3		29	38679953	NM_001092.3	NP_001083.2	5860431	I	20	GAGGAGGAAGAGGAGGCGATAGGCTTGCTGGACAAGGTTCTGGAGGACGA	-	1012255-1012304
ILMN_1657045	ABR		Homo sapiens active BCR-related gene (ABR), transcript variant 1, mRNA.	MDB; FLJ45954	119.236	0.812987	6.66508	17	115.19	0.82987	5.05906	16	127.109	0.746753	8.67227	20	118.74	0.757143	4.90961	29	117.107	0.733766	6.80854	29	106.423	0.824675	7.88534	13	NM_021962.2	ABR	17	ABR	6270753	Homo sapiens	RefSeq	ILMN_3288	NM_021962.2	NM_021962.2		29	38679956	NM_021962.2	NP_068781.2	6270753	I	166	ACAGCAACTTCAGCTACGGGACGGACGAGTACGACGGAGAGGGGAATGAG	-	1029837-1029881:1082961-1082965
ILMN_1766991	ABRA		Homo sapiens actin-binding Rho activating protein (ABRA), mRNA.	STARS	100.66	0.953247	5.88828	22	110.689	0.862338	5.98649	47	108.605	0.858441	3.85712	12	108.167	0.818182	4.80015	33	82.9071	0.990909	3.16708	27	95.7123	0.916883	6.80569	30	NM_139166.2	ABRA	8	ABRA	3610382	Homo sapiens	RefSeq	ILMN_14174	NM_139166.3	NM_139166.3		137735	141802744	NM_139166.3	NP_631905.1	3610382	S	918	GCCCCAAAGAAGGAACCAAAACTGCTGAAAGGGCCAAGCGTGCTGAGGAG	-	107842674-107842723
ILMN_1658083	ABT1		Homo sapiens activator of basal transcription 1 (ABT1), mRNA.	hABT1	302.349	0	11.012	29	366.68	0	17.8986	18	305.736	0	15.0861	24	299.679	0	20.1338	9	306.597	0	26.7377	18	278.238	0	15.7265	22	NM_013375.2	ABT1	6	ABT1	6480392	Homo sapiens	RefSeq	ILMN_11701	NM_013375.2	NM_013375.2		29777	17572813	NM_013375.2	NP_037507.1	6480392	S	1836	CCTGGGTGGAGTGTTGAGTTGGAACCATTGTAAAGGTGGGCAAAGCCTAG	+	26599859-26599908
ILMN_1802096	ABTB1		Homo sapiens ankyrin repeat and BTB (POZ) domain containing 1 (ABTB1), transcript variant 1, mRNA.	BPOZ; PP2259; EF1ABP; MGC20585	320.326	0	9.04457	21	319.439	0.0012987	9.7149	27	280.972	0	10.635	22	699.918	0	27.6663	15	701.663	0	26.2857	21	765.452	0	18.8791	19	NM_172027.1	ABTB1	3	ABTB1	2970044	Homo sapiens	RefSeq	ILMN_29924	NM_032548.2	NM_032548.2		80325	25777622	NM_032548.2	NP_115937.1	2970044	A	1924	CCATTCAGGAAGGGCTGGGGGAGTGTGTGTGGCAATAAAGCTTGAAGGCA	+	127399706-127399755
ILMN_2367165	ABTB1		Homo sapiens ankyrin repeat and BTB (POZ) domain containing 1 (ABTB1), transcript variant 3, mRNA.	BPOZ; PP2259; EF1ABP; MGC20585	183.919	0.212987	10.0862	27	176.816	0.3	9.27609	21	162.113	0.446753	7.19743	24	301.255	0	11.2379	27	315.159	0	14.3526	16	313.113	0	8.23216	36	NM_172028.1	ABTB1	3	ABTB1	6620609	Homo sapiens	RefSeq	ILMN_28914	NM_172028.1	NM_172028.1		80325	25777625	NM_172028.1	NP_742025.1	6620609	A	1453	TCGAGGACCTGCTCGTGTCCATCGGTCTGGACTGTTGAGCCCCTGGCTGG	+	127399281-127399318:127399319-127399330
ILMN_1753370	ABTB2		Homo sapiens ankyrin repeat and BTB (POZ) domain containing 2 (ABTB2), mRNA.	DKFZP586C1619	378.533	0	20.0357	17	413.967	0	24.5782	24	416.792	0	23.162	21	549.784	0	18.7609	30	630.931	0	33.9354	23	629.903	0	35.6696	20	NM_145804.1	ABTB2	11	ABTB2	940148	Homo sapiens	RefSeq	ILMN_22109	NM_145804.1	NM_145804.1		25841	21956638	NM_145804.1	NP_665803.1	940148	S	3752	AAGAGGCCTTTCTGCTGTGTCCCCTCACGGCCTTGCCCTCGAATTCTGCA	-	34173798-34173847
ILMN_1738921	ACAA1		Homo sapiens acetyl-Coenzyme A acyltransferase 1 (peroxisomal 3-oxoacyl-Coenzyme A thiolase) (ACAA1), nuclear gene encoding mitochondrial protein, mRNA.	THIO; ACAA; PTHIO	606.553	0	27.457	25	697.888	0	24.3092	25	703.656	0	29.0851	22	689.286	0	42.8228	15	706.549	0	20.4206	28	694.362	0	20.9025	25	NM_001607.2	ACAA1	3	ACAA1	3520753	Homo sapiens	RefSeq	ILMN_30044	NM_001607.2	NM_001607.2		30	6598316	NM_001607.2	NP_001598.1	3520753	S	1263	AATGAGCTGAAGCGCCGTGGGAAGAGGGCATACGGAGTGGTGTCCATGTG	-	38139593-38139617:38142060-38142084
ILMN_1660199	ACAA2		Homo sapiens acetyl-Coenzyme A acyltransferase 2 (mitochondrial 3-oxoacyl-Coenzyme A thiolase) (ACAA2), nuclear gene encoding mitochondrial protein, mRNA.	DSAEC	745.642	0	28.6113	30	742.913	0	26.3407	27	766.019	0	34.4558	17	794.659	0	36.5192	24	741.875	0	25.9159	27	765.561	0	23.8467	17	NM_006111.1	ACAA2	18	ACAA2	1450093	Homo sapiens	RefSeq	ILMN_20024	NM_006111.1	NM_006111.1		10449	5174428	NM_006111.1	NP_006102.1	1450093	S	1288	AGGCCACAGTAAAACAAGTGACCTTCAGAGCAGCTGCCACAACTGGCCAT	-	45564119-45564168
ILMN_2331636	ACACA		Homo sapiens acetyl-Coenzyme A carboxylase alpha (ACACA), transcript variant 3, mRNA.	ACC; ACC1; ACAC; ACCA	1925.87	0	62.9267	20	2085.27	0	43.8241	27	1981.04	0	67.4336	19	1668.48	0	40.7728	26	1859.36	0	54.6848	27	1838.01	0	46.8576	21	NM_198836.1	ACACA	17	ACACA	2190414	Homo sapiens	RefSeq	ILMN_9534	NM_198836.1	NM_198836.1		31	38679966	NM_198836.1	NP_942133.1	2190414	A	9390	TTGACCAAGACCTGCTTGGACGGAGACCGCCATATTATCTGTTCTCTTCG	-	35442043-35442092
ILMN_1772123	ACACA		Homo sapiens acetyl-Coenzyme A carboxylase alpha (ACACA), transcript variant 2, mRNA.	ACC1; ACAC; ACCA; ACC	1263.13	0	40.3553	25	1497.62	0	51.6246	28	1340.76	0	39.4517	28	1218.72	0	30.8565	28	1220.57	0	39.3631	27	1281.38	0	43.5547	36	NM_000664.3	ACACA	17	ACACA	2630692	Homo sapiens	RefSeq	ILMN_176065	NM_198839.1	NM_198839.1		31	38679976	NM_198839.1	NP_942136.1	2630692	A	10430	TCTGACATTCCCACAGCCCCTCAAACATGCAAGGCTACTAAGGCAGGAGG	-	35442110-35442159
ILMN_1667641	ACACA		Homo sapiens acetyl-Coenzyme A carboxylase alpha (ACACA), transcript variant 2, mRNA.	ACC1; ACAC; ACCA; ACC	105.197	0.918182	6.77632	28	101.971	0.931169	5.11425	27	104.711	0.887013	7.12228	25	96.6134	0.91039	6.1258	29	101.345	0.853247	4.30655	25	97.9625	0.897403	3.81749	25	NM_198839.1	ACACA	17	ACACA	6650328	Homo sapiens	RefSeq	ILMN_176065	NM_198839.1	NM_198839.1		31	38679976	NM_198839.1	NP_942136.1	6650328	I	1040	CTCAGAGACAACGTGAAGACGGATAAGCAGGCATCAGGAGCAGAGTGGCC	-	35722389-35722438
ILMN_1763852	ACACB		Homo sapiens acetyl-Coenzyme A carboxylase beta (ACACB), mRNA.	ACC2; ACCB; HACC275	169.008	0.385714	5.76211	18	182.974	0.227273	12.3164	22	161.137	0.461039	5.84827	26	94.7063	0.935065	6.32242	26	104.34	0.82987	8.11461	25	91.4704	0.941558	6.72135	19	NM_001093.2	ACACB	12	ACACB	2230678	Homo sapiens	RefSeq	ILMN_162398	NM_001093.3	NM_001093.3		32	134142061	NM_001093.3	NP_001084.3	2230678	S	9178	TAGCTGCTACCCTGGAACGGTGGGCAGAGAGCCTACTAGGAAATGTGCAG	+	108190342-108190391
ILMN_1687303	ACAD10		Homo sapiens acyl-Coenzyme A dehydrogenase family, member 10 (ACAD10), mRNA.	MGC5601	326.492	0	17.2584	21	331.911	0	14.2226	22	340.039	0	20.9431	21	286.413	0	16.7189	21	265.646	0	14.228	27	296.25	0	17.3619	22	NM_025247.3	ACAD10	12	ACAD10	6560327	Homo sapiens	RefSeq	ILMN_27988	NM_025247.4	NM_025247.4		80724	142386627	NM_025247.4	NP_079523.3	6560327	S	3802	AGGACCTGGGCGCCTGGGAAAATGGAATGCAACCCACATTGTAAAGCCAC	+	110679127-110679176
ILMN_1761058	ACAD11		Homo sapiens acyl-Coenzyme A dehydrogenase family, member 11 (ACAD11), mRNA.	FLJ12592; MGC150619	663.036	0	18.5152	26	739.035	0	33.0015	24	643.767	0	25.0575	16	321.894	0	13.2206	28	360.337	0	15.622	23	316.434	0	9.88545	25	NM_032169.3	ACAD11	3	ACAD11	3370136	Homo sapiens	RefSeq	ILMN_25425	NM_032169.4	NM_032169.4		84129	145275196	NM_032169.4	NP_115545.3	3370136	S	3351	AGAAGACCCTGACCCACTGAGGGTTTGTTGTGAGAATTGCTGAAGCCACG	-	133759827-133759876
ILMN_2225595	ACAD8		Homo sapiens acyl-Coenzyme A dehydrogenase family, member 8 (ACAD8), nuclear gene encoding mitochondrial protein, mRNA.	FLJ22590; ACAD-8	2966.87	0	111.518	24	3376.38	0	121.44	19	3100.23	0	119.635	19	2556.75	0	116.238	22	2585.62	0	48.1889	28	2422.61	0	61.1434	20	NM_014384.2	ACAD8	11	ACAD8	730671	Homo sapiens	RefSeq	ILMN_19744	NM_014384.2	NM_014384.2		27034	111120326	NM_014384.2	NP_055199.1	730671	S	1721	GAAGGGGAAATGGAGGAATGCCCTCCTGTCTGTGTCGTTCTCTGTGCCAC	+	133640476-133640525
ILMN_1724699	ACAD8		Homo sapiens acyl-Coenzyme A dehydrogenase family, member 8 (ACAD8), mRNA.	ACAD-8	227.922	0.00909091	15.8119	22	228.341	0.012987	15.8726	15	199.291	0.0961039	19.4195	19	215.883	0.012987	21.1825	17	179.093	0.0948052	10.2947	24	179.497	0.109091	9.60413	11	NM_014384.1	ACAD8	11	ACAD8	2650324	Homo sapiens	RefSeq	ILMN_19744	NM_014384.1	NM_014384.1		27034	7656848	NM_014384.1	NP_055199.1	2650324	S	1957	TCGTTGGGTTTCATGTTAAGACGCCTGTGGTCCAGGAGTGCTATTCAGTG	+	133640685-133640734
ILMN_1775579	ACAD9		Homo sapiens acyl-Coenzyme A dehydrogenase family, member 9 (ACAD9), mRNA.	ACAD-9; FLJ23533; NPD002; MGC14452	1189.92	0	27.2404	31	1185.26	0	28.8972	23	1144.5	0	29.5166	27	853.597	0	22.4622	23	880.625	0	39.6285	20	986.369	0	33.9637	17	NM_014049.3	ACAD9	3	ACAD9	5340561	Homo sapiens	RefSeq	ILMN_3452	NM_014049.3	NM_014049.3		28976	34147673	NM_014049.3	NP_054768.2	5340561	S	2223	GGAGACACCATAGTGGAAACTGGGGCTTATGCTGCTGCCTCCAGGGTGTG	+	130114416-130114465
ILMN_1660890	ACADL		Homo sapiens acyl-Coenzyme A dehydrogenase, long chain (ACADL), nuclear gene encoding mitochondrial protein, mRNA.	LCAD; ACAD4	182.471	0.228571	14.1666	20	179.507	0.27013	12.5691	16	170.37	0.357143	9.90515	20	160.399	0.411688	13.0938	24	137.44	0.579221	8.48219	25	171.275	0.174026	15.3853	20	NM_001608.2	ACADL	2	ACADL	130193	Homo sapiens	RefSeq	ILMN_18883	NM_001608.2	NM_001608.2		33	46488924	NM_001608.2	NP_001599.1	130193	S	2021	GAAGCTGGAAGCCATCATACCTTACTGCCTTGAAACCCCTAGGACTCAGC	-	210761312-210761361
ILMN_1778104	ACADM		Homo sapiens acyl-Coenzyme A dehydrogenase, C-4 to C-12 straight chain (ACADM), nuclear gene encoding mitochondrial protein, mRNA.	MCADH; ACAD1; MCAD	2260.55	0	100.489	16	2209.4	0	64.6173	28	2036.02	0	63.1677	22	1406.46	0	68.9201	17	1497.91	0	47.0152	31	1361.18	0	98.7386	10	NM_000016.2	ACADM	1	ACADM	430139	Homo sapiens	RefSeq	ILMN_161879	NM_000016.2	NM_000016.2		34	21327681	NM_000016.2	NP_000007.1	430139	S	1188	GCTAGAATGAGTTACCAGAGAGCAGCTTGGGAGGTTGATTCTGGTCGTCG	+	75999446-75999495
ILMN_2053679	ACADM		Homo sapiens acyl-Coenzyme A dehydrogenase, C-4 to C-12 straight chain (ACADM), nuclear gene encoding mitochondrial protein, mRNA.	MCADH; ACAD1; MCAD	3785.19	0	93.0561	25	4101.14	0	151.585	16	3412.68	0	78.0638	21	2220.99	0	78.3667	19	2300.36	0	73.07	19	2413.72	0	86.6123	25	NM_000016.2	ACADM	1	ACADM	2470279	Homo sapiens	RefSeq	ILMN_161879	NM_000016.2	NM_000016.2		34	21327681	NM_000016.2	NP_000007.1	2470279	S	2088	GACTGTTGGTCTCTAGGTAGCCTTTGGTCTATTGTACACAATCTCATTTC	+	76001667-76001716
ILMN_1795104	ACADS		Homo sapiens acyl-Coenzyme A dehydrogenase, C-2 to C-3 short chain (ACADS), nuclear gene encoding mitochondrial protein, mRNA.	SCAD; ACAD3	133.256	0.714286	8.41332	20	137.933	0.698701	5.38415	37	126.393	0.751948	5.20843	24	141.599	0.622078	6.24476	26	119.759	0.715584	6.19602	25	119.969	0.727273	6.53686	21	NM_000017.1	ACADS	12	ACADS	110441	Homo sapiens	RefSeq	ILMN_11293	NM_000017.1	NM_000017.1		35	4557232	NM_000017.1	NP_000008.1	110441	S	1467	CCTCCTCACCACTGTGCCTCAAGTTCCTCATCTAAGTGGCCCTGGCTCCT	+	119661840-119661889
ILMN_1740920	ACADSB		Homo sapiens acyl-Coenzyme A dehydrogenase, short/branched chain (ACADSB), nuclear gene encoding mitochondrial protein, mRNA.	ACAD7; 2-MEBCAD; SBCAD	200.87	0.0714286	13.2834	25	200.041	0.0948052	14.563	33	201.058	0.0844156	13.9679	27	170.729	0.283117	13.3755	26	174.601	0.133766	9.64556	24	198.551	0.0350649	16.9371	30	NM_001609.2	ACADSB	10	ACADSB	3610136	Homo sapiens	RefSeq	ILMN_169050	NM_001609.3	NM_001609.3		36	96361828	NM_001609.3	NP_001600.1	3610136	S	4235	GTGTGGCCTGAGTCCCCTCAGGAGGAAGGTGGACAACAGAGAAATGAGAG	+	124805166-124805215
ILMN_2263466	ACADVL		Homo sapiens acyl-Coenzyme A dehydrogenase, very long chain (ACADVL), nuclear gene encoding mitochondrial protein, transcript variant 1, mRNA.	ACAD6; VLCAD; LCACD	344.265	0	19.3503	26	289.522	0.0012987	22.717	15	279.892	0	12.1035	21	263.166	0	17.9867	17	238.203	0	11.3764	24	220.128	0.00519481	14.0934	15	NM_000018.2	ACADVL	17	ACADVL	610093	Homo sapiens	RefSeq	ILMN_177769	NM_000018.2	NM_000018.2		37	76496473	NM_000018.2	NP_000009.1	610093	I	303	AGTCAGATTCCCACCCCTCTGACGCTCTGACCAGGAAAAAACCGGCCAAG	+	7064520-7064569
ILMN_1806408	ACADVL		Homo sapiens acyl-Coenzyme A dehydrogenase, very long chain (ACADVL), nuclear gene encoding mitochondrial protein, transcript variant 2, mRNA.	ACAD6; VLCAD; LCACD	10492	0	342.625	29	11009.5	0	246.615	18	10356.8	0	314.33	21	7299.25	0	185.202	20	7782.02	0	162.933	21	7489.56	0	235.947	14	NM_000018.2	ACADVL	17	ACADVL	1170647	Homo sapiens	RefSeq	ILMN_21863	NM_001033859.1	NM_001033859.1		37	76496474	NM_001033859.1	NP_001029031.1	1170647	A	2068	GGCCTGTCCCAGTTATGTGCCTTCCCTCAAGCCAAAGCCGAAGCCCCTTT	+	7069155-7069204
ILMN_2352009	ACADVL		Homo sapiens acyl-Coenzyme A dehydrogenase, very long chain (ACADVL), nuclear gene encoding mitochondrial protein, transcript variant 1, mRNA.	ACAD6; VLCAD; LCACD	1515.61	0	104.236	15	1943.96	0	122.593	17	1710.78	0	102.381	19	1431.09	0	106.92	14	1239.7	0	56.1775	19	1327.76	0	46.8091	15	NM_000018.2	ACADVL	17	ACADVL	1240551	Homo sapiens	RefSeq	ILMN_177769	NM_000018.2	NM_000018.2		37	76496473	NM_000018.2	NP_000009.1	1240551	A	1830	ATGAACAGTTTCTGCTGCAGCGGCTGGCAGACGGGGCCATCGACCTCTAT	+	7068685-7068734
ILMN_1693148	ACAN		Homo sapiens aggrecan (ACAN), transcript variant 2, mRNA.	MSK16; SEDK; AGCAN; AGC1; CSPG1; CSPGCP	95.4496	0.975325	5.98621	24	104.798	0.909091	9.01157	18	82.5908	0.996104	6.09353	25	109.97	0.807792	7.37431	22	86.7903	0.966234	3.65281	21	98.3487	0.896104	6.97018	20	NM_013227.1	ACAN	15	ACAN	6770470	Homo sapiens	RefSeq	ILMN_182189	NM_013227.2	NM_013227.2		176	126090891	NM_013227.2	NP_037359.2	6770470	I	6865	CCCCCGCCAGGTCCTGTGCAGAGGAGCCCTGTGGAGCTGGGACCTGCAAG	+	87204561-87204610
ILMN_1808395	ACAP1		Homo sapiens ArfGAP with coiled-coil, ankyrin repeat and PH domains 1 (ACAP1), mRNA.	KIAA0050; ACAP1	121.847	0.788312	5.82982	27	126.971	0.768831	8.89907	26	123.538	0.764935	7.84135	27	93.8693	0.944156	4.28142	18	121.539	0.703896	5.50542	31	107.038	0.820779	6.7469	30	NM_014716.2	ACAP1	17	ACAP1	7210682	Homo sapiens	RefSeq	ILMN_6952	NM_014716.2	NM_014716.2		9744	41281459	NM_014716.2	NP_055531.1	7210682	S	2240	GACATCGTCACCCTGCTACGACTGGCAAAGATGAGGGAGGCTGAAGCGGC	+	7194267-7194280:7194993-7195028
ILMN_3236270	ACAP2		Homo sapiens ArfGAP with coiled-coil, ankyrin repeat and PH domains 2 (ACAP2), mRNA.		689.708	0	24.3868	23	725.458	0	23.8486	22	664.774	0	34.1883	19	334.342	0	19.261	24	363.022	0	16.0695	21	311.819	0	10.5167	26	NM_012287.4	ACAP2	3	ACAP2	4280026	Homo sapiens	RefSeq	ILMN_363925	NM_012287.4	NM_012287.4		23527	187608515	NM_012287.4	NP_036419.3	4280026	S	5976	GGAAGGAGCACTGGACTAGTCGTCACTACCCTTTTTGGATTCAGGGCTCC	-	194996609-194996658
ILMN_1743847	ACAP3		Homo sapiens ArfGAP with coiled-coil, ankyrin repeat and PH domains 3 (ACAP3), mRNA.	ACAP3; KIAA1716	91.4489	0.988312	6.4143	23	94.5694	0.971429	5.92423	24	83.733	0.996104	6.29852	13	92.9188	0.948052	8.28414	19	78.8678	0.996104	5.31122	24	92.8208	0.936364	6.44707	20	NM_030649.1	ACAP3	1	ACAP3	4850215	Homo sapiens	RefSeq	ILMN_3810	NM_030649.1	NM_030649.1		116983	16945965	NM_030649.1	NP_085152.1	4850215	S	1931	GTGAGTTCCTGCTGCAAAACGGAGCGGACGTGAACCAAAGAGACAGCCGG	-	1219376-1219425
ILMN_1800008	ACAT1		Homo sapiens acetyl-Coenzyme A acetyltransferase 1 (ACAT1), nuclear gene encoding mitochondrial protein, mRNA.	MAT; ACAT; THIL; T2	9043.37	0	257.632	19	9014.77	0	272.744	20	7977.23	0	202.201	20	5507.56	0	177.413	22	5484.35	0	74.6127	13	5205.99	0	176.994	26	NM_000019.2	ACAT1	11	ACAT1	2070605	Homo sapiens	RefSeq	ILMN_164459	NM_000019.2	NM_000019.2		38	31563501	NM_000019.2	NP_000010.1	2070605	S	1237	TGGGATGTCTGGAGCCAGGATTGTTGGTCATTTGACTCATGCCTTGAAGC	+	107522294-107522296:107523207-107523253
ILMN_2133799	ACAT2		Homo sapiens acetyl-Coenzyme A acetyltransferase 2 (acetoacetyl Coenzyme A thiolase) (ACAT2), mRNA.		251.626	0.0012987	23.3808	12	202.57	0.0857143	15.075	14	183.271	0.205195	15.6412	17	172.31	0.268831	13.8872	20	164.796	0.232467	12.6604	22	166.953	0.216883	7.53465	17	NM_005891.1	ACAT2	6	ACAT2	6420056	Homo sapiens	RefSeq	ILMN_13138	NM_005891.1	NM_005891.1		39	5174388	NM_005891.1	NP_005882.1	6420056	S	1004	GCCTTTGCAGCTGTCTCTGCTGCAATAGTTAAAGAACTTGGATTAAACCC	+	160119248-160119297
ILMN_1708672	ACAT2		Homo sapiens acetyl-Coenzyme A acetyltransferase 2 (ACAT2), mRNA.		4531.11	0	140.417	26	4656.75	0	108.352	25	4437.6	0	127.852	22	1659.69	0	45.6484	21	1861.88	0	57.6793	27	1722.72	0	93.2425	19	NM_005891.1	ACAT2	6	ACAT2	7330753	Homo sapiens	RefSeq	ILMN_13138	NM_005891.2	NM_005891.2		39	148539871	NM_005891.2	NP_005882.2	7330753	S	955	CACCTTTAGCACGGATAGTTTCCTGGTCCCAAGTGGGTGTGGAGCCTTCC	+	160118390-160118439
ILMN_1665945	ACBD3		Homo sapiens acyl-Coenzyme A binding domain containing 3 (ACBD3), mRNA.	GOLPH1; PAP7; GOCAP1; GCP60	1660.42	0	64.4986	16	1871.09	0	66.7144	23	1653.18	0	57.5669	29	1473.37	0	81.0167	16	1486.04	0	48.4029	29	1395.23	0	65.5858	20	NM_022735.3	ACBD3	1	ACBD3	5890112	Homo sapiens	RefSeq	ILMN_14917	NM_022735.3	NM_022735.3		64746	29550827	NM_022735.3	NP_073572.2	5890112	S	3136	CCCAGCTCATAGGTGTTCATACTGTTACATCCAGAACATTTGTCAGGCTC	-	226332759-226332808
ILMN_1676288	ACBD4		Homo sapiens acyl-Coenzyme A binding domain containing 4 (ACBD4), mRNA.	HMFT0700; FLJ90623; FLJ13322	229.643	0.00649351	11.1459	27	199.617	0.1	13.5441	23	206.675	0.0597403	13.9045	20	184.414	0.14026	11.4171	17	206.88	0.00649351	14.5661	18	201.774	0.0233766	14.9302	21	NM_024722.1	ACBD4	17	ACBD4	70068	Homo sapiens	RefSeq	ILMN_14845	NM_024722.1	NM_024722.1		79777	13376028	NM_024722.1	NP_078998.1	70068	S	1729	AGGAGGTTGAGCTCTTGAGCAAGTTGGGACTTGGGCTGGGGCCTGGAAGA	+	40577074-40577123
ILMN_1693250	ACBD5		Homo sapiens acyl-Coenzyme A binding domain containing 5 (ACBD5), transcript variant 1, mRNA.	KIAA1996; DKFZp434A2417	350.339	0	16.1331	24	388.642	0	15.4162	18	343.477	0	17.6467	18	347.83	0	14.3096	19	336.279	0	14.1358	16	334.931	0	16.1969	16	NM_145698.1	ACBD5	10	ACBD5	150156	Homo sapiens	RefSeq	ILMN_12634	NM_145698.2	NM_145698.2		91452	109689724	NM_145698.2	NP_663736.1	150156	S	2254	GTGGGCTGCCCATAATCTTTCTTGGGCATTCACAACTCTTGAGTTTGGTG	-	27525783-27525832
ILMN_2295980	ACBD5		Homo sapiens acyl-Coenzyme A binding domain containing 5 (ACBD5), transcript variant 1, mRNA.	KIAA1996; DKFZp434A2417	128.267	0.749351	10.9684	16	129.688	0.750649	8.68547	22	123.507	0.764935	7.83796	17	155.538	0.471429	9.88289	24	136.929	0.58961	7.09293	20	149.709	0.444156	9.57893	19	NM_145698.2	ACBD5	10	ACBD5	3390228	Homo sapiens	RefSeq	ILMN_12634	NM_145698.2	NM_145698.2		91452	109689724	NM_145698.2	NP_663736.1	3390228	I	102	CCGCGGCCACCGATGCCCGGACCCCCTCTGTCTTCTGCTAGACATGCTCT	-	27569616-27569665
ILMN_2410362	ACBD5		Homo sapiens acyl-Coenzyme A binding domain containing 5 (ACBD5), transcript variant 1, mRNA.	KIAA1996; DKFZp434A2417	111.783	0.862338	7.00844	26	132.227	0.736364	11.5928	18	110.557	0.84026	6.79584	17	112.604	0.78961	7.37742	20	104.157	0.831169	5.121	15	107.745	0.815584	8.52631	17	NM_145698.2	ACBD5	10	ACBD5	4060435	Homo sapiens	RefSeq	ILMN_12634	NM_145698.2	NM_145698.2		91452	109689724	NM_145698.2	NP_663736.1	4060435	A	3207	GAGGCGTGAGCCACTGCACCTGGCCTGTAGCAAATAATTTTTAAGCATTC	-	27524830-27524879
ILMN_1684271	ACBD6		Homo sapiens acyl-Coenzyme A binding domain containing 6 (ACBD6), mRNA.	MGC2404	556.35	0	19.9423	27	523.86	0	14.6808	33	565.584	0	28.0198	18	696.465	0	24.3979	31	690.136	0	30.2757	19	723.261	0	16.5416	28	NM_032360.2	ACBD6	1	ACBD6	870349	Homo sapiens	RefSeq	ILMN_17842	NM_032360.2	NM_032360.2		84320	34147419	NM_032360.2	NP_115736.1	870349	S	839	GAGACCAGGATGGCTGCCTGCCAGAGGAGGTGACAGGCTGCAAAACAGTT	-	178524159-178524208
ILMN_1726388	ACBD7		PREDICTED: Homo sapiens acyl-Coenzyme A binding domain containing 7 (ACBD7), mRNA.		314.576	0	10.2011	29	388.722	0	14.4247	27	305.772	0	8.65212	22	203.714	0.0376623	9.45843	29	199.84	0.0116883	9.14289	22	205.971	0.0194805	9.76156	25	XM_928013.1	ACBD7	10	ACBD7	630678	Homo sapiens	RefSeq	ILMN_138784	XM_928013.1	XM_928013.1		414149	89030810	XM_928013.1	XP_933106.1	630678	A	2243	GGCAGCAGGAGGGATGATCCTGCAGTGATGGAATGTTCTGTCTTGATTGT	-	15157561-15157610
ILMN_2106002	ACBD7		Homo sapiens acyl-Coenzyme A binding domain containing 7 (ACBD7), mRNA.	bA455B2.2; MGC33893; FLJ38219	171.029	0.35974	10.5156	21	181.491	0.242857	9.84617	30	168.714	0.37013	8.46119	25	178.83	0.198701	11.0427	21	161.964	0.283117	9.61124	22	173.478	0.144156	10.8574	23	NM_001039844.2	ACBD7	10	ACBD7	1410367	Homo sapiens	RefSeq	ILMN_32820	NM_001039844.2	NM_001039844.2		414149	109627666	NM_001039844.2	NP_001034933.1	1410367	S	2966	ATCTCAGCCTCCAGAGTAGCTGGGACTACAGGTGCGTGCAACCATGCCCA	-	15157834-15157883
ILMN_1779685	ACCN1		Homo sapiens amiloride-sensitive cation channel 1, neuronal (ACCN1), transcript variant 2, mRNA.	BNC1; hBNaC1; MDEG; BNaC1; ASIC2a; ACCN; ASIC2	94.23	0.979221	5.43666	23	103.174	0.918182	7.51268	26	87.392	0.993506	5.47504	25	73.2676	1	5.03068	20	97.2017	0.885714	8.14297	19	85.1188	0.984416	5.19109	25	NM_183377.1	ACCN1	17	ACCN1	240592	Homo sapiens	RefSeq	ILMN_15048	NM_001094.4	NM_001094.4		40	34452696	NM_001094.4	NP_001085.2	240592	A	2436	GGACGCCTGTGTTCACCCATGGTGCCCATGTCGTTCTTCTCTCCCTGTGA	-	31340310-31340359
ILMN_1665932	ACCN1		Homo sapiens amiloride-sensitive cation channel 1, neuronal (ACCN1), transcript variant 2, mRNA.	BNC1; hBNaC1; MDEG; BNaC1; ASIC2a; ACCN; ASIC2	213.304	0.0285714	14.4267	26	183.881	0.223377	11.3573	23	190.33	0.153247	12.8495	19	173.272	0.261039	13.1934	28	162.009	0.280519	11.3461	18	174.632	0.14026	12.6612	24	NM_001094.4	ACCN1	17	ACCN1	2100255	Homo sapiens	RefSeq	ILMN_15048	NM_001094.4	NM_001094.4		40	34452696	NM_001094.4	NP_001085.2	2100255	I	94	TAAACACTCACCCCTGTCAGCGTGCGGCTGGGCTCTCAGGATAAACTCAC	-	32483682-32483731
ILMN_1769694	ACCN2		Homo sapiens amiloride-sensitive cation channel 2, neuronal (ACCN2), transcript variant 2, mRNA.	ASIC; BNaC2; ASIC1A; hBNaC2	209.535	0.0376623	10.1119	21	206.497	0.0662338	9.21241	31	205.191	0.0688312	9.45421	24	147.743	0.561039	7.88865	26	150.464	0.422078	8.39555	19	161.075	0.297403	8.54195	22	NM_020039.2	ACCN2	12	ACCN2	1690050	Homo sapiens	RefSeq	ILMN_27416	NM_001095.2	NM_001095.2		41	21536348	NM_001095.2	NP_001086.2	1690050	A	3667	CCTCCCCAGAGGGAAGCAGGAATGAGGCCAAAAAGTGTGCATTGGATAGG	+	48763550-48763599
ILMN_1727251	ACCN2		Homo sapiens amiloride-sensitive cation channel 2, neuronal (ACCN2), transcript variant 1, mRNA.	ASIC; BNaC2; ASIC1A; hBNaC2	111.086	0.864935	7.2282	27	105.887	0.902597	4.01057	34	104.174	0.894805	5.30115	28	108.237	0.816883	7.46207	31	95.9405	0.894805	6.62185	26	97.8679	0.897403	4.83873	23	NM_020039.2	ACCN2	12	ACCN2	3290445	Homo sapiens	RefSeq	ILMN_172233	NM_020039.2	NM_020039.2		41	21536350	NM_020039.2	NP_064423.2	3290445	I	1587	ATCCAAAAGCAGGGTGCTCACTTCTGTCCCATGAGGGTCCTCCACCCCAG	+	48760700-48760749
ILMN_1734479	ACCN3		Homo sapiens amiloride-sensitive cation channel 3 (ACCN3), transcript variant 3, mRNA.	ASIC3; TNaC1; SLNAC1	224.867	0.0116883	17.3564	22	241.449	0.00649351	14.0364	24	238.9	0.0012987	13.5209	31	248.184	0.0012987	13.7927	20	230.471	0	12.4034	24	217.881	0.00779221	10.7015	35	NM_020322.1	ACCN3	7	ACCN3	6110482	Homo sapiens	RefSeq	ILMN_28979	NM_020322.1	NM_020322.1		9311	9998947	NM_020322.1	NP_064718.1	6110482	A	1442	TCTGGAACCGACAGCACTCCCAAAGGCACTCCAGCACCAATCTGACCTCC	+	150380220-150380257:150380594-150380605
ILMN_2368728	ACCN3		Homo sapiens amiloride-sensitive cation channel 3 (ACCN3), transcript variant 2, mRNA.	ASIC3; TNaC1; SLNAC1	160.309	0.51039	10.9206	23	166.882	0.41948	7.50514	20	154.735	0.533766	8.6063	16	163.753	0.364935	6.58956	29	161.573	0.287013	7.5533	18	172.339	0.154546	8.88274	21	NM_020321.1	ACCN3	7	ACCN3	6130451	Homo sapiens	RefSeq	ILMN_28020	NM_020321.1	NM_020321.1		9311	9998945	NM_020321.1	NP_064717.1	6130451	A	1371	CAGCCTGCTCACCATCCTCGAGATCCTAGACTACCTCTGTGAGGTGTTCC	+	150380046-150380082:150380186-150380198
ILMN_2394897	ACCN4		Homo sapiens amiloride-sensitive cation channel 4, pituitary (ACCN4), transcript variant 1, mRNA.	ASIC4; MGC17248; MGC24860; BNAC4	139.562	0.681818	11.0825	26	144.362	0.655844	9.74297	24	147.381	0.618182	11.6192	31	127.015	0.718182	8.46148	37	147.19	0.463636	12.2158	19	126.727	0.679221	9.99694	20	NM_018674.3	ACCN4	2	ACCN4	2850341	Homo sapiens	RefSeq	ILMN_10550	NM_018674.3	NM_018674.3		55515	33519441	NM_018674.3	NP_061144.2	2850341	A	2404	GTGGGTGATTTAGGGACAGCCAGGGTCCCAGCCCCAATGTCAGCAGGATA	+	220111401-220111450
ILMN_2394902	ACCN4		Homo sapiens amiloride-sensitive cation channel 4, pituitary (ACCN4), transcript variant 1, mRNA.	ASIC4; MGC17248; MGC24860; BNAC4	146.785	0.64026	9.0077	23	118.809	0.805195	5.93394	17	136.416	0.694805	10.3537	16	98.5247	0.892208	3.98409	11	117.438	0.732468	6.80722	23	119.721	0.728571	6.44741	26	NM_018674.3	ACCN4	2	ACCN4	3190082	Homo sapiens	RefSeq	ILMN_10550	NM_018674.3	NM_018674.3		55515	33519441	NM_018674.3	NP_061144.2	3190082	A	2523	TCTTGGCAGGGGGAGAGGATGGCCCAGCAGGCCTGGCCCAGCTCCCAGTT	+	220111520-220111569
ILMN_2287535	ACCN4		Homo sapiens amiloride-sensitive cation channel 4, pituitary (ACCN4), transcript variant 1, mRNA.	ASIC4; MGC17248; MGC24860; BNAC4	115.917	0.831169	5.35839	23	129.652	0.751948	7.05649	29	132.431	0.720779	8.68143	33	116.311	0.771429	7.83704	26	107.243	0.803896	5.45986	29	116.706	0.745455	5.18414	28	NM_018674.3	ACCN4	2	ACCN4	6130408	Homo sapiens	RefSeq	ILMN_10550	NM_018674.3	NM_018674.3		55515	33519441	NM_018674.3	NP_061144.2	6130408	I	1420	AGACCATCTGCCCACCAAATATCTACATCGAGTGTGCAGACCACACACTG	+	220105855-220105904
ILMN_1750295	ACCN5		Homo sapiens amiloride-sensitive cation channel 5, intestinal (ACCN5), mRNA.	INAC; HINAC	164.202	0.444156	10.5558	19	176.639	0.301299	9.70302	28	182.277	0.215584	16.0248	21	177.611	0.209091	10.3678	21	141.576	0.541558	8.17616	25	171.444	0.168831	11.6767	20	NM_017419.1	ACCN5	4	ACCN5	3310397	Homo sapiens	RefSeq	ILMN_175488	NM_017419.2	NM_017419.2		51802	112789553	NM_017419.2	NP_059115.1	3310397	S	1152	CATAACTCTAGCTGCCCCGTTTCTTGTGAAGAAATAGAATACCCGGCCAC	-	156977371-156977420
ILMN_3187680	ACCS		Homo sapiens 1-aminocyclopropane-1-carboxylate synthase homolog (Arabidopsis)(non-functional) (ACCS), transcript variant 1, mRNA.		413.752	0	10.8008	28	423.282	0	13.5275	24	369.709	0	15.679	16	314.984	0	13.7416	26	327.87	0	8.90123	22	367.507	0	16.5723	20	NM_032592.3	ACCS	11	ACCS	3390379	Homo sapiens	RefSeq	ILMN_365463	NM_032592.3	NM_032592.3		84680	187936923	NM_032592.3	NP_115981.1	3390379	A	2092	TCGCTGTAGCAGTGGGAAACTCCTTAAGCTGTGGTTCAGCCTGGGCCCTC	+	44105488-44105537
ILMN_3242266	ACCSL		Homo sapiens 1-aminocyclopropane-1-carboxylate synthase homolog (Arabidopsis)(non-functional)-like (ACCSL), mRNA.		159.352	0.518182	10.6676	33	125.241	0.78052	5.58549	23	113.523	0.822078	8.44302	23	141.762	0.622078	13.6214	24	131.532	0.627273	8.5015	27	119.456	0.728571	8.34675	25	NM_001031854.2	ACCSL	11	ACCSL	4880612	Homo sapiens	RefSeq	ILMN_176437	NM_001031854.2	NM_001031854.2		390110	149944423	NM_001031854.2	NP_001027025.2	4880612	S	1463	GGCATTGGAGATCCCTTTTCACAACCGCAGCTCTGGCCTCTATGTCTGGA	+	44036522-44036571
ILMN_1780630	ACCSL		Homo sapiens 1-aminocyclopropane-1-carboxylate synthase homolog (Arabidopsis)(non-functional)-like (ACCSL), mRNA.		126.792	0.762338	6.52922	29	130.412	0.746753	6.79081	32	119.665	0.78961	7.07608	23	117.437	0.763636	4.69437	29	101.681	0.846753	6.20692	17	113.585	0.768831	6.90431	25	NM_001031854.1	ACCSL	11	ACCSL	6130291	Homo sapiens	RefSeq	ILMN_176437	NM_001031854.2	NM_001031854.2		390110	149944423	NM_001031854.2	NP_001027025.2	6130291	S	1770	TGCCTCCCAACCAGCAGTTCCAGCCCATCACTTGCTCAGGGACCCCCTAA	+	44038053-44038102
ILMN_1716480	ACD		Homo sapiens adrenocortical dysplasia homolog (mouse) (ACD), transcript variant 2, mRNA.	PTOP; TPP1; TINT1; PIP1	932.572	0	33.0042	28	979.421	0	32.3115	19	959.568	0	40.311	23	841.017	0	36.1296	22	908.065	0	33.0352	24	861.081	0	33.6581	28	NM_022914.1	ACD	16	ACD	1300154	Homo sapiens	RefSeq	ILMN_5907	NM_022914.2	NM_022914.2		65057	130978961	NM_022914.2	NP_075065.2	1300154	S	1817	GGTTCTGCCTTCCAGTATGAGTATGAGCCACCCTGCACGTCCCTCTGTGC	-	67691682-67691731
ILMN_1715192	ACE		Homo sapiens angiotensin I converting enzyme (peptidyl-dipeptidase A) 1 (ACE), transcript variant 3, mRNA.	DCP; ACE1; MGC26566; DCP1; CD143	183.527	0.214286	9.29984	23	181.752	0.238961	13.8925	25	216.862	0.0246753	17.3719	21	157.464	0.448052	9.53348	28	168.339	0.190909	15.088	26	145.466	0.497403	7.9807	33	NM_152831.1	ACE	17	ACE	3060725	Homo sapiens	RefSeq	ILMN_27028	NM_152831.1	NM_152831.1		1636	23238215	NM_152831.1	NP_690044.1	3060725	I	4673	GGCTCTGCATGACAAACACACATCCAGCCCAGGACTCTAAGCCTCTCACC	+	58952745-58952794
ILMN_2339410	ACE		Homo sapiens angiotensin I converting enzyme (peptidyl-dipeptidase A) 1 (ACE), transcript variant 2, mRNA.	DCP; ACE1; MGC26566; DCP1; CD143	99.6882	0.957143	4.57201	29	100.672	0.942857	4.99632	24	93.7058	0.966234	5.47301	26	87.7129	0.977922	5.69399	21	105.29	0.81948	8.18606	22	91.5095	0.941558	5.74833	26	NM_152830.1	ACE	17	ACE	3460364	Homo sapiens	RefSeq	ILMN_21710	NM_152830.1	NM_152830.1		1636	23238213	NM_152830.1	NP_690043.1	3460364	A	1564	TGGAAGCATCACCAAGGAGAACTATAACCAGGAGTGGTGGAGCCTCAGGC	+	58925112-58925159:58925465-58925466
ILMN_1779984	ACE		Homo sapiens angiotensin I converting enzyme (peptidyl-dipeptidase A) 1 (ACE), transcript variant 1, mRNA.	DCP; ACE1; MGC26566; DCP1; CD143	187.853	0.171429	13.9767	18	160.323	0.507792	14.8742	16	147.79	0.611688	9.57483	29	171.191	0.277922	15.0154	19	171.454	0.164935	13.4367	22	135.964	0.602597	8.22978	21	NM_000789.2	ACE	17	ACE	3830398	Homo sapiens	RefSeq	ILMN_8935	NM_000789.2	NM_000789.2		1636	23238217	NM_000789.2	NP_000780.1	3830398	A	3596	ATGAGCGCCTCGGCCATGTTGAGCTACTTCAAGCCGCTGCTGGACTGGCT	+	58927961-58928010
ILMN_1667018	ACE2		Homo sapiens angiotensin I converting enzyme (peptidyl-dipeptidase A) 2 (ACE2), mRNA.	DKFZP434A014; ACEH	153.921	0.587013	11.4855	19	167.603	0.406494	10.8618	26	203.239	0.0753247	21.9919	13	189.378	0.105195	19.1664	24	160.933	0.294805	12.0183	22	166.149	0.227273	13.2515	20	NM_021804.1	ACE2	X	ACE2	7100468	Homo sapiens	RefSeq	ILMN_26080	NM_021804.1	NM_021804.1		59272	11225608	NM_021804.1	NP_068576.1	7100468	S	3161	ACATCTCCCTGACAACACAAAACTAGAGCCAGGGGCCTCCGTGAACTCCC	-	15489259-15489308
ILMN_1773243	ACER1		Homo sapiens alkaline ceramidase 1 (ACER1), mRNA.	MGC138329; ACER1; MGC138327	102.54	0.938961	5.56345	32	113.45	0.844156	6.03991	33	130.87	0.72987	11.2604	14	119.757	0.753247	6.77957	35	117.76	0.731169	8.03725	25	107.854	0.814286	7.53771	15	NM_133492.1	ACER1	19	ACER1	650131	Homo sapiens	RefSeq	ILMN_25043	NM_133492.1	NM_133492.1		125981	19424127	NM_133492.1	NP_597999.1	650131	S	465	CATCGTGTGCCAGGAGTACAGGAAGACCAGCAATAAGGAGCTTCGGCACC	-	6258275-6258301:6260708-6260730
ILMN_3241214	ACER1		Homo sapiens alkaline ceramidase 1 (ACER1), mRNA.	MGC138329; ACER1; MGC138327	156.153	0.564935	13.5422	25	161.399	0.496104	12.564	27	147.215	0.620779	11.68	15	187.497	0.115584	20.1109	21	131.73	0.627273	9.50758	30	149.949	0.442857	9.53673	28	NM_133492.1	ACER1	19	ACER1	3360019	Homo sapiens	RefSeq	ILMN_25043	NM_133492.1	NM_133492.1		125981	19424127	NM_133492.1	NP_597999.1	3360019	S	398	TTCTGTCCTTCCTGCGGCCCACGGTCAACGCCTACGCCCTCAACAGCATT	-	6260748-6260797
ILMN_3235340	ACER2		Homo sapiens alkaline ceramidase 2 (ACER2), mRNA.	ACER2; FLJ41587	216.384	0.0220779	13.3151	25	281.432	0.0012987	13.144	21	259.15	0	17.537	22	203.401	0.0376623	9.58906	25	221.261	0.0012987	13.1717	29	220.341	0.00519481	13.215	25	NM_001010887.2	ACER2	9	ACER2	520500	Homo sapiens	RefSeq	ILMN_14768	NM_001010887.2	NM_001010887.2		340485	71043497	NM_001010887.2	NP_001010887.2	520500	S	2532	CCATTGTTGGGAGAGGGCAGGACAGGTGTGTTCTTCTGTGGGCAGGAGTC	+	19441519-19441568
ILMN_1761000	ACER2		Homo sapiens alkaline ceramidase 2 (ACER2), mRNA.	ACER2; FLJ41587	222.81	0.012987	13.94	21	172.056	0.355844	9.90079	15	214.631	0.0298701	14.5306	18	179.584	0.181818	15.4898	14	201.985	0.0116883	17.7851	16	203.91	0.0194805	12.5814	23	NM_001010887.2	ACER2	9	ACER2	1010307	Homo sapiens	RefSeq	ILMN_14768	NM_001010887.2	NM_001010887.2		340485	71043497	NM_001010887.2	NP_001010887.2	1010307	S	2245	CGCTTGCAGTAGAAGGTGCTTTCTCGGTTTCCCAGAGTATCCAACGGCTC	+	19441232-19441281
ILMN_3237774	ACER3		Homo sapiens alkaline ceramidase 3 (ACER3), mRNA.		501.7	0	23.4092	24	477.721	0	31.1537	17	524.926	0	21.2578	22	345.721	0	20.7904	23	287.71	0	10.0332	20	324.597	0	15.5513	24	NM_018367.5	ACER3	11	ACER3	2360228	Homo sapiens	RefSeq	ILMN_356839	NM_018367.5	NM_018367.5		55331	170932466	NM_018367.5	NP_060837.3	2360228	S	4229	CCACCTGTGTGGCTGTTTGCAGACCTACCTCTGTCTTCCATTTTGCATCC	+	76734692-76734741
ILMN_2333219	ACHE		Homo sapiens acetylcholinesterase (Yt blood group) (ACHE), transcript variant E4-E6, mRNA.	N-ACHE; YT; ARACHE	154.199	0.585714	9.68475	19	130.903	0.741558	9.51679	17	146.037	0.62987	13.706	24	132.288	0.683117	9.45008	22	122.28	0.692208	13.0774	14	126.547	0.679221	8.39762	20	NM_000665.3	ACHE	7	ACHE	1170594	Homo sapiens	RefSeq	ILMN_43873	NM_000665.3	NM_000665.3		43	88999567	NM_000665.3	NP_000656.1	1170594	A	1905	ACCGCTGGAGCTCCTACATGGTGCACTGGAAGAACCAGTTCGACCACTAC	-	100487864-100487913
ILMN_1780485	ACHE		Homo sapiens acetylcholinesterase (YT blood group) (ACHE), transcript variant E4-E5, mRNA.	YT	185.949	0.198701	12.984	27	169.357	0.390909	10.7645	32	167.336	0.384416	12.5881	23	165.569	0.346753	10.531	23	138.559	0.564935	10.2946	21	160.485	0.305195	9.26478	26	NM_015831.1	ACHE	7	ACHE	1710500	Homo sapiens	RefSeq	ILMN_137409	NM_015831.1	NM_015831.1		43	7710111	NM_015831.1	NP_056646.1	1710500	I	2491	TTCAACCCGCCCAAATGTCCGATCCCCGACCTTCCTCGTGCCGTCCTCCC	-	100325922-100325971
ILMN_1735471	ACHE		Homo sapiens acetylcholinesterase (YT blood group) (ACHE), transcript variant E4-E5, mRNA.	YT	209.685	0.0376623	14.233	23	168.759	0.394805	10.7378	15	206.849	0.0597403	16.7476	21	166.628	0.332468	8.75334	31	176.207	0.119481	10.3362	25	145.902	0.492208	7.04777	34	NM_015831.1	ACHE	7	ACHE	2190168	Homo sapiens	RefSeq	ILMN_137409	NM_015831.1	NM_015831.1		43	7710111	NM_015831.1	NP_056646.1	2190168	A	2854	CTGAGCTCCTCCCCGCGTGCCTTCGCCCTCTGGCTGCAAATAAACTGTTA	-	100325559-100325608
ILMN_1699636	ACIN1		Homo sapiens apoptotic chromatin condensation inducer 1 (ACIN1), mRNA.	ACINUS; KIAA0670; ACN; DKFZp667N107	1297.25	0	37.2494	30	1571.29	0	49.0964	29	1339.28	0	37.3228	23	985.854	0	23.6179	17	1105.74	0	43.9192	16	1140.64	0	40.277	31	NM_014977.1	ACIN1	14	ACIN1	4860204	Homo sapiens	RefSeq	ILMN_164296	NM_014977.2	NM_014977.2		22985	142377385	NM_014977.2	NP_055792.1	4860204	S	4634	GCCAGGTGCCCCAGTCCTCTGATTTTTCCTCCATCCTGCTTACCACCTCC	-	22597867-22597916
ILMN_2371379	ACLY		Homo sapiens ATP citrate lyase (ACLY), transcript variant 2, mRNA.	CLATP; ATPCL; ACL	8488.75	0	352.418	22	9565.92	0	460.526	15	8450.63	0	162.066	27	8004.57	0	368.158	25	7682.24	0	215.609	22	8246.46	0	328.276	20	NM_198830.1	ACLY	17	ACLY	4200259	Homo sapiens	RefSeq	ILMN_1374	NM_198830.1	NM_198830.1		47	38569422	NM_198830.1	NP_942127.1	4200259	A	4227	CTTTGCATCTGTAATCCACAAAGATTCTGGGCAGCTGCCACCTCAGTCTC	-	40023225-40023274
ILMN_1749014	ACLY		Homo sapiens ATP citrate lyase (ACLY), transcript variant 1, mRNA.	CLATP; ATPCL; ACL	5546.68	0	367.804	15	6166.85	0	452.217	17	5692.44	0	356.162	13	4141.23	0	271.258	13	4339.03	0	288.183	16	4791.81	0	191.814	16	NM_198830.1	ACLY	17	ACLY	4290279	Homo sapiens	RefSeq	ILMN_165898	NM_001096.2	NM_001096.2		47	38569420	NM_001096.2	NP_001087.2	4290279	A	3754	CTGTCAGGATGGGGTCTTCCTCATTGTAGGGCGTTAGGATGTTGCTTTCT	-	40023728-40023777
ILMN_1727091	ACMSD		Homo sapiens aminocarboxymuconate semialdehyde decarboxylase (ACMSD), mRNA.		136.14	0.7	10.727	17	162.243	0.483117	17.3501	14	124.325	0.761039	9.27922	27	116.138	0.771429	11.1972	20	142.538	0.535065	8.51767	23	147.031	0.479221	10.4112	24	NM_138326.1	ACMSD	2	ACMSD	7040450	Homo sapiens	RefSeq	ILMN_21475	NM_138326.2	NM_138326.2		130013	109715855	NM_138326.2	NP_612199.2	7040450	S	928	TTTGGGAACCGATTACCCCTTTCCACTAGGTGAGCTGGAACCTGGGAAAC	+	135372392-135372441
ILMN_1771348	ACN9		Homo sapiens ACN9 homolog (S. cerevisiae) (ACN9), mRNA.	DC11	747.367	0	27.4624	24	793.572	0	30.2748	28	708.076	0	23.4648	22	427.631	0	26.6696	18	453.473	0	20.1443	16	478.284	0	34.9171	14	NM_020186.1	ACN9	7	ACN9	520575	Homo sapiens	RefSeq	ILMN_6296	NM_020186.1	NM_020186.1		57001	9910179	NM_020186.1	NP_064571.1	520575	S	91	CCCCGGACCTCAAATCCCTGGGCGACCAGTACGTGAAAGACGAATTTAGG	+	96585043-96585092
ILMN_2134039	ACN9		Homo sapiens ACN9 homolog (S. cerevisiae) (ACN9), mRNA.	DC11	1455.32	0	65.8022	24	1715.36	0	37.166	26	1314.72	0	46.6625	21	860.929	0	38.0412	19	900.043	0	18.739	31	881.185	0	29.9006	28	NM_020186.1	ACN9	7	ACN9	6040088	Homo sapiens	RefSeq	ILMN_6296	NM_020186.1	NM_020186.1		57001	9910179	NM_020186.1	NP_064571.1	6040088	S	840	CTCTTCTCCCTGCATCACTGTTCATTCACAATGAAAGGTTAGGAAGAAGC	+	96648906-96648955
ILMN_1750800	ACO1		Homo sapiens aconitase 1, soluble (ACO1), mRNA.	IREBP; IRP1; IREB1	9571.33	0	352.852	22	10262.2	0	269.021	22	9615.62	0	276.523	25	6966.94	0	123.025	17	7993.49	0	192.225	28	8028.54	0	180.169	28	NM_002197.1	ACO1	9	ACO1	2450608	Homo sapiens	RefSeq	ILMN_9544	NM_002197.1	NM_002197.1		48	8659554	NM_002197.1	NP_002188.1	2450608	S	3289	CCTTTTCCTTCAGAGTGAATCATCCAGACTCCTCATGGATAGGTCGGGTG	+	32440622-32440671
ILMN_1654861	ACO2		Homo sapiens aconitase 2, mitochondrial (ACO2), nuclear gene encoding mitochondrial protein, mRNA.	MGC20605; ACONM; MGC33908	774.889	0	25.4745	27	931.642	0	36.1951	23	784.399	0	36.8659	22	811.392	0	35.0239	18	801.406	0	34.0295	32	841.055	0	41.6073	19	NM_001098.2	ACO2	22	ACO2	3930639	Homo sapiens	RefSeq	ILMN_23057	NM_001098.2	NM_001098.2		50	46411160	NM_001098.2	NP_001089.1	3930639	S	2083	CACCAAGAGCTTTGCCAGGATCCACGAGACCAACCTGAAGAAACAGGGCC	+	40253345-40253370:40253851-40253874
ILMN_2121389	ACOT1		Homo sapiens acyl-CoA thioesterase 1 (ACOT1), mRNA.	LACH2; ACH2; CTE-1	202.389	0.0649351	15.2286	18	163.076	0.475325	11.9441	22	153.231	0.549351	10.5945	18	169.082	0.302597	11.9559	21	171.611	0.163636	12.2769	18	169.638	0.181818	13.5561	17	NM_001037161.1	ACOT1	14	ACOT1	4810471	Homo sapiens	RefSeq	ILMN_13887	NM_001037161.1	NM_001037161.1		641371	81230484	NM_001037161.1	NP_001032238.1	4810471	S	114	GCAGCCCGAGAGGAAGAGTTGGGCAGAGTTGCAGGGGTCTCCACAGCTGA	+	73073794-73073843
ILMN_1715543	ACOT1		Homo sapiens acyl-CoA thioesterase 1 (ACOT1), mRNA.	LACH2; ACH2; CTE-1	538.631	0	24.6466	22	540.02	0	36.1167	18	549.057	0	21.8251	30	302.052	0	15.9977	21	317.456	0	11.8979	20	292.314	0	14.8318	24	XM_929560.1	ACOT1	14	ACOT1	4900438	Homo sapiens	RefSeq	ILMN_13887	NM_001037161.1	NM_001037161.1		641371	81230484	NM_001037161.1	NP_001032238.1	4900438	S	831	TGTGAACTACTTGCTCAGTCATCCTGAGGTAAAAGGTCCAGGAGTTGGGC	+	73078125-73078152:73079507-73079528
ILMN_1739594	ACOT11		Homo sapiens acyl-CoA thioesterase 11 (ACOT11), transcript variant 2, mRNA.	BFIT2; BFIT1; THEA; THEM1; BFIT; KIAA0707; STARD14	143.247	0.663636	6.2454	26	145.465	0.64026	6.30945	29	140.079	0.67013	5.5922	22	142.258	0.618182	7.20491	23	123.988	0.685714	7.22122	18	144.802	0.505195	7.21909	22	NM_147161.2	ACOT11	1	ACOT11	1050253	Homo sapiens	RefSeq	ILMN_17170	NM_147161.2	NM_147161.2		26027	25777709	NM_147161.2	NP_671517.1	1050253	I	2796	AGGACCTTGCCTCTCTGGAATCTGTCAACCCAGTTTTGGGCTCCAGGTGG	+	54848302-54848351
ILMN_2353978	ACOT11		Homo sapiens acyl-CoA thioesterase 11 (ACOT11), transcript variant 1, mRNA.	BFIT2; BFIT1; THEA; THEM1; BFIT; KIAA0707; STARD14	231.515	0.00519481	12.7349	19	272.984	0.0012987	20.4693	20	201.788	0.0792208	10.553	28	183.306	0.149351	8.72634	25	220.962	0.0012987	12.0758	26	186.198	0.0766234	11.1603	28	NM_015547.2	ACOT11	1	ACOT11	7400315	Homo sapiens	RefSeq	ILMN_22752	NM_015547.2	NM_015547.2		26027	25777708	NM_015547.2	NP_056362.1	7400315	A	1440	ACAAGCACTACCGGAGCGTGGAGCTAGTGCAGCAGGTAGACGAGGACGAC	+	54843458-54843470:54845395-54845431
ILMN_1785474	ACOT12		Homo sapiens acyl-CoA thioesterase 12 (ACOT12), mRNA.	CACH-1; THEAL; Cach; MGC105114; STARD15	130.277	0.737662	6.93354	28	129.648	0.751948	7.12646	27	128.466	0.741558	6.85473	33	128.482	0.71039	5.97372	42	116.859	0.737662	5.47735	31	115.799	0.748052	7.59854	21	NM_130767.1	ACOT12	5	ACOT12	2070181	Homo sapiens	RefSeq	ILMN_12512	NM_130767.1	NM_130767.1		134526	18640735	NM_130767.1	NP_570123.1	2070181	S	1439	GTCGGTCATTTTGCCATCGGTCCCCCCGTCTCCACAGTACATCAGAAGTG	-	80662441-80662490
ILMN_2188959	ACOT2		Homo sapiens acyl-CoA thioesterase 2 (ACOT2), mRNA.	Mte1; ZAP128; PTE2	126.98	0.75974	5.6604	22	94.9871	0.968831	7.333	12	111.469	0.833766	6.79212	24	109.272	0.811688	7.24921	24	104.134	0.831169	6.05826	20	112.169	0.785714	6.67304	32	NM_006821.3	ACOT2	14	ACOT2	1230189	Homo sapiens	RefSeq	ILMN_177973	NM_006821.3	NM_006821.3		10965	34147581	NM_006821.3	NP_006812.2	1230189	S	1668	TCTGCCACATTTAGTGTGTGTATGTGTATTCATTCTTTTGTTTTTAATAA	+	73112020-73112069
ILMN_1716237	ACOT2		Homo sapiens acyl-CoA thioesterase 2 (ACOT2), nuclear gene encoding mitochondrial protein, mRNA.	Mte1; ZAP128; PTE2	207.477	0.0428571	8.62878	25	196.78	0.116883	10.2445	26	200.272	0.0909091	13.319	12	195.963	0.0675325	16.7946	28	190.142	0.0467533	17.3035	23	168.86	0.192208	10.6438	23	NM_006821.3	ACOT2	14	ACOT2	6290059	Homo sapiens	RefSeq	ILMN_177973	NM_006821.4	NM_006821.4		10965	148727285	NM_006821.4	NP_006812.3	6290059	S	233	AATGGCCTCATCTCCTGCTGTCCTTCGAGCGTCCCGGCTGTACCAATGGA	+	73105757-73105806
ILMN_1764321	ACOT4		Homo sapiens acyl-CoA thioesterase 4 (ACOT4), mRNA.	PTE-Ib; PTE2B; PTE1B	357.961	0	12.6547	25	464.979	0	20.0779	28	435.358	0	12.7438	19	180.122	0.176623	8.79135	23	203.846	0.0103896	13.9122	16	220.126	0.00519481	16.063	17	NM_152331.2	ACOT4	14	ACOT4	4780709	Homo sapiens	RefSeq	ILMN_5812	NM_152331.2	NM_152331.2		122970	63999751	NM_152331.2	NP_689544.2	4780709	S	1445	TGCCTGGAAGCAAATTCTAGCCTTCTTCTGCAAACACCTGGGAGGTACCC	+	73132036-73132085
ILMN_2156699	ACOT6		Homo sapiens acyl-CoA thioesterase 6 (ACOT6), mRNA.	MGC161658; C14orf42; MGC161656; c14_5530	217.718	0.0168831	18.943	17	162.501	0.480519	8.89977	22	177.098	0.275325	10.6823	21	173.087	0.262338	15.0088	13	177.543	0.105195	14.3278	22	139.784	0.562338	6.87216	29	NM_001037162.1	ACOT6	14	ACOT6	4920072	Homo sapiens	RefSeq	ILMN_28745	NM_001037162.1	NM_001037162.1		641372	81230486	NM_001037162.1	NP_001032239.1	4920072	S	848	GAGCCAAAGGCTCACTCAAAGGCACAGGTAGATGCCTGGCAGCAAATTCA	+	73156189-73156238
ILMN_1784756	ACOT7		Homo sapiens acyl-CoA thioesterase 7 (ACOT7), transcript variant hBACHd, mRNA.	hBACH; LACH1; RP1-120G22.10; MGC1126; LACH; BACH; ACH1; ACT; CTE-II	102.515	0.938961	8.95348	18	108.131	0.883117	6.37599	35	109.413	0.846753	7.65818	23	107.588	0.824675	5.10956	31	93.0696	0.920779	4.86275	18	94.494	0.927273	5.34674	23	NM_181866.2	ACOT7	1	ACOT7	2320553	Homo sapiens	RefSeq	ILMN_3201	NM_181866.2	NM_181866.2		11332	75709215	NM_181866.2	NP_863656.1	2320553	I	68	TCTGCATCTGATCCTGGGATGTCCTAGCCACCATGGCTTTCCAGCTGAGC	-	6418887-6418905:6418906-6418936
ILMN_1728883	ACOT7		Homo sapiens acyl-CoA thioesterase 7 (ACOT7), transcript variant hBACHa/X, mRNA.	hBACH; LACH1; RP1-120G22.10; BACH; ACH1; MGC1126; ACT; CTE-II	164.518	0.438961	12.2878	19	190.05	0.168831	14.868	23	220.534	0.012987	13.8499	26	176.662	0.214286	10.7909	25	175.852	0.124675	12.9228	27	187.315	0.0714286	10.8953	27	NM_181862.2	ACOT7	1	ACOT7	3460681	Homo sapiens	RefSeq	ILMN_4130	NM_181862.2	NM_181862.2		11332	75709209	NM_181862.2	NP_863652.2	3460681	I	1237	GGGGTGCGTCTTGTGACTGCGGGCGCTTTGCATGGGACTCTGTACCTTAC	-	6265445-6265494
ILMN_1740265	ACOT7		Homo sapiens acyl-CoA thioesterase 7 (ACOT7), transcript variant hBACHb, mRNA.	hBACH; LACH; LACH1; RP1-120G22.10; BACH; ACH1; MGC1126; ACT; CTE-II	3077.34	0	102.241	26	3526.1	0	159.89	18	3327.23	0	82.411	21	2512.06	0	85.2696	26	2772.46	0	84.0139	29	2779.38	0	89.6414	35	NM_181866.2	ACOT7	1	ACOT7	4290050	Homo sapiens	RefSeq	ILMN_3678	NM_181864.2	NM_181864.2		11332	75709213	NM_181864.2	NP_863654.1	4290050	A	1563	CCGAGCACGCTGTAGGGTATGGGAAGAACCCAGCACCACTAATAAAGCTG	-	6332432-6332481
ILMN_1788078	ACOT7		Homo sapiens acyl-CoA thioesterase 7 (ACOT7), transcript variant hBACHc, mRNA.	hBACH; LACH1; RP1-120G22.10; MGC1126; LACH; BACH; ACH1; ACT; CTE-II	154.485	0.583117	8.70636	27	160.54	0.502597	8.81483	18	152.191	0.557143	11.9655	21	152.269	0.503896	14.7614	21	122.834	0.687013	8.29352	21	171.98	0.162338	12.8417	18	NM_181865.2	ACOT7	1	ACOT7	5290564	Homo sapiens	RefSeq	ILMN_3558	NM_181865.2	NM_181865.2		11332	75709214	NM_181865.2	NP_863655.1	5290564	I	85	CGTCCTCAGAAAGGAAGTCGACAGGGCCTGTTTTGGGGAGAAGGCCAAAC	-	6420630-6420679
ILMN_2252621	ACOT7		Homo sapiens acyl-CoA thioesterase 7 (ACOT7), transcript variant hBACHa, mRNA.	hBACH; LACH1; RP1-120G22.10; MGC1126; LACH; BACH; ACH1; ACT; CTE-II	102.999	0.935065	3.53517	24	107.781	0.887013	7.85394	13	117.567	0.798701	7.84615	26	92.6349	0.949351	5.1969	18	106.17	0.81039	5.85979	24	99.7684	0.887013	5.21601	16	NM_007274.3	ACOT7	1	ACOT7	6040403	Homo sapiens	RefSeq	ILMN_4446	NM_007274.3	NM_007274.3		11332	75709207	NM_007274.3	NP_009205.3	6040403	I	1	CAAATATTTACCGCCGCGCGGAGAGTGAGGGCCCAAGTCCGCCCTGCTCC	-	6453776-6453825
ILMN_2332250	ACOT7		Homo sapiens acyl-CoA thioesterase 7 (ACOT7), transcript variant hBACHa, mRNA.	hBACH; LACH1; RP1-120G22.10; MGC1126; LACH; BACH; ACH1; ACT; CTE-II	1211.36	0	53.049	12	1412.26	0	48.0842	20	1369.92	0	52.5523	21	1069.44	0	47.2531	16	967.56	0	49.0225	18	925.023	0	30.7362	21	NM_007274.3	ACOT7	1	ACOT7	6580639	Homo sapiens	RefSeq	ILMN_4446	NM_007274.3	NM_007274.3		11332	75709207	NM_007274.3	NP_009205.3	6580639	A	1247	ATGGAGATCGAGGTGTTGGTGGACGCCGACCCTGTTGTGGACAGCTCTCA	-	6376196-6376245
ILMN_1719178	ACOT7		Homo sapiens acyl-CoA thioesterase 7 (ACOT7), transcript variant hBACHb, mRNA.	hBACH; LACH; LACH1; RP1-120G22.10; BACH; ACH1; MGC1126; ACT; CTE-II	105.53	0.916883	5.86161	26	117.069	0.820779	7.60466	31	120.993	0.78052	8.17461	31	103.911	0.857143	4.28413	31	103.215	0.833766	5.49307	23	99.6	0.887013	6.40602	31	NM_181864.2	ACOT7	1	ACOT7	7610044	Homo sapiens	RefSeq	ILMN_3678	NM_181864.2	NM_181864.2		11332	75709213	NM_181864.2	NP_863654.1	7610044	I	276	AGGTGGTTGGGCCCAGGGCTGATCTCCCACCCTGTGGAGCCTGCATTACT	-	6445558-6445607
ILMN_1679600	ACOT8		Homo sapiens acyl-CoA thioesterase 8 (ACOT8), transcript variant 1, mRNA.	PTE1; hTE; HNAACTE; PTE-2; PTE2; hACTE-III	287.457	0	19.6439	16	307.296	0.0012987	18.8194	23	272.482	0	17.9251	26	257.133	0	12.4573	29	229.938	0	14.6105	18	286.253	0	18.7447	27	NM_183386.1	ACOT8	20	ACOT8	2900291	Homo sapiens	RefSeq	ILMN_24229	NM_005469.2	NM_005469.2		10005	34577074	NM_005469.2	NP_005460.2	2900291	A	615	TGCTGCTCAGGAGGTCCCCATTGAGATCAAGCCAGTAAACCCATCCCCCC	-	44472964-44473013
ILMN_2367070	ACOT9		Homo sapiens acyl-CoA thioesterase 9 (ACOT9), transcript variant 1, mRNA.	MT-ACT48; CGI-16; ACATE2	1245.43	0	47.4833	13	1412.58	0	68.9007	20	1172.92	0	43.3713	23	877.573	0	27.3474	20	1045.7	0	52.609	11	1066.47	0	56.3319	27	NM_001037171.1	ACOT9	X	ACOT9	5220497	Homo sapiens	RefSeq	ILMN_6817	NM_001037171.1	NM_001037171.1		23597	81295406	NM_001037171.1	NP_001032248.1	5220497	A	1629	GATCAGAAAAGCAGAAAGAGAGAGTGGCCGGATGGGGCTGAGGGGAGAAA	-	23721825-23721874
ILMN_1658995	ACOT9		Homo sapiens acyl-CoA thioesterase 9 (ACOT9), transcript variant 2, mRNA.	MT-ACT48; CGI-16; ACATE2	2726.26	0	108.702	27	3011.72	0	106.34	29	2642.71	0	81.1463	25	2171.7	0	97.3876	23	2289.66	0	76.5478	23	2281.39	0	58.6752	30	NM_001033583.1	ACOT9	X	ACOT9	7160592	Homo sapiens	RefSeq	ILMN_6579	NM_001033583.2	NM_001033583.2		23597	81295403	NM_001033583.2	NP_001028755.2	7160592	S	635	GGACATTAAGTTCAGTGGCCATGTTAGCTGGGTCGGGAAGACATCCATGG	-	23740020-23740069
ILMN_1750158	ACOX1		Homo sapiens acyl-Coenzyme A oxidase 1, palmitoyl (ACOX1), transcript variant 2, mRNA.	SCOX; MGC1198; ACOX; PALMCOX	467.651	0	19.2814	21	551.682	0	25.0567	34	471.843	0	15.5254	22	576.011	0	21.1752	20	575.373	0	19.835	19	645.255	0	32.6773	27	NM_004035.4	ACOX1	17	ACOX1	1190327	Homo sapiens	RefSeq	ILMN_12899	NM_007292.4	NM_007292.4		51	83641872	NM_007292.4	NP_009223.2	1190327	A	2861	GCTAGCATTTTTCCAACGAGGGAACTTATTCCGCACGGGCCTACTGTAGG	-	73942191-73942240
ILMN_1668839	ACOX1		Homo sapiens acyl-Coenzyme A oxidase 1, palmitoyl (ACOX1), transcript variant 2, mRNA.	MGC1198; ACOX; PALMCOX	128.303	0.749351	6.78488	29	119.174	0.802597	5.21991	27	130.512	0.732468	5.73645	23	128.402	0.71039	8.31791	26	123.874	0.685714	7.93821	24	112.049	0.787013	6.17753	20	NM_007292.3	ACOX1	17	ACOX1	3940408	Homo sapiens	RefSeq	ILMN_138952	NM_007292.3	NM_007292.3		51	34304339	NM_007292.3	NP_009223.2	3940408	I	613	GGGCACCACTGCTCAGAAAGAGAAATGGCTGCTTTCATCCAAAGGACTCC	-	71481339-71481388
ILMN_1765767	ACOX1		Homo sapiens acyl-Coenzyme A oxidase 1, palmitoyl (ACOX1), transcript variant 1, mRNA.	MGC1198; ACOX; PALMCOX	108.386	0.884416	6.79318	21	104.86	0.907792	8.35381	21	102.79	0.905195	7.81098	21	115.787	0.772727	10.0898	24	104.224	0.82987	10.0833	18	116.57	0.745455	9.34656	21	NM_004035.4	ACOX1	17	ACOX1	6180324	Homo sapiens	RefSeq	ILMN_138201	NM_004035.4	NM_004035.4		51	34304338	NM_004035.4	NP_004026.2	6180324	I	586	CATGTTCCTGCCCACCTTGCTTCACCAGGCAACTGCGGAGCAGCAGGAGC	-	71467956-71468005
ILMN_1685703	ACOX2		Homo sapiens acyl-Coenzyme A oxidase 2, branched chain (ACOX2), mRNA.	BRCOX; THCCox; BCOX; BRCACOX	1253.46	0	37.5742	29	1357.23	0	49.6875	27	1204.51	0	29.7936	27	2386.71	0	119.796	22	2547.8	0	101.419	15	2373.6	0	94.192	27	NM_003500.2	ACOX2	3	ACOX2	1010114	Homo sapiens	RefSeq	ILMN_27517	NM_003500.2	NM_003500.2		8309	51558754	NM_003500.2	NP_003491.1	1010114	S	2104	CGCCTGTTCCAGTGGGCTCAGAAGTCACCAACCAATACTCAGGAGAACCC	-	58466045-58466053:58469660-58469700
ILMN_1743396	ACOX3		Homo sapiens acyl-Coenzyme A oxidase 3, pristanoyl (ACOX3), mRNA.		399.436	0	20.3991	27	420.587	0	35.0076	15	427.085	0	20.5178	27	405.755	0	14.6318	24	430.356	0	18.3623	27	459.065	0	19.1809	30	NM_003501.1	ACOX3	4	ACOX3	4540010	Homo sapiens	RefSeq	ILMN_4422	NM_003501.1	NM_003501.1		8310	4501870	NM_003501.1	NP_003492.1	4540010	S	2284	GCACCTGTGCGCCTAAACTGCTGATTGGCCTCAACTTGCCCAGGCGGACG	-	8419425-8419474
ILMN_1743680	ACOXL		Homo sapiens acyl-Coenzyme A oxidase-like (ACOXL), mRNA.	FLJ11042	140.098	0.679221	11.6645	26	123.86	0.787013	9.64157	17	121.532	0.779221	8.77651	22	135.798	0.663636	9.81537	20	116.228	0.74026	8.5772	32	127.759	0.674026	9.56624	24	NM_018308.1	ACOXL	2	ACOXL	1300300	Homo sapiens	RefSeq	ILMN_6767	NM_018308.1	NM_018308.1		55289	8922839	NM_018308.1	NP_060778.1	1300300	S	1838	GGAGAAGTCGTCAGGAACCAGACTACAGTGGACCCTGGAGAACCTTGAAG	+	111568223-111568272
ILMN_1669633	ACP1		Homo sapiens acid phosphatase 1, soluble (ACP1), transcript variant 2, mRNA.	HAAP; MGC3499; MGC111030	3315.64	0	110.395	23	3809.54	0	112.192	14	3285.91	0	76.2619	19	2855.26	0	78.7705	15	3040.9	0	38.7197	31	3018.51	0	144.415	12	NM_007099.2	ACP1	2	ACP1	1500152	Homo sapiens	RefSeq	ILMN_18542	NM_007099.2	NM_007099.2		52	30090001	NM_007099.2	NP_009030.1	1500152	A	982	CCTAGGGCCTTTTGTGGATTGACAGTAGTCCCCTCCGTAGGAGCTCACAG	+	267740-267789
ILMN_2344956	ACP1		Homo sapiens acid phosphatase 1, soluble (ACP1), transcript variant 4, mRNA.	HAAP; MGC3499; MGC111030	4059.1	0	117.965	20	4722.46	0	85.6917	25	4387.55	0	92.4407	23	4876.03	0	160.571	21	5000.14	0	125.76	25	4564.42	0	139.922	22	NM_001040649.1	ACP1	2	ACP1	6110672	Homo sapiens	RefSeq	ILMN_181704	NM_001040649.1	NM_001040649.1		52	96304456	NM_001040649.1	NP_001035739.1	6110672	A	85	CGCGGGAAGATGGCGGAACAGGCTACCAAGTCCGTGCTGTTTGTGTGTCT	+	254956-254964:254965-255005
ILMN_2104830	ACP2		Homo sapiens acid phosphatase 2, lysosomal (ACP2), mRNA.		747.468	0	37.9502	25	837.497	0	27.5812	11	684.146	0	40.6545	15	784.975	0	58.3077	14	700.665	0	31.3982	21	708.893	0	28.9546	27	NM_001610.1	ACP2	11	ACP2	2480025	Homo sapiens	RefSeq	ILMN_3044	NM_001610.1	NM_001610.1		53	4557009	NM_001610.1	NP_001601.1	2480025	S	1866	GTCACCCCTTCAACTGGAGCAGGACGGAAGGTTGTCTGTACTTGGGAGGG	-	47217622-47217671
ILMN_2078599	ACP5		Homo sapiens acid phosphatase 5, tartrate resistant (ACP5), mRNA.	TRAP; MGC117378	111.088	0.864935	5.90601	33	110.409	0.866234	6.75435	20	94.8594	0.963636	4.8002	19	114.334	0.781818	7.78714	22	94.3609	0.907792	7.81425	16	104.101	0.84026	5.87664	19	NM_001611.2	ACP5	19	ACP5	7050082	Homo sapiens	RefSeq	ILMN_20083	NM_001611.2	NM_001611.2		54	6138970	NM_001611.2	NP_001602.1	7050082	S	1124	CCGGGACCCTGCTCACAGGCAGGCTTTTCCTCCAACCTGTGGCGCTGCAG	-	11546718-11546767
ILMN_2234343	ACP6		Homo sapiens acid phosphatase 6, lysophosphatidic (ACP6), mRNA.	PACPL1; ACPL1; LPAP	574.767	0	24.3548	19	661.793	0	28.0597	22	570.372	0	17.8814	24	633.888	0	19.2924	30	627.437	0	18.662	29	649.234	0	14.9363	32	NM_016361.2	ACP6	1	ACP6	4670671	Homo sapiens	RefSeq	ILMN_24835	NM_016361.2	NM_016361.2		51205	21359910	NM_016361.2	NP_057445.2	4670671	S	1570	CTCTATTACCACGGGAAGGAGCAGGTGCCGAGAGGTTGCCCTGATGGGCT	-	145585960-145585992:145586672-145586688
ILMN_1706598	ACPL2		Homo sapiens acid phosphatase-like 2 (ACPL2), mRNA.	FLJ23751	234.941	0.00519481	12.5793	29	217.283	0.0272727	16.5712	20	229.664	0.0025974	14.0685	27	243.979	0.0012987	13.4831	19	194.12	0.0324675	8.96199	23	210.528	0.0103896	12.1503	21	NM_152282.2	ACPL2	3	ACPL2	3800538	Homo sapiens	RefSeq	ILMN_138667	NM_152282.2	NM_152282.2		92370	42476016	NM_152282.2	NP_689495.1	3800538	S	2337	GACTTGGCCCCTGGGCTGTAGTTTGCTGACCCCTCATCTAAAAAATAGGC	+	142495353-142495402
ILMN_2306955	ACPL2		Homo sapiens acid phosphatase-like 2 (ACPL2), transcript variant 1, mRNA.	FLJ23751	169.816	0.377922	9.4994	24	176.469	0.302597	8.50843	20	175.984	0.290909	7.23041	30	157.903	0.442857	7.64079	24	150.599	0.422078	6.88723	21	160.906	0.302597	7.68544	25	NM_152282.3	ACPL2	3	ACPL2	5720537	Homo sapiens	RefSeq	ILMN_7605	NM_152282.3	NM_152282.3		92370	81295419	NM_152282.3	NP_689495.1	5720537	A	2350	GGTGACCAGATTTGGCCCCTGGGCTGTAGTTTGCTGACCCCTCATCTAAA	+	141012655-141012704
ILMN_1758323	ACPP		Homo sapiens acid phosphatase, prostate (ACPP), mRNA.	ACP3; ACP-3; PAP	195.422	0.106494	13.0069	25	192.123	0.146753	16.8894	22	185.91	0.180519	8.13081	23	195.649	0.0701299	13.8531	26	176.449	0.118182	13.3912	23	193.163	0.0506494	16.0542	19	NM_001099.2	ACPP	3	ACPP	2680725	Homo sapiens	RefSeq	ILMN_23186	NM_001099.2	NM_001099.2		55	6382063	NM_001099.2	NP_001090.2	2680725	S	2717	GAAAACCTAAGCAAACTTACAGGTCCTGCTGAAACTGCCCACTCTGCAAG	+	133559926-133559975
ILMN_1728331	ACPT		Homo sapiens acid phosphatase, testicular (ACPT), mRNA.		165.434	0.427273	10.3435	24	141.406	0.677922	13.1155	10	171.89	0.342857	12.0725	22	144.712	0.584416	7.45509	26	146.525	0.471429	7.85976	23	146.36	0.485714	9.70088	23	NM_033068.2	ACPT	19	ACPT	2690369	Homo sapiens	RefSeq	ILMN_8402	NM_033068.2	NM_033068.2		93650	18375509	NM_033068.2	NP_149059.1	2690369	A	988	AATGTCACCGTCTCCCTCTTCTACCGCAATGACTCCGCCCACCTGCCCCT	+	51298044-51298093
ILMN_2351906	ACPT		Homo sapiens acid phosphatase, testicular (ACPT), mRNA.		150.301	0.61039	7.40108	11	177.146	0.293507	17.2898	14	195.672	0.114286	25.5022	11	167.045	0.325974	10.7205	20	156.466	0.350649	12.124	19	143.863	0.522078	8.94908	16	NM_033068.2	ACPT	19	ACPT	6280204	Homo sapiens	RefSeq	ILMN_8402	NM_033068.2	NM_033068.2		93650	18375509	NM_033068.2	NP_149059.1	6280204	A	841	AAGATGGTCATGTACTCAGCTCATGACAGCACCCTGCTGGCCCTCCAGGG	+	51297207-51297227:51297714-51297742
ILMN_1705637	ACR		Homo sapiens acrosin (ACR), mRNA.		138.483	0.685714	7.33974	18	152.92	0.581818	7.4641	31	141.905	0.654545	7.78411	28	130.319	0.696104	7.04131	33	135.837	0.594805	5.75859	25	123.491	0.694805	5.92274	30	NM_001097.1	ACR	22	ACR	6900576	Homo sapiens	RefSeq	ILMN_27736	NM_001097.2	NM_001097.2		49	148613877	NM_001097.2	NP_001088.2	6900576	S	973	TCTGCTCACCTTCCTTGGTATTTCCAACCGCCCCCTCGACCACTTCCACC	+	49530196-49530245
ILMN_1784203	ACRBP		Homo sapiens acrosin binding protein (ACRBP), mRNA.	OY-TES-1; SP32	129.339	0.741558	5.17961	14	133.259	0.731169	7.85976	27	124.354	0.761039	8.51619	19	123.652	0.736364	7.82073	26	118.924	0.722078	7.57101	19	129.195	0.663636	9.27391	23	NM_032489.2	ACRBP	12	ACRBP	7510253	Homo sapiens	RefSeq	ILMN_22648	NM_032489.2	NM_032489.2		84519	17999523	NM_032489.2	NP_115878.2	7510253	S	1594	AGTGCGCTGAGCCCTGGCAAAAGTGAGGACGTTGTGCTTCGATGGAGCCA	-	6747484-6747533
ILMN_1666690	ACRC		Homo sapiens acidic repeat containing (ACRC), mRNA.	NAAR1	169.257	0.381818	8.09532	29	172.81	0.346753	9.34309	27	172.077	0.342857	7.89216	44	161.609	0.392208	7.96895	29	154.223	0.377922	10.1851	18	156.632	0.351948	5.9852	32	NM_052957.2	ACRC	X	ACRC	3850192	Homo sapiens	RefSeq	ILMN_21976	NM_052957.3	NM_052957.3		93953	142356086	NM_052957.3	NP_443189.1	3850192	S	2605	GTGGCAGGTTGAGAGAGGAGAATGCTGGAAAGAGGACAAGTTTGAGAGGC	+	70749972-70750021
ILMN_1654468	ACRV1		Homo sapiens acrosomal vesicle protein 1 (ACRV1), transcript variant 11, mRNA.	SP-10; D11S4365; SPACA2	117.868	0.81948	5.09774	20	127.315	0.767532	5.72505	14	118.192	0.793507	9.03938	15	117.807	0.762338	5.1745	32	118.536	0.724675	9.39434	18	125.998	0.681818	8.78546	21	NM_001612.4	ACRV1	11	ACRV1	2570576	Homo sapiens	RefSeq	ILMN_1694	NM_020115.3	NM_020115.3		56	34328925	NM_020115.3	NP_064500.1	2570576	A	591	TCCTTCCCCAGTCAACAACTGACCACATCTGCCTCTGCCTGAGCATTAGG	-	125542360-125542409
ILMN_2320277	ACRV1		Homo sapiens acrosomal vesicle protein 1 (ACRV1), transcript variant 5, mRNA.	SP-10; D11S4365; SPACA2	135.526	0.703896	7.35783	17	120.863	0.798701	5.90556	27	118.104	0.794805	6.48324	19	118.136	0.761039	8.94906	23	101.835	0.845455	5.10602	31	116.717	0.745455	5.65407	21	NM_020109.3	ACRV1	11	ACRV1	5550075	Homo sapiens	RefSeq	ILMN_1057	NM_020109.3	NM_020109.3		56	34328918	NM_020109.3	NP_064494.1	5550075	A	880	TCCCCAGTCAACAACTGACCACATCTGCCTCTGCCTGAGCATTAGGATGC	-	125542356-125542405
ILMN_2227011	ACSBG1		Homo sapiens acyl-CoA synthetase bubblegum family member 1 (ACSBG1), mRNA.	BG1; KIAA0631; BGM; FLJ30320; hBG1; GR-LACS; MGC14352; hsBG	183.749	0.212987	13.7481	20	180.46	0.262338	11.5569	29	196.454	0.109091	15.0627	22	197.132	0.061039	13.5563	23	172.478	0.155844	11.6884	29	162.308	0.27013	9.71749	14	NM_015162.3	ACSBG1	15	ACSBG1	2480730	Homo sapiens	RefSeq	ILMN_2697	NM_015162.3	NM_015162.3		23205	27477104	NM_015162.3	NP_055977.3	2480730	S	2573	GCAGTAGGCTGTGGAGCGGGTAGGAGAGAGATGGCTGATACTGCTCACGT	-	78463394-78463443
ILMN_1730002	ACSBG2		Homo sapiens acyl-CoA synthetase bubblegum family member 2 (ACSBG2), mRNA.	BGR; BRGL; DKFZp434K1635; MGC111089; PRTD-NY3	115.602	0.831169	7.34082	22	139.347	0.693507	9.56964	24	116.918	0.802597	5.243	26	104.934	0.846753	6.85445	28	110.277	0.779221	6.61806	20	116.872	0.745455	7.03317	27	NM_030924.2	ACSBG2	19	ACSBG2	1660376	Homo sapiens	RefSeq	ILMN_19291	NM_030924.3	NM_030924.3		81616	83745140	NM_030924.3	NP_112186.3	1660376	S	2617	GAACTGGACCCCCAAATCAACTCACCTGCCTGGAAGCAACTGGGAAACCC	+	6143708-6143757
ILMN_3236756	ACSF2		Homo sapiens acyl-CoA synthetase family member 2 (ACSF2), mRNA.	FLJ20920; AVYV493; ACSMW	278.351	0	15.2324	19	349.922	0	14.8549	27	292.665	0	12.5025	22	177.161	0.209091	8.70646	13	230.198	0	8.74045	25	237.144	0.0012987	9.57541	28	NM_025149.4	ACSF2	17	ACSF2	2810253	Homo sapiens	RefSeq	ILMN_8695	NM_025149.4	NM_025149.4		80221	156151444	NM_025149.4	NP_079425.3	2810253	S	2068	GTCAAGGAATTGACTGAACGAACTAAGAGCTCCTGGATGGGTCCGGGAAC	+	45907028-45907077
ILMN_1716832	ACSF3		Homo sapiens acyl-CoA synthetase family member 3 (ACSF3), mRNA.	FLJ39242	187.708	0.172727	13.5973	22	192.015	0.148052	9.74917	29	202.655	0.0792208	12.832	29	200.29	0.0493507	15.1511	20	181.099	0.0831169	14.621	20	177.898	0.112987	9.3895	29	NM_174917.1	ACSF3	16	ACSF3	5820142	Homo sapiens	RefSeq	ILMN_25307	NM_174917.1	NM_174917.1		197322	28372536	NM_174917.1	NP_777577.1	5820142	S	3413	CGCCAGAGGCCTGGACCCAAGGGAACGGCAGTCAGAGACTACAGTCCAGA	+	87749528-87749577
ILMN_1684585	ACSL1		Homo sapiens acyl-CoA synthetase long-chain family member 1 (ACSL1), mRNA.	FACL2; LACS; FACL1; ACS1; LACS2; LACS1	578.541	0	30.8812	23	626.695	0	25.9844	15	502.335	0	19.8597	24	331.782	0	15.6442	12	408.86	0	18.8112	28	366.333	0	7.39034	22	NM_001995.2	ACSL1	4	ACSL1	1030431	Homo sapiens	RefSeq	ILMN_12367	NM_001995.2	NM_001995.2		2180	40807490	NM_001995.2	NP_001986.2	1030431	S	3553	GGGGTCTGTGAGAGTACATGTATTATATACAAGCACAACAGGGCTTGCAC	-	185913945-185913994
ILMN_2360705	ACSL3		Homo sapiens acyl-CoA synthetase long-chain family member 3 (ACSL3), transcript variant 2, mRNA.	PRO2194; FACL3; ACS3	2104.72	0	42.4262	33	2518.06	0	85.0827	26	2156.85	0	61.5388	24	2456.67	0	65.7528	29	2535.47	0	56.0117	30	2412.09	0	52.2006	25	NM_203372.1	ACSL3	2	ACSL3	1580524	Homo sapiens	RefSeq	ILMN_19143	NM_203372.1	NM_203372.1		2181	42794753	NM_203372.1	NP_976251.1	1580524	A	2704	CCCCGCCACCAACTTACTTTACCACCTATGACTGTACTTGTCAGTATGAG	+	223514813-223514862
ILMN_1654414	ACSL3		Homo sapiens acyl-CoA synthetase long-chain family member 3 (ACSL3), transcript variant 1, mRNA.	PRO2194; FACL3; ACS3	303.089	0	18.4388	18	304.435	0.0012987	17.4645	21	259.649	0	16.119	15	245.064	0.0012987	12.9696	24	260.175	0	18.3323	14	285.992	0	17.3917	18	NM_004457.3	ACSL3	2	ACSL3	3440367	Homo sapiens	RefSeq	ILMN_416	NM_004457.3	NM_004457.3		2181	42794751	NM_004457.3	NP_004448.2	3440367	I	327	GGACTGGGGAAACAGCTGTAACATTTGCCACCCTCAGAAGCTGCTGGTCC	+	223473658-223473707
ILMN_1666096	ACSL3		Homo sapiens acyl-CoA synthetase long-chain family member 3 (ACSL3), transcript variant 1, mRNA.	PRO2194; FACL3; ACS3	373.259	0	15.198	24	396.138	0	16.6896	25	337.651	0	14.4978	23	164.957	0.351948	11.1534	26	176.198	0.119481	8.99469	29	153.972	0.392208	6.94627	20	NM_004457.3	ACSL3	2	ACSL3	3930593	Homo sapiens	RefSeq	ILMN_416	NM_004457.3	NM_004457.3		2181	42794751	NM_004457.3	NP_004448.2	3930593	A	4102	GGGGAGTGTTAGGAGCAGCCAGGACTGTGTAGTGTGTGTTTGGTTGCATC	+	223516104-223516153
ILMN_2391458	ACSL4		Homo sapiens acyl-CoA synthetase long-chain family member 4 (ACSL4), transcript variant 2, mRNA.	MRX68; FACL4; ACS4; MRX63; LACS4	384.17	0	17.9481	30	370.728	0	19.1447	15	341.16	0	14.3857	24	298.182	0	15.7855	32	278.928	0	15.473	21	294.349	0	17.4353	21	NM_022977.1	ACSL4	X	ACSL4	130131	Homo sapiens	RefSeq	ILMN_177778	NM_022977.1	NM_022977.1		2182	12669908	NM_022977.1	NP_075266.1	130131	A	1782	AAAAAGGTCAAGGCCCTGCTGGGAGGGAATGTCCGCATGATGCTGTCTGG	-	108798097-108798146
ILMN_2285506	ACSL4		Homo sapiens acyl-CoA synthetase long-chain family member 4 (ACSL4), transcript variant 2, mRNA.	MRX68; FACL4; ACS4; MRX63; LACS4	159.468	0.514286	13.1308	24	139.979	0.68961	9.4503	29	137.987	0.684416	8.21645	26	178.735	0.198701	23.1583	20	115.304	0.750649	11.0008	18	124.758	0.693507	6.46149	21	NM_022977.1	ACSL4	X	ACSL4	3800133	Homo sapiens	RefSeq	ILMN_177778	NM_022977.1	NM_022977.1		2182	12669908	NM_022977.1	NP_075266.1	3800133	I	389	GCCTTGGCTGTACTGCTATTCTTACTGCTGCTTCTATTATTGCCTTCTTC	-	108813438-108813487
ILMN_1691714	ACSL4		Homo sapiens acyl-CoA synthetase long-chain family member 4 (ACSL4), transcript variant 2, mRNA.	MRX68; FACL4; ACS4; MRX63; LACS4	101.295	0.948052	4.64748	22	100.987	0.941558	6.9062	24	92.9437	0.968831	8.93038	17	97.5395	0.902597	6.33468	23	87.9743	0.958442	6.00814	24	81.1058	0.992208	7.21529	23	XM_932358.1	ACSL4	X	ACSL4	6580411	Homo sapiens	RefSeq	ILMN_19392	NM_022977.1	NM_022977.1		2182	12669908	NM_022977.1	NP_075266.1	6580411	S	402	TGCTATTCTTACTGCTGCTTCTATTATTGCCTTCTTCAGCACAATAAGGC	-	108813425-108813474
ILMN_1683598	ACSL4		Homo sapiens acyl-CoA synthetase long-chain family member 4 (ACSL4), transcript variant 1, mRNA.	MRX68; FACL4; ACS4; MRX63; LACS4	3224.01	0	123.118	17	3960.91	0	130.005	24	3028.68	0	78.3029	20	859.569	0	42.0306	19	868.718	0	39.6322	22	1000.84	0	37.5948	28	NM_004458.1	ACSL4	X	ACSL4	7000307	Homo sapiens	RefSeq	ILMN_12915	NM_004458.1	NM_004458.1		2182	4758331	NM_004458.1	NP_004449.1	7000307	A	4564	GTCAAACACTTGTGACTTTTGCTTTAATTCCATGAATGTTCCTGCCTCCT	-	108771629-108771678
ILMN_2370882	ACSL5		Homo sapiens acyl-CoA synthetase long-chain family member 5 (ACSL5), transcript variant 2, mRNA.	ACS2; FACL5; ACS5	1311.49	0	30.4479	26	1356.36	0	49.0107	24	1223.43	0	33.7593	31	1543.4	0	50.5484	28	1584.03	0	37.9706	22	1500.34	0	36.915	30	NM_203379.1	ACSL5	10	ACSL5	620577	Homo sapiens	RefSeq	ILMN_6029	NM_203379.1	NM_203379.1		51703	42794757	NM_203379.1	NP_976313.1	620577	A	2503	TTAGTAACCACAAGTTCAAGGGTCAAAGGGACCCTCTGTGCCTTCTTCTT	+	114171377-114171413:114171660-114171672
ILMN_2273911	ACSL5		Homo sapiens acyl-CoA synthetase long-chain family member 5 (ACSL5), transcript variant 2, mRNA.	ACS2; FACL5; ACS5	165.69	0.425974	12.772	20	192.965	0.142857	21.6916	13	167.084	0.387013	14.1464	23	182.925	0.151948	19.8943	15	185.615	0.061039	12.2404	31	160.986	0.301299	8.37293	21	NM_203379.1	ACSL5	10	ACSL5	2320332	Homo sapiens	RefSeq	ILMN_6029	NM_203379.1	NM_203379.1		51703	42794757	NM_203379.1	NP_976313.1	2320332	I	41	GGTGCTGAATCAATACAGCCAGCTGTGAGGGGAGCACTTCCTGGACCCAG	+	114123946-114123995
ILMN_1807914	ACSL5		Homo sapiens acyl-CoA synthetase long-chain family member 5 (ACSL5), transcript variant 3, mRNA.	ACS2; FACL5; ACS5	118.874	0.814286	7.1648	24	109.849	0.868831	8.4662	16	104.821	0.883117	5.35862	32	94.9594	0.933766	5.3801	27	86.2165	0.968831	6.59558	17	93.4124	0.933766	8.61411	15	NM_203380.1	ACSL5	10	ACSL5	6380228	Homo sapiens	RefSeq	ILMN_19654	NM_203380.1	NM_203380.1		51703	42794759	NM_203380.1	NP_976314.1	6380228	I	161	CTGCTCTGTAGAAAGAACAAACCCTAATCTAGCTCCAGCAAAGAGCCAGG	+	114125173-114125222
ILMN_1678517	ACSL5		Homo sapiens acyl-CoA synthetase long-chain family member 5 (ACSL5), transcript variant 1, mRNA.	ACS2; FACL5; ACS5	131.594	0.728571	10.0744	21	137.559	0.698701	7.98314	23	142.996	0.649351	10.4602	20	194.777	0.0779221	20.7079	13	209.321	0.0038961	13.2151	23	189.76	0.0662338	6.0421	26	NM_016234.3	ACSL5	10	ACSL5	6400707	Homo sapiens	RefSeq	ILMN_6741	NM_016234.3	NM_016234.3		51703	42794755	NM_016234.3	NP_057318.2	6400707	I	176	TCGTGTGGCAGGAAGAACTCAGAGCCGGGAAGCCCCCATTCACTAGAAGC	+	114126121-114126170
ILMN_1705247	ACSL5		Homo sapiens acyl-CoA synthetase long-chain family member 5 (ACSL5), transcript variant 1, mRNA.	ACS2; FACL5; ACS5	3800.09	0	81.0065	21	3940.63	0	97.8463	21	3582.59	0	70.1462	38	4282.13	0	77.9668	20	4350.29	0	87.5366	28	4488.03	0	105.742	25	NM_203379.1	ACSL5	10	ACSL5	7040286	Homo sapiens	RefSeq	ILMN_6741	NM_016234.3	NM_016234.3		51703	42794755	NM_016234.3	NP_057318.2	7040286	A	3238	CCAACTGATCTCCCCCACCCTTGGATTAGAGTTCCTGCTCTACCTTACCC	+	114175087-114175136
ILMN_1737418	ACSL6		Homo sapiens acyl-CoA synthetase long-chain family member 6 (ACSL6), transcript variant 2, mRNA.	FACL6; ACS2; KIAA0837; LACS5; LACS2; FLJ16173	155.58	0.57013	11.0272	24	169.808	0.390909	12.3681	18	211.183	0.0415584	15.1972	19	214.969	0.0142857	22.7979	18	172.737	0.151948	9.73485	26	175.523	0.132467	18.7479	21	NM_015256.2	ACSL6	5	ACSL6	1190746	Homo sapiens	RefSeq	ILMN_29379	NM_001009185.1	NM_001009185.1		23305	57165411	NM_001009185.1	NP_001009185.1	1190746	A	1966	TTTGGTAGGCATTGTTGTGCCTGACCCTGAAGTTATGCCCTCCTGGGCCC	-	131329897-131329944:131330008-131330009
ILMN_2278242	ACSL6		Homo sapiens acyl-CoA synthetase long-chain family member 6 (ACSL6), transcript variant 1, mRNA.	FACL6; ACS2; KIAA0837; LACS5; LACS2; FLJ16173	134.964	0.703896	9.65606	26	134.449	0.722078	12.3614	17	117.673	0.797403	7.53342	25	121.554	0.74026	10.4398	20	97.6298	0.884416	10.4943	14	134.459	0.61948	7.74579	19	NM_015256.2	ACSL6	5	ACSL6	5570477	Homo sapiens	RefSeq	ILMN_27750	NM_015256.2	NM_015256.2		23305	57165409	NM_015256.2	NP_056071.2	5570477	I	1097	CAGTGGGCTCCCACTTGTGCGGATGTGCACATTTCCTATTTGCCTTTAGC	-	131347222-131347246:131347247-131347271
ILMN_1730025	ACSL6		Homo sapiens acyl-CoA synthetase long-chain family member 6 (ACSL6), transcript variant 2, mRNA.	FACL6; ACS2; KIAA0837; LACS5; LACS2; FLJ16173	107.207	0.898701	5.13856	28	112.135	0.858441	6.29097	24	99.1646	0.944156	5.3212	25	83.5426	0.98961	4.83792	24	88.6269	0.951948	5.47202	23	97.895	0.897403	6.05177	33	NM_001009185.1	ACSL6	5	ACSL6	5890040	Homo sapiens	RefSeq	ILMN_29379	NM_001009185.1	NM_001009185.1		23305	57165411	NM_001009185.1	NP_001009185.1	5890040	I	1097	GTGATCTTTCCGAGACAGGACGATGTGCTCATCTCCTTCCTGCCTCTGGC	-	131347222-131347246:131347247-131347271
ILMN_2378555	ACSL6		Homo sapiens acyl-CoA synthetase long-chain family member 6 (ACSL6), transcript variant 1, mRNA.	FACL6; ACS2; KIAA0837; LACS5; LACS2; FLJ16173	121.928	0.788312	8.19372	20	120.755	0.798701	7.15808	25	106.994	0.868831	4.64759	26	107.306	0.827273	6.24155	26	107.935	0.801299	8.58754	19	118.301	0.736364	6.97778	24	NM_015256.2	ACSL6	5	ACSL6	6770255	Homo sapiens	RefSeq	ILMN_27750	NM_015256.2	NM_015256.2		23305	57165409	NM_015256.2	NP_056071.2	6770255	A	2937	GCAGTGGCTTAATCATGGCTCATTGCAGTCTCCATCTCCTGGGCTCGAGT	-	131323750-131323799
ILMN_1661434	ACSM1		Homo sapiens acyl-CoA synthetase medium-chain family member 1 (ACSM1), mRNA.	BUCS1; MACS1	99.5558	0.958442	5.11057	27	93.9166	0.977922	6.25776	20	98.9861	0.944156	7.20879	27	95.3942	0.92987	8.43685	15	98.9969	0.871429	6.16424	24	97.0394	0.906493	7.50199	25	NM_052956.1	ACSM1	16	ACSM1	5870669	Homo sapiens	RefSeq	ILMN_19393	NM_052956.1	NM_052956.1		116285	16418448	NM_052956.1	NP_443188.1	5870669	S	1729	CAGAGCTGCCAAAAACCATCACTGGCAAGATTGAACGGAAGGAACTTCGG	-	20542332-20542381
ILMN_1809623	ACSM2A		Homo sapiens acyl-CoA synthetase medium-chain family member 2A (ACSM2A), nuclear gene encoding mitochondrial protein, mRNA.	MGC150530; ACSM2; A-923A4.1	178.388	0.271429	13.5135	17	170.802	0.375325	13.1248	23	141.834	0.655844	8.96007	22	154.698	0.484416	10.9907	26	125.895	0.672727	7.97853	29	135.019	0.61039	13.816	14	XM_936869.1	ACSM2A	16	ACSM2A	6550452	Homo sapiens	RefSeq	ILMN_25856	NM_001010845.2	NM_001010845.2		123876	154689753	NM_001010845.2	NP_001010845.1	6550452	I	2603	CTGGAGCTTGAGAAGGAAATGAAAGGCCGTGGCACCTTCTTATACCCTAG	+	20406131-20406180
ILMN_1657592	ACSM2B		Homo sapiens acyl-CoA synthetase medium-chain family member 2B (ACSM2B), nuclear gene encoding mitochondrial protein, mRNA.	HYST1046; HXMA; ACSM2	155.254	0.576623	12.7255	24	133.703	0.725974	8.40986	22	115.573	0.809091	8.65325	18	133.121	0.68052	8.72425	34	154.536	0.372727	19.4752	16	142.655	0.536364	13.4567	20	XM_936869.1	ACSM2B	16	ACSM2B	630228	Homo sapiens	RefSeq	ILMN_179375	NM_182617.2	NM_182617.2		348158	52138579	NM_182617.2	NP_872423.2	630228	A	1426	AATCCCGACAAGACAGCAGCCAACATTCGAGGAGACTTTTGGCTCCTTGG	-	20462032-20462081
ILMN_1765912	ACSM2B		Homo sapiens acyl-CoA synthetase medium-chain family member 2B (ACSM2B), nuclear gene encoding mitochondrial protein, mRNA.	HYST1046; HXMA; ACSM2	184.866	0.205195	10.5603	18	199.851	0.0961039	18.4374	19	198.268	0.103896	15.3786	19	145.803	0.577922	6.82412	20	193.191	0.0363636	9.38401	35	175.807	0.12987	12.7677	27	XM_936876.1	ACSM2B	16	ACSM2B	3390280	Homo sapiens	RefSeq	ILMN_179375	NM_182617.2	NM_182617.2		348158	52138579	NM_182617.2	NP_872423.2	3390280	A	925	GACACAGGTTGGATACTGAACATCTTGGGCTCACTTTTGGAATCTTGGAC	-	20471027-20471076
ILMN_1746128	ACSM2B		Homo sapiens acyl-CoA synthetase medium-chain family member 2B (ACSM2B), nuclear gene encoding mitochondrial protein, mRNA.	HYST1046; HXMA; ACSM2	206.797	0.0467533	15.5855	18	190.803	0.163636	12.8322	18	190.978	0.146753	13.3804	23	200.281	0.0493507	15.1883	22	166.016	0.216883	15.3285	18	190.917	0.0597403	18.4305	12	NM_182617.2	ACSM2B	16	ACSM2B	4760202	Homo sapiens	RefSeq	ILMN_179375	NM_182617.2	NM_182617.2		348158	52138579	NM_182617.2	NP_872423.2	4760202	I	1318	CAGGTTATAGATGATAAGGGCAACGTCCTGCCCCCCGGCACAGAAGGAGA	-	20464034-20464081:20465217-20465218
ILMN_1685952	ACSM3		Homo sapiens acyl-CoA synthetase medium-chain family member 3 (ACSM3), transcript variant 1, mRNA.	SA; SAH	135.415	0.703896	7.41564	26	141.16	0.679221	9.79639	25	135.066	0.705195	7.3772	30	130.359	0.696104	7.96552	20	126.879	0.658442	6.73446	28	125.84	0.685714	6.41854	28	NM_202000.2	ACSM3	16	ACSM3	3840632	Homo sapiens	RefSeq	ILMN_184019	NM_005622.3	NM_005622.3		6296	47458816	NM_005622.3	NP_005613.2	3840632	A	1229	CACTGTGTGAGTGCTGGGGAACCAATTACCCCTGACGTGACTGAAAAATG	+	20703829-20703878
ILMN_1662738	ACSM3		Homo sapiens acyl-CoA synthetase medium-chain family member 3 (ACSM3), transcript variant 2, mRNA.	SA; SAH	121.653	0.788312	14.2735	13	114.629	0.836364	10.3271	20	92.9323	0.968831	4.62836	24	112.74	0.78961	9.61525	20	102.271	0.842857	9.88035	22	116.099	0.746753	6.63004	21	NM_202000.2	ACSM3	16	ACSM3	4180292	Homo sapiens	RefSeq	ILMN_10620	NM_202000.2	NM_202000.2		6296	47458817	NM_202000.2	NP_973729.1	4180292	I	1465	TACCTACCGCTTACCCCCATATAAACTTTCTTTGTTATGATGGTGATTCC	+	20705035-20705074:20705075-20705084
ILMN_1771084	ACSM3		Homo sapiens acyl-CoA synthetase medium-chain family member 3 (ACSM3), transcript variant 1, mRNA.	SA; SAH	203.661	0.0558442	18.8292	16	235.274	0.00779221	12.0002	21	185.672	0.180519	12.2624	24	173.251	0.261039	17.2184	29	135.512	0.597403	9.80177	25	167.326	0.212987	9.09623	29	NM_005622.3	ACSM3	16	ACSM3	6580735	Homo sapiens	RefSeq	ILMN_184019	NM_005622.3	NM_005622.3		6296	47458816	NM_005622.3	NP_005613.2	6580735	I	1673	GCCCTGAATGAACACCCTTCAGTTGCAGAGTCAGCTGTTGTCAGCAGCCC	+	20711090-20711139
ILMN_1791923	ACSM4		Homo sapiens acyl-CoA synthetase medium-chain family member 4 (ACSM4), mRNA.		189.181	0.163636	17.3415	23	129.427	0.751948	8.26947	24	133.27	0.718182	8.79806	22	140.786	0.627273	6.24855	24	123.861	0.685714	8.78988	23	139.522	0.563636	10.4867	25	XM_292035.5	ACSM4	12	ACSM4	6980181	Homo sapiens	RefSeq	ILMN_173265	NM_001080454.1	NM_001080454.1		341392	122937306	NM_001080454.1	NP_001073923.1	6980181	A	1483	CCAGCAGTTGTTGAATCGGCTGTTGTCAGTAGTCCAGATCAAATCCGCGG	+	7368408-7368457
ILMN_1801698	ACSM5		Homo sapiens acyl-CoA synthetase medium-chain family member 5 (ACSM5), mRNA.	FLJ20581	162.126	0.488312	10.3342	31	149.166	0.607792	10.6176	19	133.036	0.71948	15.3174	16	144.988	0.584416	10.2349	18	121.436	0.703896	8.88231	18	160.495	0.305195	13.9359	21	XM_937301.1	ACSM5	16	ACSM5	520364	Homo sapiens	RefSeq	ILMN_11872	NM_017888.2	NM_017888.2		54988	38505219	NM_017888.2	NP_060358.2	520364	A	722	TGTCAGACAGCAGTCGGCCAGGCTGGTTGAACTTCAGGGAACTCCTCCGG	+	20338210-20338258:20340081-20340081
ILMN_1766966	ACSM5		Homo sapiens acyl-CoA synthetase medium-chain family member 5 (ACSM5), mRNA.	FLJ20581	149.312	0.620779	8.58323	21	155.53	0.554546	13.6916	23	141.718	0.657143	8.45231	27	137.592	0.648052	11.8672	23	164.866	0.232467	17.1051	16	152.604	0.406494	14.0274	22	NM_017888.2	ACSM5	16	ACSM5	4850092	Homo sapiens	RefSeq	ILMN_11872	NM_017888.2	NM_017888.2		54988	38505219	NM_017888.2	NP_060358.2	4850092	I	2136	GGCAGGCTCAGCATCTGCCCACTGGTCTCACTAAGAGCTTTCAGATTTCC	+	20359499-20359548
ILMN_2070792	ACSM5		Homo sapiens acyl-CoA synthetase medium-chain family member 5 (ACSM5), mRNA.	FLJ20581	120.713	0.794805	6.37407	23	130.155	0.746753	5.76533	22	149.799	0.593507	9.58839	27	126.941	0.718182	8.40167	29	134.966	0.607792	8.19358	30	119.103	0.732468	6.95069	27	NM_017888.2	ACSM5	16	ACSM5	4880736	Homo sapiens	RefSeq	ILMN_11872	NM_017888.2	NM_017888.2		54988	38505219	NM_017888.2	NP_060358.2	4880736	S	1892	CACCCCAGGAAGGCCCCGTAGACCTCCGAAGACTCCACAAGAAACTAATG	+	20359255-20359304
ILMN_1752269	ACSS1		Homo sapiens acyl-CoA synthetase short-chain family member 1 (ACSS1), nuclear gene encoding mitochondrial protein, mRNA.	AceCS2L; MGC33843; ACAS2L; FLJ45659	316.32	0	22.6192	15	364.363	0	32.0165	14	328.704	0	17.1993	27	256.532	0	18.7592	21	262.052	0	16.5224	19	241.94	0.0012987	17.9752	18	NM_032501.2	ACSS1	20	ACSS1	5220377	Homo sapiens	RefSeq	ILMN_23106	NM_032501.2	NM_032501.2		84532	28416952	NM_032501.2	NP_115890.2	5220377	S	4192	AGTACCCACTCGGTCGTGGTTGTGCTGGCCTCTTGGGTGAGTGAACCTGT	-	24987104-24987153
ILMN_1697510	ACSS2		Homo sapiens acyl-CoA synthetase short-chain family member 2 (ACSS2), transcript variant 1, mRNA.	AceCS; ACAS2; ACS; DKFZp762G026; ACSA; dJ1161H23.1	144.022	0.658442	7.26684	27	149.507	0.607792	9.2332	22	159.489	0.483117	11.3984	19	140.369	0.631169	8.49163	21	130.932	0.628571	7.50515	24	146.988	0.481818	9.82563	21	NM_018677.2	ACSS2	20	ACSS2	1980709	Homo sapiens	RefSeq	ILMN_19306	NM_018677.2	NM_018677.2		55902	21269869	NM_018677.2	NP_061147.1	1980709	I	57	TTCTAGGAACTTGACGTGATGGGGCTTCCTGAGGAGCGGGTCCGGAGCGG	+	32928092-32928109:32928110-32928141
ILMN_2254962	ACSS2		Homo sapiens acyl-CoA synthetase short-chain family member 2 (ACSS2), transcript variant 2, mRNA.	AceCS; ACAS2; ACS; ACSA; dJ1161H23.1; DKFZp762G026	94.6129	0.977922	5.72737	22	114.537	0.837662	5.3458	46	122.433	0.771429	7.34744	34	99.1126	0.890909	5.36545	29	86.7255	0.966234	4.91464	25	100.028	0.884416	5.21299	37	NM_001076552.1	ACSS2	20	ACSS2	3310019	Homo sapiens	RefSeq	ILMN_172842	NM_001076552.1	NM_001076552.1		55902	115527107	NM_001076552.1	NP_001070020.1	3310019	I	131	CTTCCTGCCTTGACAGCCAGTCTGTGAAATGATGGTGAGGTGGGCACTTC	+	32926536-32926563:32926564-32926585
ILMN_2336595	ACSS2		Homo sapiens acyl-CoA synthetase short-chain family member 2 (ACSS2), transcript variant 2, mRNA.	AceCS; ACAS2; ACS; ACSA; dJ1161H23.1; DKFZp762G026	2145.98	0	60.1262	29	2283.27	0	47.2587	23	2061.59	0	43.5149	33	2772.88	0	68.5959	19	3155.15	0	60.0876	23	3329.15	0	54.4922	30	NM_001076552.1	ACSS2	20	ACSS2	4490524	Homo sapiens	RefSeq	ILMN_172842	NM_001076552.1	NM_001076552.1		55902	115527107	NM_001076552.1	NP_001070020.1	4490524	A	2799	GTTTTCTTGCCCCAGTCAGGCTCAAGCCCTGTGGTTGTAGGAATAAAGCC	+	32979363-32979412
ILMN_1714197	ACSS2		Homo sapiens acyl-CoA synthetase short-chain family member 2 (ACSS2), transcript variant 1, mRNA.	AceCS; ACAS2; ACS; DKFZp762G026; ACSA; dJ1161H23.1	2438.07	0	62.2559	26	2670.53	0	69.4847	24	2430.81	0	51.3096	27	3378.2	0	97.8275	22	3596.31	0	99.4704	22	3804.99	0	71.8522	17	NM_139274.1	ACSS2	20	ACSS2	4670544	Homo sapiens	RefSeq	ILMN_19306	NM_018677.2	NM_018677.2		55902	21269869	NM_018677.2	NP_061147.1	4670544	A	2872	TGCCCCAGTCAGGCTCAAGCCCTGTGGTTGTAGGAATAAAGCCTGTGATC	+	32979370-32979419
ILMN_1742859	ACSS2		Homo sapiens acyl-CoA synthetase short-chain family member 2 (ACSS2), transcript variant 2, mRNA.	AceCS; ACAS2; ACS; DKFZp762G026; MYH7B; ACSA; dJ1161H23.1	162.583	0.481818	11.6648	25	160.317	0.507792	11.1525	29	195.351	0.116883	12.6903	22	176.789	0.212987	10.5369	19	137.906	0.576623	8.96244	15	158.374	0.327273	11.7305	25	NM_139274.1	ACSS2	20	ACSS2	5570059	Homo sapiens	RefSeq	ILMN_9910	NM_139274.1	NM_139274.1		55902	21269871	NM_139274.1	NP_644803.1	5570059	I	49	AGCCAGTCTGTGAAATGATGGTGAGGTGGGCACTTCTTTGTGGTGAGTGC	+	32926550-32926599
ILMN_1659885	ACSS3		Homo sapiens acyl-CoA synthetase short-chain family member 3 (ACSS3), mRNA.	FLJ21963	177.13	0.281818	8.40375	23	157.874	0.527273	6.80244	12	163.327	0.428571	8.81764	26	166.529	0.336364	11.0873	22	155.473	0.357143	12.5695	22	170.716	0.176623	14.5721	17	NM_024560.2	ACSS3	12	ACSS3	2810154	Homo sapiens	RefSeq	ILMN_4608	NM_024560.2	NM_024560.2		79611	38505216	NM_024560.2	NP_078836.1	2810154	S	2673	GGTAGGAGGGCTTTTCTATACATTTTCTGAGGGAAAGCAGAACACCGGGG	+	80173353-80173402
ILMN_2125869	ACTA1		Homo sapiens actin, alpha 1, skeletal muscle (ACTA1), mRNA.	MPFD; ASMA; NEM1; CFTDM; ACTA; CFTD; NEM2; CFTD1; NEM3	118.766	0.814286	8.15338	20	136.777	0.706493	7.52346	26	148.671	0.607792	10.1744	21	139.19	0.64026	8.21953	18	125.07	0.679221	6.53093	27	133.583	0.623377	5.19894	16	NM_001100.3	ACTA1	1	ACTA1	5080132	Homo sapiens	RefSeq	ILMN_28051	NM_001100.3	NM_001100.3		58	47078293	NM_001100.3	NP_001091.1	5080132	S	1305	GCTCCAGCCACCCCGCAGTCACTTTCTTTGTAACAACTTCCGTTGCTGCC	-	229567130-229567179
ILMN_1671703	ACTA2		Homo sapiens actin, alpha 2, smooth muscle, aorta (ACTA2), mRNA.	ACTSA	193.594	0.115584	12.0196	19	226.989	0.0142857	8.53418	30	200.159	0.0909091	5.58649	27	202.348	0.0415584	7.11624	23	225.8	0	10.2045	19	222.285	0.00519481	9.63236	27	NM_001613.1	ACTA2	10	ACTA2	6480059	Homo sapiens	RefSeq	ILMN_6588	NM_001613.1	NM_001613.1		59	4501882	NM_001613.1	NP_001604.1	6480059	S	1184	CACTTTCCTGCTCCTCTCTGTCTCTAGCACACAACTGTGAATGTCCTGTG	-	90684907-90684956
ILMN_2152131	ACTB		Homo sapiens actin, beta (ACTB), mRNA.	PS1TP5BP1; beta-actin	43787.2	0	1344.04	21	47473.8	0	2248.93	15	42830.3	0	1108.44	23	31536.9	0	863.38	28	32073.7	0	1195.26	22	31513.1	0	766.562	22	NM_001101.2	ACTB	7	ACTB	4610390	Homo sapiens	RefSeq	ILMN_2565	NM_001101.2	NM_001101.2		60	5016088	NM_001101.2	NP_001092.1	4610390	S	1517	TAAGGAGAATGGCCCAGTCCTCTCCCAAGTCCACACAGGGGAGGTGATAG	-	5533539-5533588
ILMN_1777296	ACTB		Homo sapiens actin, beta (ACTB), mRNA.	PS1TP5BP1; beta-actin	30391.7	0	734.717	23	32676.7	0	794.214	22	29957.7	0	831.124	17	16794.4	0	499.582	18	17809.4	0	429.556	17	18049.7	0	576.668	22	NM_001101.2	ACTB	7	ACTB	5270730	Homo sapiens	RefSeq	ILMN_2565	NM_001101.2	NM_001101.2		60	5016088	NM_001101.2	NP_001092.1	5270730	S	661	CGGCTACAGCTTCACCACCACGGCCGAGCGGGAAATCGTGCGTGACATTA	-	5534602-5534651
ILMN_2038777	ACTB		Homo sapiens actin, beta (ACTB), mRNA.	PS1TP5BP1; beta-actin	37484.4	0	780.062	27	37921.9	0	791.954	28	34968.8	0	707.427	24	23712.8	0	459.482	27	25975.5	0	420.327	20	26241.1	0	491.789	20		ACTB	7	ACTB	5570132	Homo sapiens	RefSeq	ILMN_2565	NM_001101.2	NM_001101.2		60	5016088	NM_001101.2	NP_001092.1	5570132	S	1474	ACAGGAAGTCCCTTGCCATCCTAAAAGCCACCCCACTTCTCTCTAAGGAG	-	5533582-5533631
ILMN_3246895	ACTBL2		Homo sapiens actin, beta-like 2 (ACTBL2), mRNA.	ACT	148.651	0.625974	6.82619	29	141.758	0.672727	14.173	20	155.518	0.52987	11.0233	25	148.765	0.546753	11.7979	27	139.075	0.561039	14.7294	14	139.835	0.562338	9.35595	29	NM_001017992.2	ACTBL2	5	ACTBL2	6100600	Homo sapiens	RefSeq	ILMN_21631	NM_001017992.2	NM_001017992.2		345651	144922730	NM_001017992.2	NP_001017992.1	6100600	S	2129	TGTAGACCAGGATTACAGATACTTCTCTTGTGCAAGGATTTCACTGTGGG	-	56812215-56812264
ILMN_1658660	ACTC1		Homo sapiens actin, alpha, cardiac muscle 1 (ACTC1), mRNA.	ACTC; CMD1R	114.231	0.84026	6.75048	22	111.505	0.861039	4.58764	24	112.323	0.824675	7.12711	30	101.784	0.872727	7.06331	28	109.197	0.788312	7.71167	24	112.835	0.783117	6.68994	28	NM_005159.3	ACTC1	15	ACTC1	4260201	Homo sapiens	RefSeq	ILMN_19539	NM_005159.4	NM_005159.4		70	113722123	NM_005159.4	NP_005150.1	4260201	S	1171	GGTATTGCTGATCGTATGCAGAAGGAAATCACTGCTCTGGCTCCTAGCAC	-	35083327-35083376
ILMN_1829919	ACTC1		Homo sapiens actin, alpha, cardiac muscle 1 (ACTC1), mRNA.	ACTC; CMD1R	211.283	0.0376623	17.5181	18	161.107	0.498701	8.96181	19	180.534	0.237662	11.0198	25	191.248	0.101299	13.0557	18	158.741	0.324675	10.0776	28	174.809	0.14026	10.3221	38	Hs.532645	ACTC1	15	ACTC1	6940739	Homo sapiens	RefSeq	ILMN_19539	NM_005159.4	NM_005159.4		70	113722123	NM_005159.4	NP_005150.1	6940739	S	3396	CTAATCACAGATGGAAAGAACCAGAGGTGATACCCCAGCCAATCATCTAC	-	35080544-35080593
ILMN_2053178	ACTG1		Homo sapiens actin, gamma 1 (ACTG1), mRNA.	DFNA26; ACTG; DFNA20; ACT	47135.9	0	1907.15	25	45507.6	0	1903.8	18	44861.3	0	2205.51	16	28648.3	0	966.45	29	30224.5	0	1644.87	12	29394.9	0	1204.88	22	NM_001614.2	ACTG1	17	ACTG1	3310424	Homo sapiens	RefSeq	ILMN_24353	NM_001614.2	NM_001614.2		71	11038618	NM_001614.2	NP_001605.1	3310424	S	1604	GAGGCTGGCAAGAACCAGTTGTTTTGTCTTGCGGGTCTGTCAGGGTTGGA	-	79477264-79477313
ILMN_1704961	ACTG1		Homo sapiens actin, gamma 1 (ACTG1), mRNA.	DFNA26; ACTG; DFNA20; ACT	12924	0	357.682	20	15217.2	0	512.398	19	14063.2	0	408.822	15	5536.54	0	171.048	15	5097.79	0	163.132	15	5627.56	0	156.965	22	NM_001614.2	ACTG1	17	ACTG1	6510072	Homo sapiens	RefSeq	ILMN_24353	NM_001614.2	NM_001614.2		71	11038618	NM_001614.2	NP_001605.1	6510072	S	56	CGTTTCTCTGCCGGTCGCAATGGAAGAAGAGATCGCCGCGCTGGTCATTG	-	79479349-79479380:79479381-79479386:79479760-79479771
ILMN_1795325	ACTG2		Homo sapiens actin, gamma 2, smooth muscle, enteric (ACTG2), mRNA.	ACTA3; ACTSG; ACTL3; ACTE; ACT	102.697	0.937662	3.29337	30	103.063	0.919481	6.21518	15	96.6484	0.955844	5.53322	30	89.5317	0.971429	5.56034	22	88.4567	0.953247	5.89629	23	97.9915	0.897403	6.93269	24	NM_001615.3	ACTG2	2	ACTG2	4610431	Homo sapiens	RefSeq	ILMN_13364	NM_001615.3	NM_001615.3		72	63054873	NM_001615.3	NP_001606.1	4610431	S	1255	GTCAGAACAGGTTCTCCAAGGATCCCCTCGAGACTACTCTGTTACCAGTC	+	74000212-74000261
ILMN_1749297	ACTL6A		Homo sapiens actin-like 6A (ACTL6A), transcript variant 2, mRNA.	MGC5382; BAF53A; ACTL6	5672.24	0	156.233	19	6413.12	0	261.078	22	5736.84	0	169.089	21	3062.04	0	91.0186	25	3485.99	0	131.928	17	3199.83	0	95.1632	21	NM_177989.1	ACTL6A	3	ACTL6A	5080603	Homo sapiens	RefSeq	ILMN_3186	NM_177989.2	NM_177989.2		86	98985780	NM_177989.2	NP_817126.1	5080603	A	1195	GGAGGTTTAGCTCATGGATTGGCGGCTCCATTCTAGCCTCTTTGGGTACC	+	179304377-179304420:179305718-179305723
ILMN_2328280	ACTL6A		Homo sapiens actin-like 6A (ACTL6A), transcript variant 1, mRNA.	MGC5382; BAF53A; ACTL6	3717.1	0	90.5897	36	4169.58	0	134.899	25	3744.46	0	121.803	24	2045.62	0	81.4199	31	2264.89	0	75.1158	30	2218.29	0	81.2686	20	NM_004301.3	ACTL6A	3	ACTL6A	5220358	Homo sapiens	RefSeq	ILMN_23280	NM_004301.3	NM_004301.3		86	98985779	NM_004301.3	NP_004292.1	5220358	A	1190	CATCAGACCAGGTCTCTATGGCAGTGTAATAGTGGCAGGAGGAAACACAC	+	179298999-179299008:179301141-179301180
ILMN_1657855	ACTL6B		Homo sapiens actin-like 6B (ACTL6B), mRNA.	BAF53B; ACTL6	177.474	0.277922	7.45953	24	160.765	0.501299	11.7939	29	165.865	0.397403	14.0499	21	157.786	0.444156	10.3674	22	149.002	0.438961	7.36428	26	154.57	0.383117	10.5224	28	NM_016188.3	ACTL6B	7	ACTL6B	5390008	Homo sapiens	RefSeq	ILMN_21260	NM_016188.3	NM_016188.3		51412	21536352	NM_016188.3	NP_057272.1	5390008	S	1354	ATGGCACTCCTCCCCACACACCTGCTCCCAAGCTCAGATGGAAGTCCCTT	-	100078755-100078804
ILMN_1717900	ACTL7A		Homo sapiens actin-like 7A (ACTL7A), mRNA.		99.7103	0.955844	4.67383	33	94.2397	0.975325	4.85035	31	94.5734	0.963636	5.9934	26	85.8408	0.987013	5.84338	20	88.5883	0.951948	4.67001	25	95.9004	0.915584	5.36919	26	NM_006687.2	ACTL7A	9	ACTL7A	6960669	Homo sapiens	RefSeq	ILMN_19676	NM_006687.2	NM_006687.2		10881	11761636	NM_006687.2	NP_006678.1	6960669	S	1122	GCAGAAGGAGCTAAGCAGCATGTGTCCCAATGACACCCCGCAGGTAAACG	+	110665545-110665594
ILMN_1796088	ACTL7B		Homo sapiens actin-like 7B (ACTL7B), mRNA.		134.314	0.706493	8.29104	28	169.128	0.394805	14.6201	18	178.268	0.263636	15.129	24	215.159	0.0142857	24.1174	15	178.057	0.102597	12.5337	21	176.384	0.125974	13.4425	18	NM_006686.2	ACTL7B	9	ACTL7B	7550092	Homo sapiens	RefSeq	ILMN_19786	NM_006686.2	NM_006686.2		10880	11761637	NM_006686.2	NP_006677.1	7550092	S	1010	CCAACGTGCTACTGTGTGGCGGCTGCACTATGCTGGATGGCTTCCCCGAG	-	110656972-110657021
ILMN_1704078	ACTL8		Homo sapiens actin-like 8 (ACTL8), mRNA.		129.842	0.738961	7.55426	26	152.422	0.588312	11.8853	11	131.82	0.723377	7.20204	18	121.928	0.738961	10.2534	15	134.292	0.611688	9.71959	19	130.693	0.649351	8.70229	19	NM_030812.1	ACTL8	1	ACTL8	1450100	Homo sapiens	RefSeq	ILMN_23903	NM_030812.1	NM_030812.1		81569	32698756	NM_030812.1	NP_110439.1	1450100	S	1502	GCAGGGGACAGTTTTTCCAGGGTGGCCTATCATTGGGGTATGAGTGGCTG	+	18025822-18025871
ILMN_2232177	ACTN1		Homo sapiens actinin, alpha 1 (ACTN1), mRNA.	FLJ40884	10135.3	0	203.867	17	10784.5	0	247.145	21	9422.21	0	299.742	19	7669.52	0	150.72	21	7978.8	0	188.937	30	7866.96	0	116.291	27	NM_001102.2	ACTN1	14	ACTN1	5080364	Homo sapiens	RefSeq	ILMN_28160	NM_001102.2	NM_001102.2		87	12025669	NM_001102.2	NP_001093.1	5080364	S	2979	GGCCCACGTGGCATCGATCCTCCCTGCCCGCGAAGTGACAGTTTACAAAA	-	68411162-68411211
ILMN_1654422	ACTN2		Homo sapiens actinin, alpha 2 (ACTN2), mRNA.		174.94	0.311688	14.6623	9	143.01	0.664935	13.4834	19	123.632	0.762338	10.1011	15	138.825	0.641559	14.6337	16	139.814	0.557143	11.8728	23	133.666	0.623377	11.4985	21	NM_001103.1	ACTN2	1	ACTN2	3400110	Homo sapiens	RefSeq	ILMN_798	NM_001103.1	NM_001103.1		88	4501892	NM_001103.1	NP_001094.1	3400110	S	3953	GTGCGGTGTGTGTTCACCCCTGGGATTGGACAGTGTATCCTAACAAGTCC	+	234993635-234993684
ILMN_1665691	ACTN3		Homo sapiens actinin, alpha 3 (ACTN3), mRNA.	MGC117002; MGC117005	111.88	0.861039	6.60593	19	116.969	0.820779	7.93559	27	100.377	0.923377	4.50791	22	105.52	0.844156	7.59946	19	116.012	0.742857	8.66942	24	105.391	0.836364	6.0918	23	NM_001104.1	ACTN3	11	ACTN3	830348	Homo sapiens	RefSeq	ILMN_15544	NM_001104.1	NM_001104.1		89	4557240	NM_001104.1	NP_001095.1	830348	S	2675	TGGACTACGTGGCCTTCTCCAGTGCCCTCTATGGGGAGAGCGACCTTTGA	+	66087191-66087240
ILMN_1725534	ACTN4		Homo sapiens actinin, alpha 4 (ACTN4), mRNA.	DKFZp686K23158; FSGS1; FSGS	3332.68	0	106.877	17	3721.84	0	95.4833	26	3211.52	0	79.6868	24	1803.49	0	42.3623	21	2144.63	0	51.3656	23	2206.87	0	62.682	24	NM_004924.3	ACTN4	19	ACTN4	270437	Homo sapiens	RefSeq	ILMN_2269	NM_004924.3	NM_004924.3		81	34452697	NM_004924.3	NP_004915.2	270437	S	3314	AGGAGATGGCCCCAACAAGCACCCCGCTTTTGCAGCAGAGGAGCTGAGTT	+	39220591-39220640
ILMN_1798254	ACTR10		Homo sapiens actin-related protein 10 homolog (S. cerevisiae) (ACTR10), mRNA.	HARP11; ACTR11	3635.58	0	177.511	20	3918.16	0	141.622	24	3577.76	0	115.662	13	3235.82	0	115.742	20	3676.9	0	147.516	20	3398.96	0	181.444	20	NM_018477.1	ACTR10	14	ACTR10	2630064	Homo sapiens	RefSeq	ILMN_18205	NM_018477.2	NM_018477.2		55860	122891867	NM_018477.2	NP_060947.1	2630064	S	1139	CCACCTGCAAAAGCTAATTGTGTGGCCTGGTTGGGAGGGGCTATTTTTGG	+	57768702-57768738:57770841-57770853
ILMN_1792314	ACTR1A		Homo sapiens ARP1 actin-related protein 1 homolog A, centractin alpha (yeast) (ACTR1A), mRNA.	ARP1	2916.92	0	89.8341	23	3007.6	0	83.5553	25	2772.85	0	105.765	16	1535.49	0	38.948	26	1691.65	0	42.6221	27	1685.39	0	29.906	23	NM_005736.2	ACTR1A	10	ACTR1A	4280561	Homo sapiens	RefSeq	ILMN_13009	NM_005736.2	NM_005736.2		10121	13325058	NM_005736.2	NP_005727.1	4280561	S	2743	GCACAGCCTCGCACAAACCACATTGCCTGGTGGGGCCCAGTGTACTGAAA	-	104229006-104229055
ILMN_1695821	ACTR1B		Homo sapiens ARP1 actin-related protein 1 homolog B, centractin beta (yeast) (ACTR1B), mRNA.	CTRN2; ARP1B	1403.39	0	29.9822	21	1523.44	0	28.3996	36	1443.55	0	25.1556	27	1091.47	0	42.2798	21	1092.7	0	32.1238	29	1113.52	0	32.2874	25	NM_005735.2	ACTR1B	2	ACTR1B	2120088	Homo sapiens	RefSeq	ILMN_813	NM_005735.2	NM_005735.2		10120	13325060	NM_005735.2	NP_005726.1	2120088	S	1779	CCTTTTCAGAGCACTTCATCCACTTGCTCCTCCCTCTACCCTCGGCACCC	-	97639086-97639135
ILMN_2388605	ACTR2		Homo sapiens ARP2 actin-related protein 2 homolog (yeast) (ACTR2), transcript variant 1, mRNA.	ARP2	8632.89	0	602.393	13	8883.43	0	251.844	19	8426.04	0	391.313	18	3470.05	0	138.389	21	3557.73	0	175.359	12	4026.11	0	262.624	9	NM_001005386.1	ACTR2	2	ACTR2	5570196	Homo sapiens	RefSeq	ILMN_163247	NM_001005386.1	NM_001005386.1		10097	53692186	NM_001005386.1	NP_001005386.1	5570196	A	3177	GCAGTTGGGTTCAGGGAAATGGGATTGACTTGGCCTTCAGGCTCCTTTGG	+	65351207-65351256
ILMN_1657153	ACTR3		Homo sapiens ARP3 actin-related protein 3 homolog (yeast) (ACTR3), mRNA.	ARP3	2276.74	0	101.478	19	2523.12	0	101.557	17	2111.45	0	121.237	17	1524.62	0	48.2454	23	1683.3	0	64.8936	16	1887.61	0	97.9686	26	NM_005721.3	ACTR3	2	ACTR3	6940176	Homo sapiens	RefSeq	ILMN_11792	NM_005721.3	NM_005721.3		10096	34452698	NM_005721.3	NP_005712.1	6940176	S	2238	GAAGAGTAAAGACAAGAGTGTTGGACCAGTATTGCAGTTCTGTAGTGTCA	+	114432163-114432212
ILMN_2260392	ACTR3B		Homo sapiens ARP3 actin-related protein 3 homolog B (yeast) (ACTR3B), transcript variant 1, mRNA.	ARP3BETA; ARP11; DKFZp686O24114	244.499	0.0012987	12.8064	24	284.944	0.0012987	23.9696	24	249.762	0	15.6424	27	248.061	0.0012987	17.7734	18	245.716	0	26.7394	14	215.558	0.00779221	13.7333	17	NM_020445.4	ACTR3B	7	ACTR3B	2750403	Homo sapiens	RefSeq	ILMN_21594	NM_020445.4	NM_020445.4		57180	92373412	NM_020445.4	NP_065178.1	2750403	I	1076	TACTCTCAGGAGGCTCCACCATGTTCAGGGATTTCGGACGCCGACTGCAG	+	152180151-152180200
ILMN_2346451	ACTR3B		Homo sapiens ARP3 actin-related protein 3 homolog B (yeast) (ACTR3B), transcript variant 1, mRNA.	ARP3BETA; ARP11; DKFZp686O24114	177.43	0.277922	14.0272	17	155.875	0.553247	10.1856	19	195.769	0.114286	16.4536	30	210.179	0.0220779	16.217	23	184.241	0.0636364	13.6909	33	196.066	0.0402597	15.1925	27	NM_020445.4	ACTR3B	7	ACTR3B	4010066	Homo sapiens	RefSeq	ILMN_21594	NM_020445.4	NM_020445.4		57180	92373412	NM_020445.4	NP_065178.1	4010066	A	1846	GGTACAACTGGCTGATACTAAGCACGAATAGATATTGATGTTATGGAGTG	+	152183043-152183092
ILMN_1787513	ACTR3B		Homo sapiens ARP3 actin-related protein 3 homolog B (yeast) (ACTR3B), transcript variant 2, mRNA.	ARP3BETA; ARP11; DKFZp686O24114	159.234	0.518182	10.653	17	223.62	0.0168831	14.0127	27	250.389	0	13.2702	30	186.369	0.123377	8.94424	27	204.563	0.00909091	12.4348	29	185.627	0.0792208	11.7766	24	NM_020445.3	ACTR3B	7	ACTR3B	5490278	Homo sapiens	RefSeq	ILMN_179978	NM_001040135.1	NM_001040135.1		57180	92373392	NM_001040135.1	NP_001035225.1	5490278	I	115	AGCATGGCAGGCTCCCTGCCTCCCTGCGTGGTGGACTGTGGCACCGGGTA	+	152087898-152087900:152087901-152087944:152111205-152111207
ILMN_1680941	ACTR3B		PREDICTED: Homo sapiens ARP3 actin-related protein 3 homolog B (yeast) (ACTR3B), mRNA.		169.176	0.381818	10.4079	20	178.797	0.274026	15.8008	20	160.398	0.472727	11.0281	24	173.697	0.250649	11.9852	23	177.684	0.105195	15.5077	24	154.022	0.390909	9.65944	33	XM_937674.1	ACTR3B		ACTR3B	6180603	Homo sapiens	RefSeq	ILMN_138047	XM_937674.1	XM_937674.1		57180	89026583	XM_937674.1	XP_942767.1	6180603	I	192	CCTGGGCCGTCAAACCATGAGGATGTCAGTGGCTGCAGGTCAGGAGCTGA
ILMN_1652594	ACTR5		Homo sapiens ARP5 actin-related protein 5 homolog (yeast) (ACTR5), mRNA.	FLJ12785	558.16	0	22.5274	21	657.667	0	31.1266	20	539.96	0	18.823	20	552.022	0	15.7124	22	583.807	0	30.1871	16	553.55	0	24.3608	27	NM_024855.2	ACTR5	20	ACTR5	2690670	Homo sapiens	RefSeq	ILMN_21862	NM_024855.3	NM_024855.3		79913	151301040	NM_024855.3	NP_079131.3	2690670	S	2028	CGGTTCACTTGGGGGCTTCTGTGGTAGAGACTAACTGGCCTTCTGATGTC	+	36834052-36834101
ILMN_1697585	ACTR6		Homo sapiens ARP6 actin-related protein 6 homolog (yeast) (ACTR6), mRNA.	HSPC281; ARP6; FLJ13433; hARPX; CDA12; hARP6; MSTP136	799.838	0	37.5134	22	1013.71	0	45.8756	15	809.149	0	29.4776	29	675.67	0	29.1087	24	710.128	0	24.1442	28	694.698	0	20.9038	34	NM_022496.2	ACTR6	12	ACTR6	1580168	Homo sapiens	RefSeq	ILMN_21794	NM_022496.3	NM_022496.3		64431	141803021	NM_022496.3	NP_071941.1	1580168	S	1562	CGGCTTCACTGGACAGTTTTCCTTAGAAGGTAGTTTTGTGTGACTGTGAC	+	99142139-99142188
ILMN_1689162	ACTR8		Homo sapiens ARP8 actin-related protein 8 homolog (yeast) (ACTR8), mRNA.	FLJ12934; ARP8; FLJ22579	555.009	0	17.8593	21	621.221	0	16.1749	23	593.981	0	31.0475	17	400.275	0	18.9941	22	426.793	0	18.6267	32	428.875	0	15.1072	24	NM_022899.3	ACTR8	3	ACTR8	270278	Homo sapiens	RefSeq	ILMN_13548	NM_022899.3	NM_022899.3		93973	39812114	NM_022899.3	NP_075050.3	270278	S	3149	GCCGGTACCTGAGCATTTTGTATCAATGGGAGTACCCTCTGTAACTGCTC	-	53901481-53901530
ILMN_1815392	ACTRT1		Homo sapiens actin-related protein T1 (ACTRT1), mRNA.	ARPT1; ARP-T1; AIP1; MGC26590; KIAA0705; ARIP1; RP1-203C2.1; HSD27	213.209	0.0311688	11.2104	25	247.539	0.0038961	12.5849	25	198.53	0.0987013	14.1979	22	190.698	0.102597	8.99309	33	213.81	0.0025974	16.3392	28	220.068	0.00649351	20.3428	17	NM_138289.1	ACTRT1	X	ACTRT1	2710368	Homo sapiens	RefSeq	ILMN_27916	NM_138289.2	NM_138289.2		139741	142356971	NM_138289.2	NP_612146.1	2710368	S	1070	AACTTTATGCAGACATTGTACTCTCCGGGGGCACCACTCTCCTCCCTGGG	-	127012939-127012988
ILMN_3241416	ACTRT2		Homo sapiens actin-related protein T2 (ACTRT2), mRNA.	ARPM2; ARPT2; Arp-T2; FLJ25424; HARPM2	128.141	0.750649	11.952	21	93.0721	0.980519	7.34606	19	118.508	0.793507	8.70463	21	78.1885	0.998701	7.6578	11	91.1501	0.931169	5.75082	33	113.753	0.767532	10.369	15	NM_080431.4	ACTRT2	1	ACTRT2	7100201	Homo sapiens	RefSeq	ILMN_15171	NM_080431.4	NM_080431.4		140625	83267870	NM_080431.4	NP_536356.3	7100201	S	1266	TCAAGCAGATGTGGGTCACCGCCGCAGACTTCAAGGAGTTTGGGACCTCC	+	2929171-2929220
ILMN_1760490	ACVR1		Homo sapiens activin A receptor, type I (ACVR1), mRNA.	ALK2; SKR1; FOP; ACTRI; ACVRLK2	1245.29	0	32.7128	29	1508.73	0	45.1932	27	1223.66	0	30.4351	28	1001.61	0	44.4794	11	1175.32	0	44.0788	20	1080.53	0	27.9924	25	NM_001105.2	ACVR1	2	ACVR1	6940360	Homo sapiens	RefSeq	ILMN_21502	NM_001105.2	NM_001105.2		90	10862690	NM_001105.2	NP_001096.1	6940360	S	2711	TTCAGTTCATATGCAGAACGTATTTAGCCATTACCCACGTGACACCACCG	-	158301397-158301446
ILMN_1786544	ACVR1B		Homo sapiens activin A receptor, type IB (ACVR1B), transcript variant 1, mRNA.	ACVRLK4; ALK4; SKR2; ACTRIB	131.853	0.727273	6.91464	17	124.012	0.784416	6.95197	20	125.724	0.755844	7.65209	22	113.419	0.787013	7.99913	22	123.611	0.685714	7.30126	25	120.398	0.720779	4.95445	23	NM_020327.2	ACVR1B	12	ACVR1B	1410132	Homo sapiens	RefSeq	ILMN_22498	NM_004302.3	NM_004302.3		91	33598913	NM_004302.3	NP_004293.1	1410132	A	1149	TGCCCCGAATCAGAGGGTGGGGACCAAACGATACATGGCCCCTGAAGTAC	+	50665370-50665399:50666869-50666888
ILMN_1763916	ACVR1B		Homo sapiens activin A receptor, type IB (ACVR1B), transcript variant 3, mRNA.	ACVRLK4; ALK4; SKR2; ACTRIB	176.03	0.301299	10.7625	28	183.791	0.224675	13.2575	21	176.213	0.284416	9.04536	24	154.781	0.481818	9.11712	30	177.987	0.103896	9.23317	26	152.588	0.406494	8.6846	23	NM_020328.2	ACVR1B	12	ACVR1B	2060615	Homo sapiens	RefSeq	ILMN_15747	NM_020328.2	NM_020328.2		91	33598911	NM_020328.2	NP_064733.2	2060615	I	1426	TCGTTTAAGGTTGCCATCAAAGGTGTGGAGGTAGCTGTGCTTAGGGTGCG	+	50667116-50667165
ILMN_2243308	ACVR1B		Homo sapiens activin A receptor, type IB (ACVR1B), transcript variant 1, mRNA.	ACVRLK4; ALK4; SKR2; ACTRIB	709.932	0	16.4845	40	781.133	0	23.7518	23	743.343	0	28.5095	16	657.648	0	23.2762	29	667.773	0	28.2648	19	764.291	0	33.5591	18	NM_004302.3	ACVR1B	12	ACVR1B	4570240	Homo sapiens	RefSeq	ILMN_22498	NM_004302.3	NM_004302.3		91	33598913	NM_004302.3	NP_004293.1	4570240	I	4292	CACAGACCAAGTCCAAGCCCGTTCTTACGTCGCCATAAAGGCCCCCGAAC	+	50676893-50676942
ILMN_1766723	ACVR1B		Homo sapiens activin A receptor, type IB (ACVR1B), transcript variant 2, mRNA.	ACVRLK4; ALK4; SKR2; ACTRIB	129.422	0.74026	7.50064	29	129.681	0.750649	8.38933	17	130.078	0.733766	5.75357	22	110.467	0.805195	6.13131	26	106.467	0.807792	7.08688	28	103.354	0.850649	5.69924	23	NM_020327.2	ACVR1B	12	ACVR1B	6510717	Homo sapiens	RefSeq	ILMN_14555	NM_020327.2	NM_020327.2		91	33598909	NM_020327.2	NP_064732.2	6510717	I	1468	GCCTGATTTCTCCACCTTAGAAAAGGGTTTCTTGACAATGGGGTCAGGCC	+	50672078-50672083:50672084-50672127
ILMN_1689217	ACVR1C		Homo sapiens activin A receptor, type IC (ACVR1C), mRNA.	ACVRLK7; ALK7	223.535	0.012987	12.5575	27	199.395	0.103896	6.82542	20	202.673	0.0792208	12.6834	23	184.286	0.141558	14.1735	21	160.186	0.303896	10.9666	18	196.716	0.038961	15.4321	21	NM_145259.1	ACVR1C	2	ACVR1C	450064	Homo sapiens	RefSeq	ILMN_11457	NM_145259.1	NM_145259.1		130399	21687097	NM_145259.1	NP_660302.1	450064	S	2882	CCAAACCCTACAGACGGTATCAGAAACAGCAAATAGATATTCCTCTACCC	-	158097469-158097518
ILMN_1670912	ACVR2A		Homo sapiens activin A receptor, type IIA (ACVR2A), mRNA.	ACTRII; ACVR2	283.497	0	12.8667	22	299.279	0.0012987	22.0045	17	299.245	0	15.6249	25	196.748	0.0623377	21.3074	12	171.803	0.15974	13.5013	17	180.818	0.0987013	14.4756	19	NM_001616.3	ACVR2A	2	ACVR2A	4260681	Homo sapiens	RefSeq	ILMN_28763	NM_001616.3	NM_001616.3		92	65508448	NM_001616.3	NP_001607.1	4260681	S	4322	GCCCAGATCTCCGCGTAAGGAATGCTTTATGATCAACTTGCCATAGGACT	+	148403941-148403990
ILMN_2152711	ACVR2A		Homo sapiens activin A receptor, type IIA (ACVR2A), mRNA.	ACTRII; ACVR2	379.652	0	12.2073	29	431.091	0	22.8067	23	368.115	0	13.8252	25	194.463	0.0792208	7.49032	23	190.632	0.0454546	12.9971	27	198.118	0.0363636	10.2026	27	NM_001616.3	ACVR2A	2	ACVR2A	4590349	Homo sapiens	RefSeq	ILMN_174413	NM_001616.3	NM_001616.3		92	65508448	NM_001616.3	NP_001607.1	4590349	S	4950	CAGATATTCAACCAGCAGTACGTTTTTTATGCAGTCTCAACCCATATCCC	+	148404569-148404618
ILMN_1668983	ACVR2B		Homo sapiens activin A receptor, type IIB (ACVR2B), mRNA.	MGC116908; ACTRIIB; ActR-IIB	133.771	0.71039	8.23394	20	136.183	0.714286	8.99235	18	128.756	0.741558	8.75954	21	148.689	0.548052	8.3974	26	136.199	0.593507	6.42327	26	136.174	0.598701	11.7126	16	NM_001106.2	ACVR2B	3	ACVR2B	610564	Homo sapiens	RefSeq	ILMN_1641	NM_001106.3	NM_001106.3		93	116734707	NM_001106.3	NP_001097.2	610564	S	1326	GAAGATGAGGCCCACCATTAAAGATCACTGGTTGAAACACCCGGGCCTGG	+	38498937-38498986
ILMN_1824337	ACVR2B		Homo sapiens activin A receptor, type IIB (ACVR2B), mRNA.	MGC116908; ACTRIIB; ActR-IIB	130.182	0.737662	9.5562	23	143.776	0.658442	14.1643	23	151.952	0.55974	11.2987	23	113.639	0.787013	8.61999	19	113.505	0.757143	8.24046	18	114.175	0.762338	10.739	16	Hs.563160	ACVR2B	3	ACVR2B	1450253	Homo sapiens	RefSeq	ILMN_1641	NM_001106.3	NM_001106.3		93	116734707	NM_001106.3	NP_001097.2	1450253	S	7027	TGCCAATGTGTGGTGATGGGCCCTGCACTGCCTTCATTTCTCTAGGGCAG	+	38505215-38505264
ILMN_1807493	ACVRL1		Homo sapiens activin A receptor type II-like 1 (ACVRL1), mRNA.	ORW2; HHT; ALK-1; ALK1; SKR3; HHT2; ACVRLK1	100.775	0.951948	5.36294	33	85.4255	0.992208	5.85914	23	110.768	0.836364	8.7798	17	87.0564	0.980519	3.73352	34	96.509	0.888312	4.71018	17	84.3558	0.985714	4.20446	22	NM_000020.1	ACVRL1	12	ACVRL1	4610746	Homo sapiens	RefSeq	ILMN_5692	NM_000020.1	NM_000020.1		94	4557242	NM_000020.1	NP_000011.1	4610746	S	1664	TCTCAGGCCTAGCTCAGATGATGCGGGAGTGCTGGTACCCAAACCCCTCT	+	50600813-50600862
ILMN_3250257	ACVRL1		Homo sapiens activin A receptor type II-like 1 (ACVRL1), transcript variant 1, mRNA.	ORW2; HHT; TSR-I; ALK-1; ALK1; SKR3; HHT2; ACVRLK1	154.133	0.585714	9.00589	20	161.195	0.497403	8.67023	21	162.331	0.445454	8.13009	29	190.976	0.101299	12.5048	27	160.618	0.298701	9.23689	23	157.535	0.335065	12.6417	19	NM_000020.2	ACVRL1	12	ACVRL1	5910451	Homo sapiens	RefSeq	ILMN_171458	NM_000020.2	NM_000020.2		94	116734711	NM_000020.2	NP_000011.2	5910451	A	4165	CGAAATTACACTTCTCGTACCTGGAGACGCTGTTTGTGGGAGCACTGGGC	+	50603314-50603363
ILMN_1683883	ACY1		Homo sapiens aminoacylase 1 (ACY1), mRNA.	ACY1D; ACYLASE	998.019	0	37.3374	15	1061.12	0	37.8552	26	995.68	0	39.6723	25	925.987	0	36.848	18	1025.46	0	31.8145	25	1045.3	0	31.9134	26	NM_000666.1	ACY1	3	ACY1	1400341	Homo sapiens	RefSeq	ILMN_17094	NM_000666.1	NM_000666.1		95	4501900	NM_000666.1	NP_000657.1	1400341	S	1033	GGCAGCTTTTAGCCGGGTCTGCAAGGATATGAACCTCACTCTGGAGCCTG	+	51997630-51997659:51997822-51997841
ILMN_1670193	ACY3		Homo sapiens aspartoacylase (aminocyclase) 3 (ACY3), mRNA.	HCBP1; ACY-3; MGC9740	122.856	0.78052	8.43944	21	120.53	0.801299	6.69155	31	95.7577	0.95974	5.24936	26	115.763	0.772727	6.2347	33	106.206	0.81039	6.03368	24	90.4293	0.944156	5.18747	22	NM_080658.1	ACY3	11	ACY3	1170228	Homo sapiens	RefSeq	ILMN_28192	NM_080658.1	NM_080658.1		91703	18087824	NM_080658.1	NP_542389.1	1170228	S	1112	CCCCGAGCCCAGCTTCCTAACCCAAGACACACCTCCCCAACCTCAGTCTT	-	67410164-67410194:67410195-67410213
ILMN_2319825	ACYP1		Homo sapiens acylphosphatase 1, erythrocyte (common) type (ACYP1), transcript variant 1, mRNA.	ACYPE	793.05	0	18.9028	34	807.71	0	33.2569	26	711.288	0	25.5315	27	543.684	0	16.0378	24	492.249	0	17.0321	19	531.303	0	31.8782	13	NM_001107.3	ACYP1	14	ACYP1	3440689	Homo sapiens	RefSeq	ILMN_22509	NM_001107.3	NM_001107.3		97	45243543	NM_001107.3	NP_001098.1	3440689	A	61	CGGTGGGGAAGACAAGGAGGGTTTGAGCATGGCAGAAGGAAACACCCTGA	-	75530234-75530256:75530257-75530264:75530657-75530675
ILMN_1694233	ACYP1		Homo sapiens acylphosphatase 1, erythrocyte (common) type (ACYP1), transcript variant 1, mRNA.	ACYPE	2215.17	0	44.7269	30	2472.8	0	36.7598	21	2233.46	0	43.8999	31	1459.1	0	35.7013	36	1628.03	0	49.0724	30	1535.62	0	57.372	28	NM_203488.1	ACYP1	14	ACYP1	5910148	Homo sapiens	RefSeq	ILMN_22509	NM_001107.3	NM_001107.3		97	45243543	NM_001107.3	NP_001098.1	5910148	A	248	GGTCCCATCTCCAAGGTGCGTCATATGCAGGAATGGCTTGAAACAAGAGG	-	75520237-75520286
ILMN_1686432	ACYP1		Homo sapiens acylphosphatase 1, erythrocyte (common) type (ACYP1), transcript variant 2, mRNA.	ACYPE	284.562	0	12.9736	26	289.661	0.0012987	13.5392	24	284.891	0	9.75652	23	205.488	0.0350649	10.6157	27	168.208	0.192208	8.79207	21	216.487	0.00779221	15.387	17	NM_203488.1	ACYP1	14	ACYP1	5960142	Homo sapiens	RefSeq	ILMN_11780	NM_203488.1	NM_203488.1		97	45243546	NM_203488.1	NP_982355.1	5960142	I	197	GCTGAAACTCACAGCAAGAGCTGTGTTCCAGTTAGCTTTGCTACCAGTTA	-	75528391-75528440
ILMN_1697550	ACYP2		Homo sapiens acylphosphatase 2, muscle type (ACYP2), mRNA.	ACYP; ACYM	219.834	0.0168831	14.6919	22	210.958	0.0467533	11.4342	28	219.063	0.0181818	10.4267	26	207.859	0.0285714	9.67849	34	199.569	0.0116883	14.7827	20	214.015	0.00779221	16.3033	22	NM_138448.2	ACYP2	2	ACYP2	130367	Homo sapiens	RefSeq	ILMN_14312	NM_138448.3	NM_138448.3		98	148277041	NM_138448.3	NP_612457.1	130367	S	329	CGCCAAGCAGTCCCATGTGTCCCCTCCCTCTCGCAGCCGCCGCAGTCGCT	+	54196242-54196291
ILMN_2158705	ACYP2		Homo sapiens acylphosphatase 2, muscle type (ACYP2), mRNA.	ACYP; ACYM	433.116	0	16.0816	26	441.955	0	14.971	21	471.754	0	21.1547	22	733.347	0	31.726	19	806.069	0	32.8467	20	763.036	0	24.2591	18	NM_138448.2	ACYP2	2	ACYP2	5290672	Homo sapiens	RefSeq	ILMN_14312	NM_138448.2	NM_138448.2		98	20336764	NM_138448.2	NP_612457.1	5290672	S	537	TGGCTGGGTGAAGAATACCAGCAAAGGCACCGTGACAGGCCAAGTGCAGG	+	54219315-54219364
ILMN_1803686	ADA		Homo sapiens adenosine deaminase (ADA), mRNA.		361.561	0	12.7887	29	374.413	0	9.05386	38	360.598	0	11.5439	26	299.316	0	10.5969	26	322.042	0	9.69197	29	320.011	0	11.9993	26	NM_000022.2	ADA	20	ADA	7210192	Homo sapiens	RefSeq	ILMN_8067	NM_000022.2	NM_000022.2		100	47078294	NM_000022.2	NP_000013.2	7210192	S	1204	CAGGGCAGAACCTCTGAAGACGCCACTCCTCCAAGCCTTCACCCTGTGGA	-	43248441-43248474:43248475-43248488:43248940-43248941
ILMN_1745580	ADAD1		Homo sapiens adenosine deaminase domain containing 1 (testis-specific) (ADAD1), mRNA.	Tenr; FLJ32741	146.774	0.641559	8.62198	11	171.344	0.364935	8.29381	28	180.396	0.238961	11.3564	28	143.414	0.602597	8.75012	29	159.387	0.315584	9.97725	29	156.243	0.358442	12.4632	20	NM_139243.1	ADAD1	4	ADAD1	3140326	Homo sapiens	RefSeq	ILMN_16871	NM_139243.2	NM_139243.2		132612	142355031	NM_139243.2	NP_640336.1	3140326	S	1687	GTGGTATGTCAATGGCAAGTCGGCTTTGTAAGGCTGCAATGTTAAGTCGG	+	123561880-123561929
ILMN_1745108	ADAD2		Homo sapiens adenosine deaminase domain containing 2 (ADAD2), mRNA.	TENRL; FLJ00337	95.3557	0.975325	6.20612	25	100.246	0.942857	5.06792	27	95.9283	0.957143	6.32889	21	98.2516	0.896104	5.22932	35	98.7051	0.875325	5.72686	25	89.5883	0.950649	4.93412	31	NM_139174.2	ADAD2	16	ADAD2	3400424	Homo sapiens	RefSeq	ILMN_870	NM_139174.2	NM_139174.2		161931	31543071	NM_139174.2	NP_631913.2	3400424	S	2219	GAGCCTGCTGTGGTTGGGAGGCGGCTGCTGCACGTTTGGGCTTGAATAAA	+	82788209-82788258
ILMN_1725043	ADAL		Homo sapiens adenosine deaminase-like (ADAL), mRNA.	FLJ44620; DKFZp313B2137	258.469	0	11.9785	25	253.606	0.0025974	14.9966	22	210.672	0.0454546	9.1009	27	245.165	0.0012987	13.3309	30	235.795	0	12.288	25	244.022	0.0012987	12.7712	27	NM_001012969.1	ADAL	15	ADAL	5910554	Homo sapiens	RefSeq	ILMN_26104	NM_001012969.1	NM_001012969.1		161823	61175223	NM_001012969.1	NP_001012987.1	5910554	S	1156	CTGGTGGACTTTGTGAGGCAACATCGGATACCACTGGGTAAGGCTTGGAG	+	41428499-41428548
ILMN_2148360	ADAM10		Homo sapiens ADAM metallopeptidase domain 10 (ADAM10), mRNA.	CD156c; HsT18717; kuz; MADM	338.305	0	16.4073	22	370.098	0	16.3817	14	323.059	0	15.4423	32	230.574	0.0012987	11.9232	28	241.587	0	13.9624	24	282.625	0	15.3512	27	NM_001110.2	ADAM10	15	ADAM10	3130364	Homo sapiens	RefSeq	ILMN_169204	NM_001110.2	NM_001110.2		102	73747882	NM_001110.2	NP_001101.1	3130364	S	3466	CTGGACATAGCAGCACATACTACTTCAGAGTTCATGATGTAGATGTCTGG	-	58888921-58888970
ILMN_1718946	ADAM10		Homo sapiens ADAM metallopeptidase domain 10 (ADAM10), mRNA.	CD156c; HsT18717; kuz; MADM	1124.6	0	28.9692	16	1306.1	0	46.4707	21	1159.37	0	41.6011	26	789.5	0	38.8156	22	782.293	0	34.3952	24	830.813	0	44.8518	19	NM_001110.2	ADAM10	15	ADAM10	5290300	Homo sapiens	RefSeq	ILMN_169204	NM_001110.2	NM_001110.2		102	73747882	NM_001110.2	NP_001101.1	5290300	S	3287	GAATGGTGGTATTCAGTGGTCCAGGATTCTGTAATGCTTTACACAGGCAG	-	58889100-58889149
ILMN_1711374	ADAM11		Homo sapiens ADAM metallopeptidase domain 11 (ADAM11), mRNA.	MDC	141.971	0.67013	10.4236	19	162.376	0.481818	11.2448	22	151.868	0.562338	9.27523	26	163.183	0.367532	11.9393	19	148.325	0.444156	10.0899	20	149.079	0.455844	11.3657	15	NM_002390.3	ADAM11	17	ADAM11	1260661	Homo sapiens	RefSeq	ILMN_162941	NM_002390.4	NM_002390.4		4185	93141025	NM_002390.4	NP_002381.2	1260661	S	4170	GGAACATGAGACTTCCTGTGACCAGTCCACCCTGGCTCCCAGCTGTCTGT	+	40214508-40214557
ILMN_1726266	ADAM12		Homo sapiens ADAM metallopeptidase domain 12 (meltrin alpha) (ADAM12), transcript variant 2, mRNA.	MLTN; MCMP; MLTNA; MCMPMltna	158.069	0.54026	13.7794	18	195.09	0.12987	14.2388	24	195.359	0.116883	13.3486	28	150.069	0.532467	12.0562	20	132.715	0.620779	11.9364	17	155.655	0.364935	8.68557	28	NM_021641.2	ADAM12	10	ADAM12	520689	Homo sapiens	RefSeq	ILMN_29338	NM_021641.2	NM_021641.2		8038	73747886	NM_021641.2	NP_067673.2	520689	I	3207	CAGGTTTGAGGGTTTGCAGAAAGCCAGGGAACCCACAGAGTCACCAACCC	-	127720002-127720051
ILMN_1705689	ADAM12		Homo sapiens ADAM metallopeptidase domain 12 (meltrin alpha) (ADAM12), transcript variant 1, mRNA.	MLTN; MCMP; MLTNA; MCMPMltna	153.831	0.587013	13.1831	8	165.83	0.438961	22.5675	8	219.393	0.0168831	30.38	12	141.827	0.61948	26.0599	7	226.786	0	23.1359	7	166.83	0.216883	14.9197	7	NM_003474.3	ADAM12	10	ADAM12	6180392	Homo sapiens	RefSeq	ILMN_29694	NM_003474.3	NM_003474.3		8038	73747884	NM_003474.3	NP_003465.3	6180392	I	5412	CCAATAACCAGGGTGTTTTGTGGTTGGGGGAGGCACGGGGTGGAGTATTC	-	127693457-127693506
ILMN_1785393	ADAM12		Homo sapiens ADAM metallopeptidase domain 12 (meltrin alpha) (ADAM12), transcript variant 1, mRNA.	MLTN; MCMP; MLTNA; MCMPMltna	188.237	0.171429	10.8225	22	150.412	0.605195	10.0508	22	197.727	0.105195	13.5681	16	151.495	0.515584	10.7993	21	154.567	0.371429	8.60803	19	164.196	0.253247	17.901	16	NM_021641.2	ADAM12	10	ADAM12	6420692	Homo sapiens	RefSeq	ILMN_29694	NM_003474.3	NM_003474.3		8038	73747884	NM_003474.3	NP_003465.3	6420692	A	1957	CTCTGGGGACCAGGTGCTAAACCTGCCCCTGGGATCTGCTTTGAGAGAGT	-	127728191-127728228:127743365-127743376
ILMN_2384544	ADAM15		Homo sapiens ADAM metallopeptidase domain 15 (ADAM15), transcript variant 2, mRNA.	MDC15	1051.8	0	27.3489	21	1186.77	0	42.1311	22	1035.15	0	33.4659	24	668.58	0	35.857	19	706.986	0	30.2096	24	731.862	0	28.8342	17	NM_003815.3	ADAM15	1	ADAM15	1980553	Homo sapiens	RefSeq	ILMN_23734	NM_003815.3	NM_003815.3		8751	46909589	NM_003815.3	NP_003806.3	1980553	A	2585	GGCTTCAAGAGGCGGGCGTGCCCTCTGGAGTCCCCTACCATGACTGAAGG	+	153301641-153301690
ILMN_1756920	ADAM15		Homo sapiens ADAM metallopeptidase domain 15 (ADAM15), transcript variant 4, mRNA.	MDC15	5934.38	0	171.627	22	6198.45	0	123.771	30	5501.14	0	144.181	15	4072.41	0	116.292	25	4033.16	0	101.444	27	4317.12	0	89.9191	31	NM_207195.1	ADAM15	1	ADAM15	3440452	Homo sapiens	RefSeq	ILMN_5544	NM_207195.1	NM_207195.1		8751	46909595	NM_207195.1	NP_997078.1	3440452	A	2823	CGGGATTGAGGAAGGTCCGCACAGCCTGTCTCTGCTCAGTTGCAATAAAC	+	153301807-153301856
ILMN_1799728	ADAM15		PREDICTED: Homo sapiens ADAM metallopeptidase domain 15 (metargidin) (ADAM15), mRNA.		275.914	0	15.7411	31	268.976	0.0012987	12.0524	29	264.946	0	10.2678	28	247.502	0.0012987	10.9852	33	266.697	0	13.488	28	255.608	0.0012987	10.9208	36	XM_937888.1	ADAM15		ADAM15	3990626	Homo sapiens	RefSeq	ILMN_138255	XM_937888.1	XM_937888.1		8751	88952487	XM_937888.1	XP_942981.1	3990626	I	1062	CATAAGGAAGGCCCCCGCAAAGTAAGGAGGCGCAGAAAGGAGAAGAGGGG
ILMN_1751500	ADAM15		Homo sapiens ADAM metallopeptidase domain 15 (ADAM15), transcript variant 4, mRNA.	MDC15	243.375	0.0038961	12.9108	24	266.295	0.0012987	12.708	25	247.567	0	17.0933	20	215.387	0.012987	11.7089	33	207.215	0.00649351	7.972	31	219.304	0.00649351	12.6789	26	XM_937888.1	ADAM15	1	ADAM15	6480131	Homo sapiens	RefSeq	ILMN_5544	NM_207195.1	NM_207195.1		8751	46909595	NM_207195.1	NP_997078.1	6480131	A	2259	CGCCTGCACCAGCGACTCTGCCAGCTCAAGGGACCCACCTGCCAGTACAG	+	153299394-153299443
ILMN_2121068	ADAM17		Homo sapiens ADAM metallopeptidase domain 17 (ADAM17), mRNA.	MGC71942; CD156b; TACE; cSVP	647.59	0	17.4568	30	732.614	0	28.2409	20	588.53	0	16.6756	15	648.963	0	21.9557	28	738.958	0	20.8992	26	725.133	0	32.4336	30	NM_003183.4	ADAM17	2	ADAM17	5260546	Homo sapiens	RefSeq	ILMN_165100	NM_003183.4	NM_003183.4		6868	73747888	NM_003183.4	NP_003174.3	5260546	S	3474	CCTGTAATCCCAGCACTTGGAGAGGCTGAGGTTGCGCCACTACACTCCAG	-	9629440-9629489
ILMN_1765779	ADAM17		Homo sapiens ADAM metallopeptidase domain 17 (ADAM17), mRNA.	MGC71942; CD156b; TACE; cSVP	295.57	0	14.5339	29	264.944	0.0012987	13.6755	23	281.513	0	16.7389	18	274.392	0	10.1041	36	309.974	0	15.3184	35	288.093	0	11.1016	28	NM_003183.4	ADAM17	2	ADAM17	5420762	Homo sapiens	RefSeq	ILMN_165100	NM_003183.4	NM_003183.4		6868	73747888	NM_003183.4	NP_003174.3	5420762	S	2437	CCAAAACTGGACCACCAGAGAATGGACACCATCCAGGAAGACCCCAGCAC	-	9630477-9630526
ILMN_2201386	ADAM18		Homo sapiens ADAM metallopeptidase domain 18 (ADAM18), mRNA.	MGC41836; ADAM27; MGC88272; tMDCIII	113.053	0.845455	5.11383	39	114.949	0.832468	6.76602	30	115.517	0.809091	7.53352	25	99.5239	0.888312	7.577	24	112.95	0.761039	7.76065	17	91.1791	0.941558	4.74209	18	NM_014237.1	ADAM18	8	ADAM18	6560010	Homo sapiens	RefSeq	ILMN_5673	NM_014237.1	NM_014237.1		8749	7656860	NM_014237.1	NP_055052.1	6560010	S	1765	TCAGATGGAACAGACAATGCCTATGTGGCTGATGGCACCATGTGTGGTCC	+	39537689-39537738
ILMN_1682225	ADAM19		Homo sapiens ADAM metallopeptidase domain 19 (meltrin beta) (ADAM19), transcript variant 1, mRNA.	MADDAM; FKSG34; MLTNB	120.099	0.801299	8.49018	24	112.287	0.857143	6.3541	25	106.962	0.868831	6.07203	23	97.1575	0.906493	5.29061	16	88.876	0.950649	5.91551	17	109.737	0.8	7.64428	22	NM_023038.3	ADAM19	5	ADAM19	4920692	Homo sapiens	RefSeq	ILMN_12490	NM_023038.3	NM_023038.3		8728	73747891	NM_023038.3	NP_075525.2	4920692	I	2805	GTACCAGAGGGCTCCAGGGGGGCAGGTGTAGAGTTGAGAAAACAAAGCAA	-	156841293-156841342
ILMN_1788481	ADAM19		Homo sapiens ADAM metallopeptidase domain 19 (meltrin beta) (ADAM19), mRNA.	MADDAM; FKSG34; MLTNB	119.11	0.812987	6.06917	25	114.23	0.841558	8.5097	21	111.937	0.831169	5.99034	28	100.021	0.885714	7.88501	17	98.0052	0.88052	5.79176	29	108.298	0.811688	8.33761	19	NM_023038.3	ADAM19	5	ADAM19	5220341	Homo sapiens	RefSeq	ILMN_12727	NM_033274.2	NM_033274.2		8728	73747890	NM_033274.2	NP_150377.1	5220341	A	2596	AAATTGCATCGTTTCCCAGGACTTCTCCAGGCCTCGGCCGCCCCAGAAGG	-	156916168-156916194:156917318-156917340
ILMN_1713751	ADAM19		Homo sapiens ADAM metallopeptidase domain 19 (meltrin beta) (ADAM19), mRNA.	MADDAM; FKSG34; MLTNB	3344.9	0	127.757	28	3705.09	0	74.9338	26	3416.55	0	90.5579	26	4010.8	0	163.864	17	4136.35	0	86.975	26	4073.3	0	113.439	28	NM_033274.2	ADAM19	5	ADAM19	6900209	Homo sapiens	RefSeq	ILMN_12727	NM_033274.2	NM_033274.2		8728	73747890	NM_033274.2	NP_150377.1	6900209	I	6202	TCCAAGCCCACATTTCCAAAGTCACCCCCAACGCGTCCTCTCACACCGTC	-	156904841-156904890
ILMN_1662675	ADAM2		Homo sapiens ADAM metallopeptidase domain 2 (ADAM2), mRNA.	PH30; CRYN1; FTNB; CRYN2; PH-30b	220.286	0.0168831	15.9742	21	226.96	0.0142857	14.7412	17	178.688	0.262338	8.76153	23	199.777	0.0545455	8.15368	24	191.678	0.0415584	10.1494	20	200.013	0.0311688	17.5503	19	NM_001464.3	ADAM2	8	ADAM2	6110315	Homo sapiens	RefSeq	ILMN_18772	NM_001464.3	NM_001464.3		2515	55743079	NM_001464.3	NP_001455.3	6110315	S	2530	ACGCTATTTCTGTTGGTTAGTAGACACTAATTCTGTCAGTAGGGGCATGG	-	39720474-39720523
ILMN_1737629	ADAM20		Homo sapiens ADAM metallopeptidase domain 20 (ADAM20), mRNA.		87.0132	0.994805	4.77467	29	127.411	0.766234	11.6957	24	100.903	0.918182	7.34457	19	95.8713	0.920779	8.07605	20	85.6908	0.976623	8.35971	18	105.284	0.837662	7.3678	26	NM_003814.4	ADAM20	14	ADAM20	2320270	Homo sapiens	RefSeq	ILMN_17428	NM_003814.4	NM_003814.4		8748	50845381	NM_003814.4	NP_003805.3	2320270	S	2348	CTGTCACTGCAACCATGAATGGGCACCCCCATACTGCAAGGACAAAGGCT	-	70989472-70989521
ILMN_1812112	ADAM21		Homo sapiens ADAM metallopeptidase domain 21 (ADAM21), mRNA.	ADAM31; MGC125389	130.254	0.737662	11.3394	20	131.834	0.738961	10.2419	28	122.365	0.772727	6.29537	29	103.056	0.862338	4.24298	30	99.2145	0.868831	5.71665	17	121.966	0.703896	8.95007	18	NM_003813.2	ADAM21	14	ADAM21	2690368	Homo sapiens	RefSeq	ILMN_29533	NM_003813.2	NM_003813.2		8747	15812182	NM_003813.2	NP_003804.1	2690368	S	1996	GGCTATGGGGGCAGTATTGACAGTGGCCCAGCATCTGCAAAGAGAGGAGT	+	69995965-69996014
ILMN_3241313	ADAM21P		Homo sapiens ADAM metallopeptidase domain 21 pseudogene (ADAM21P), non-coding RNA.		110.009	0.868831	6.7599	16	145.321	0.64026	9.72388	22	114.98	0.811688	9.77887	23	111.201	0.798701	6.69417	19	89.4636	0.945454	4.89447	12	105.187	0.837662	10.3033	17	NR_003951.1	ADAM21P	14	ADAM21P	5310202	Homo sapiens	RefSeq	ILMN_345835	NR_003951.1	NR_003951.1		145241	158186694	NR_003951.1		5310202	S	1969	GGTACTGTGTGTGGCCCAGGAAAGATCTGCATCCACAAGAAGTGTCAGTC	-	70712500-70712549
ILMN_1675210	ADAM22		Homo sapiens ADAM metallopeptidase domain 22 (ADAM22), transcript variant 1, mRNA.	MDC2; MGC149832	120.73	0.794805	5.92673	27	126.022	0.777922	7.4342	28	118.157	0.793507	5.52318	28	116.404	0.771429	10.4909	15	98.6662	0.875325	7.47053	26	112.476	0.784416	8.21429	19	NM_004194.2	ADAM22	7	ADAM22	1470039	Homo sapiens	RefSeq	ILMN_15977	NM_021723.2	NM_021723.2		53616	21536387	NM_021723.2	NP_068369.1	1470039	A	2551	CTGTGAAAATGGGCGACCTCGAAGTAACTCTTGGCAAGGTAACCTGGGAG	+	87630425-87630431:87633083-87633125
ILMN_1706302	ADAM22		Homo sapiens ADAM metallopeptidase domain 22 (ADAM22), transcript variant 2, mRNA.	MGC149832; MDC2	187.993	0.171429	15.8268	17	186.202	0.205195	18.292	17	125.605	0.758442	3.4774	9	137.969	0.645455	8.45376	16	149.384	0.431169	14.3246	18	176.441	0.125974	16.5934	18	NM_021722.2	ADAM22	7	ADAM22	2490255	Homo sapiens	RefSeq	ILMN_9062	NM_021722.2	NM_021722.2		53616	21536385	NM_021722.2	NP_068368.2	2490255	I	2556	ACCCATGGTTCAAAAGAGACTATAATGTAGCTAAGTGGGTAGAAGATGTG	+	87630430-87630431:87633083-87633130
ILMN_2351754	ADAM22		Homo sapiens ADAM metallopeptidase domain 22 (ADAM22), transcript variant 5, mRNA.	MDC2; MGC149832	107.239	0.898701	6.40692	21	146.453	0.632467	12.8616	25	106.525	0.871429	5.41349	34	117.527	0.763636	9.96519	21	115.265	0.751948	6.8899	27	90.9848	0.941558	5.70202	29	NM_021721.2	ADAM22	7	ADAM22	7400600	Homo sapiens	RefSeq	ILMN_8239	NM_021721.2	NM_021721.2		53616	21536384	NM_021721.2	NP_068367.1	7400600	A	1808	GGGACGGAGAAGGGTAACTGTGGGAAAGACAAAGACACATGGATACAGTG	+	87612382-87612431
ILMN_2060086	ADAM23		Homo sapiens ADAM metallopeptidase domain 23 (ADAM23), mRNA.	MDC3	105.03	0.918182	6.35737	24	104.956	0.907792	7.79824	21	106.179	0.874026	6.14898	26	101.554	0.874026	5.72764	36	91.841	0.924675	7.38319	22	105.617	0.835065	7.83585	24	NM_003812.2	ADAM23	2	ADAM23	110731	Homo sapiens	RefSeq	ILMN_30039	NM_003812.2	NM_003812.2		8745	73765550	NM_003812.2	NP_003803.1	110731	S	2726	AGCTGCGCTGGATGGACACCGCCTTGCACTGTTGGATTCTGGGTATGACA	+	207190600-207190649
ILMN_1664236	ADAM28		Homo sapiens ADAM metallopeptidase domain 28 (ADAM28), transcript variant 3, mRNA.	MDC-Ls; MDC-Lm; MDCL; eMDCII; ADAM23	122.139	0.785714	8.12497	29	137.787	0.698701	18.8737	9	127.414	0.746753	8.27662	32	120.04	0.749351	11.1206	22	102.759	0.835065	7.10443	18	110.089	0.8	9.81015	23	NM_021777.2	ADAM28	8	ADAM28	290451	Homo sapiens	RefSeq	ILMN_4121	NM_021777.3	NM_021777.3		10863	98985829	NM_021777.3	NP_068547.2	290451	I	1708	AGTGTTTAACCATGGTCAAAGGACCATTCTGTCCTATCCTTCTTAGAAGC	+	24193212-24193261
ILMN_1664631	ADAM28		Homo sapiens ADAM metallopeptidase domain 28 (ADAM28), transcript variant 3, mRNA.	MDC-Ls; MDC-Lm; MDCL; eMDCII; ADAM23	123.089	0.777922	5.50346	26	131.359	0.741558	12.3592	17	122.356	0.772727	7.20878	17	106.873	0.82987	6.78264	20	107.765	0.802597	4.37569	15	120.58	0.71948	9.38007	15	NM_021777.2	ADAM28	8	ADAM28	6180491	Homo sapiens	RefSeq	ILMN_4121	NM_021777.3	NM_021777.3		10863	98985829	NM_021777.3	NP_068547.2	6180491	A	1593	TGCTTGATGGGGACATGCCCCACACTGCAGGAGCAGTGCACAGAGCTGTG	+	24193097-24193146
ILMN_1802100	ADAM28		Homo sapiens ADAM metallopeptidase domain 28 (ADAM28), transcript variant 1, mRNA.	eMDCII; MDC-Ls; ADAM23; MDC-Lm; MDCL	81.7438	1	4.57983	23	95.6511	0.966234	4.86766	24	102.748	0.906493	7.88889	22	70.6052	1	5.02285	16	75.4281	0.998701	4.39608	17	100.506	0.879221	7.40197	23	NM_014265.3	ADAM28	8	ADAM28	7330333	Homo sapiens	RefSeq	ILMN_164717	NM_014265.4	NM_014265.4		10863	98985827	NM_014265.4	NP_055080.2	7330333	I	2199	GGCACCAGGCCACACAAACAGAAGAGGAAACCCCAGATGGTAAAGGCTGT	+	24207541-24207590
ILMN_2194158	ADAM29		Homo sapiens ADAM metallopeptidase domain 29 (ADAM29), mRNA.	svph1	173.764	0.328571	13.5501	18	154.897	0.564935	15.3068	20	188.75	0.158442	22.8811	14	175.214	0.237662	16.6271	25	155.474	0.357143	10.6199	21	147.968	0.463636	9.79871	25	NM_014269.3	ADAM29	4	ADAM29	1770672	Homo sapiens	RefSeq	ILMN_175574	NM_014269.3	NM_014269.3		11086	73765551	NM_014269.3	NP_055084.3	1770672	S	3000	CCCAGAGTCAACCTCCTGTGACACCCTCCCAGAGGCAACCTCAGTTGATG	+	176135631-176135680
ILMN_2100871	ADAM30		Homo sapiens ADAM metallopeptidase domain 30 (ADAM30), mRNA.	svph4	172.302	0.345454	14.5101	22	158.15	0.525974	14.7303	22	173.304	0.327273	12.4773	21	174.85	0.244156	19.0795	21	155.927	0.351948	12.7492	21	153.495	0.396104	13.6638	24	NM_021794.2	ADAM30	1	ADAM30	830601	Homo sapiens	RefSeq	ILMN_4470	NM_021794.2	NM_021794.2		11085	31881769	NM_021794.2	NP_068566.2	830601	S	2685	ACCAGTGCATTCTACTTCTCGAGTGTTCACTTGCCCCTCAGTTTGTGACC	-	120436379-120436428
ILMN_1806841	ADAM32		Homo sapiens ADAM metallopeptidase domain 32 (ADAM32), mRNA.	FLJ29004; FLJ26299	198.163	0.087013	10.6335	29	211.293	0.0454546	10.3455	33	189.776	0.154546	17.2482	27	183.306	0.149351	10.7767	25	177.953	0.103896	11.9927	23	187.316	0.0714286	14.006	24	XM_940500.1	ADAM32	8	ADAM32	5050328	Homo sapiens	RefSeq	ILMN_18807	NM_145004.5	NM_145004.5		203102	148664237	NM_145004.5	NP_659441.3	5050328	A	2440	CCAGCCAATCCAGCTCAGAAGGCAGCACTCAGACATATGCCAGCCAAACC	+	39094835-39094841:39103602-39103644
ILMN_1798045	ADAM32		Homo sapiens ADAM metallopeptidase domain 32 (ADAM32), mRNA.	FLJ29004; FLJ26299	160.198	0.51039	9.97684	29	171.859	0.357143	9.57206	22	165.171	0.4	11.3251	23	129.623	0.703896	7.89323	18	155.486	0.357143	11.3235	21	187.912	0.0714286	15.5543	28	NM_145004.4	ADAM32	8	ADAM32	5860541	Homo sapiens	RefSeq	ILMN_18807	NM_145004.5	NM_145004.5		203102	148664237	NM_145004.5	NP_659441.3	5860541	I	2167	AGTGCCATTGTTCGCCAGGCTATAAGCCTCCAAACTGCCAAATACGTTCC	+	39089639-39089654:39091418-39091451
ILMN_2293012	ADAM32		Homo sapiens ADAM metallopeptidase domain 32 (ADAM32), mRNA.	FLJ29004; FLJ26299	116.006	0.82987	8.35924	20	96.3679	0.963636	6.15851	22	106.565	0.871429	5.97979	27	106.706	0.82987	6.39677	17	113.592	0.757143	8.46057	22	115.16	0.751948	8.27045	22	NM_145004.4	ADAM32	8	ADAM32	6450164	Homo sapiens	RefSeq	ILMN_18807	NM_145004.4	NM_145004.4		203102	40316951	NM_145004.4	NP_659441.2	6450164	I	2258	GCCAAGGAAGAGGAATTCCCAAGTAGCGAATCTAAATCGGAAGGTAGCAC	+	39233991-39234019:39247552-39247572
ILMN_1703383	ADAM32		PREDICTED: Homo sapiens ADAM metallopeptidase domain 32 (ADAM32), mRNA.		177.018	0.287013	13.781	23	170.948	0.371429	11.1353	25	190.895	0.146753	14.1205	21	150.369	0.52987	11.5714	20	164.662	0.236364	9.08008	27	168.677	0.193506	10.0391	21	XM_940500.1	ADAM32		ADAM32	7550491	Homo sapiens	RefSeq	ILMN_138164	XM_940500.1	XM_940500.1		203102	89028614	XM_940500.1	XP_945593.1	7550491	I	2561	CTCTTTCCTTTACCCCCGGGGACTACAGTTTTGCAGGTGCAGGGCCCTTA
ILMN_1651657	ADAM33		Homo sapiens ADAM metallopeptidase domain 33 (ADAM33), transcript variant 1, mRNA.	FLJ36751; DKFZp434K0521; MGC149823; DJ964F7.1; MGC71889; FLJ35308	153.758	0.588312	5.49794	35	129.255	0.751948	6.89434	31	131.391	0.727273	6.8993	22	122.668	0.737662	9.83756	22	122.049	0.694805	5.75522	26	116.028	0.748052	6.725	32	NM_025220.2	ADAM33	20	ADAM33	1440224	Homo sapiens	RefSeq	ILMN_22414	NM_025220.2	NM_025220.2		80332	24041037	NM_025220.2	NP_079496.1	1440224	I	2014	AGGAAGAATGCCTTCCAGGAGCTTCAGCGCTGCCTGACTGCCTGCCACAG	-	3652072-3652121
ILMN_1671297	ADAM33		Homo sapiens ADAM metallopeptidase domain 33 (ADAM33), transcript variant 2, mRNA.	DKFZp434K0521; FLJ36751; MGC149823; DJ964F7.1; MGC71889; FLJ35308	123.229	0.777922	6.98161	24	130.456	0.746753	9.29052	19	143.994	0.645455	7.72437	15	123.403	0.736364	8.86205	25	121.26	0.705195	7.58665	18	121.408	0.706493	6.51472	28	NM_153202.1	ADAM33	20	ADAM33	3420025	Homo sapiens	RefSeq	ILMN_15647	NM_153202.1	NM_153202.1		80332	24041039	NM_153202.1	NP_694882.1	3420025	A	3053	CCCCCATTCTGTGTGTGTCGGGGGGACAGAGGGAACCATTTAAGAAAAGA	-	3648958-3649007
ILMN_1669486	ADAM3A		Homo sapiens ADAM metallopeptidase domain 3A (cyritestin 1) (ADAM3A) on chromosome 8.	CYRN1; ADAM3; tMDCI	185.429	0.2	12.0915	20	180.23	0.266234	14.1243	24	163.142	0.431169	8.75357	27	175.739	0.232467	10.3936	26	151.837	0.403896	14.4297	16	180.367	0.103896	18.9934	16	XM_498330.2	ADAM3A	8	ADAM3A	1170390	Homo sapiens	RefSeq	ILMN_24129	NR_001569.1	NR_001569.1		1587	35215293	NR_001569.1		1170390	S	1108	CAAAAATGACTTACCGAAAATCTTCAACTTGTGGCAATGGAATTTTGGAA	-	39468536-39468585
ILMN_1795204	ADAM3A		Homo sapiens ADAM metallopeptidase domain 3A (cyritestin 1) (ADAM3A) on chromosome 8.	CYRN1; ADAM3; tMDCI	138.435	0.685714	6.78815	23	165.127	0.448052	13.9818	24	155.07	0.531169	9.78765	26	142.837	0.611688	9.37623	20	130.863	0.628571	10.2621	18	150.208	0.436364	9.43601	23	NR_001569.1	ADAM3A	8	ADAM3A	1430241	Homo sapiens	RefSeq	ILMN_24129	NR_001569.1	NR_001569.1		1587	35215293	NR_001569.1		1430241	S	1962	CCTGGTTATGCTCCTCCAGATTGTGAGCCAGCAATGTCATCACCAGGAGG	-	39442554-39442603
ILMN_2223911	ADAM3A		Homo sapiens ADAM metallopeptidase domain 3A (cyritestin 1) (ADAM3A) on chromosome 8.	CYRN1; ADAM3; tMDCI	158.063	0.54026	11.6828	25	177.882	0.287013	14.3323	23	171.71	0.346753	12.8857	23	156.268	0.463636	8.08859	21	142.46	0.535065	10.9288	27	153.266	0.402597	7.50394	22	NR_001569.1	ADAM3A	8	ADAM3A	4150292	Homo sapiens	RefSeq	ILMN_24129	NR_001569.1	NR_001569.1		1587	35215293	NR_001569.1		4150292	S	1833	GCATGTGGCCAACACAAGGTATGTCACTCCCGAGAATGCAGAAATTTTAG	-	39444346-39444376:39450158-39450176
ILMN_1685531	ADAM5		PREDICTED: Homo sapiens ADAM metallopeptidase domain 5, transcript variant 1 (ADAM5), misc RNA.		138.062	0.687013	10.6648	25	157.848	0.527273	13.9966	19	119.396	0.78961	5.85358	16	160.385	0.411688	14.9216	18	132.901	0.616883	13.2912	20	158.995	0.320779	20.2689	17	XR_001283.1	ADAM5		ADAM5	1770082	Homo sapiens	RefSeq	ILMN_137871	XR_001283.1	XR_001283.1		255926	89028556	XR_001283.1		1770082	I	852	TCTAAAATTTAAAAAATGTTCTAGTAGTAAAGAAGATAAATGCCTTATCT
ILMN_1764554	ADAM5		PREDICTED: Homo sapiens ADAM metallopeptidase domain 5, transcript variant 4 (ADAM5), misc RNA.		186.705	0.185714	17.88	14	214.814	0.0337662	16.452	21	147.192	0.620779	17.7907	10	160.79	0.405195	12.537	21	172.741	0.151948	12.129	24	153.452	0.396104	10.82	23	XR_001286.1	ADAM5		ADAM5	3850379	Homo sapiens	RefSeq	ILMN_137807	XR_001286.1	XR_001286.1		255926	89028550	XR_001286.1		3850379	I	563	GTCAACACCACAGACATTTCAATTGGTTCAGCTAACACAATTCTGGCTGA
ILMN_2302214	ADAM5P		Homo sapiens ADAM metallopeptidase domain 5 pseudogene (ADAM5P), non-coding RNA. XR_001288 XR_001289	TMDCII; ADAM5	115.675	0.831169	5.93958	34	108.641	0.876623	7.21603	24	97.9696	0.949351	5.74146	21	110.218	0.805195	7.67094	21	98.9273	0.874026	4.34336	21	104.67	0.837662	9.92037	18	NR_001448.1	ADAM5P	8	ADAM5P	540195	Homo sapiens	RefSeq	ILMN_8321	NR_001448.1	NR_001448.1		255926	32452934	NR_001448.1		540195	A	1149	GACCAAACATGTGTGTCTACATACCTACCCAGGAGGACGCCACCTCCAGT	+	39239114-39239163
ILMN_1783312	ADAM6		Homo sapiens ADAM metallopeptidase domain 6 (pseudogene) (ADAM6), non-coding RNA.	tMDCIV; C14orf96	172.128	0.345454	11.0945	22	177.446	0.292208	14.0314	18	173.495	0.323377	14.0112	21	145.275	0.581818	11.3923	24	169.071	0.185714	10.8974	27	160.061	0.309091	11.0172	34	NR_002224.1	ADAM6	14	ADAM6	6480634	Homo sapiens	RefSeq	ILMN_18291	NR_002224.1	NR_002224.1		8755	61175212	NR_002224.1		6480634	S	1547	GGACAGCCAAAAATGTGCGAACTATCAGGACCACCACCGTTAAGGAAGGG	-	106436064-106436113
ILMN_2143210	ADAM6		Homo sapiens ADAM metallopeptidase domain 6 (pseudogene) (ADAM6), non-coding RNA.	tMDCIV; C14orf96	166.067	0.422078	12.4924	18	182.502	0.22987	16.6869	18	167.369	0.384416	13.7053	20	134.864	0.67013	7.7971	14	188.64	0.0558442	17.8822	19	164.818	0.241558	9.60501	15	NR_002224.1	ADAM6	14	ADAM6	7040601	Homo sapiens	RefSeq	ILMN_18291	NR_002224.1	NR_002224.1		8755	61175212	NR_002224.1		7040601	S	1244	GCACTCCTTGTGTTCATGGAAACTTCTGTAATAACGCCCAGTGCAATGTG	-	106436367-106436416
ILMN_1750294	ADAM7		Homo sapiens ADAM metallopeptidase domain 7 (ADAM7), mRNA.	EAPI; GP-83	137.195	0.692208	7.70457	31	126.442	0.772727	7.39062	24	130.838	0.731169	6.536	24	116.378	0.771429	5.55214	30	112.07	0.763636	6.09949	22	118.589	0.733766	7.24979	26	NM_003817.1	ADAM7	8	ADAM7	1260424	Homo sapiens	RefSeq	ILMN_18196	NM_003817.2	NM_003817.2		8756	114326452	NM_003817.2	NP_003808.2	1260424	S	2401	TGGCCGTGCAAGCTTAGGCTGGGGATTCTGGATGCAACGTCTTTACAACC	+	24358319-24358368
ILMN_1708348	ADAM8		Homo sapiens ADAM metallopeptidase domain 8 (ADAM8), mRNA.	MS2; CD156; MGC134985	811.17	0	22.1419	28	870.705	0	26.0093	27	872.34	0	18.8194	35	931.212	0	22.4957	23	1084.65	0	24.5383	27	1101.68	0	26.747	33	NM_001109.2	ADAM8	10	ADAM8	780725	Homo sapiens	RefSeq	ILMN_174166	NM_001109.3	NM_001109.3		101	89363018	NM_001109.3	NP_001100.2	780725	S	2940	GCATCCCCAGAAAGACTCCATCCCAGGACCAGGTTCCCCTGCGTGCTCTT	-	134926186-134926235
ILMN_1727524	ADAM9		Homo sapiens ADAM metallopeptidase domain 9 (meltrin gamma) (ADAM9), transcript variant 1, mRNA.	MDC9; KIAA0021; Mltng; MCMP	1329.13	0	38.5013	21	1442.51	0	30.3742	32	1366.37	0	26.9814	35	448.586	0	16.6891	25	455.006	0	15.3026	22	480.818	0	18.273	29	NM_003816.2	ADAM9	8	ADAM9	2940730	Homo sapiens	RefSeq	ILMN_922	NM_003816.2	NM_003816.2		8754	54292119	NM_003816.2	NP_003807.1	2940730	A	1316	GTGCTCCCTCCTGTGGTAATAAGTTGGTGGACGCTGGGGAAGAGTGTGAC	+	38899572-38899621
ILMN_1716909	ADAMDEC1		Homo sapiens ADAM-like, decysin 1 (ADAMDEC1), mRNA.	M12.219	171.591	0.353247	11.4217	16	171.074	0.37013	9.11218	27	180.535	0.237662	14.8922	25	133.666	0.674026	11.5519	17	154.506	0.372727	9.25141	29	138.531	0.571429	8.88807	25	NM_014479.2	ADAMDEC1	8	ADAMDEC1	1690192	Homo sapiens	RefSeq	ILMN_5537	NM_014479.2	NM_014479.2		27299	16753219	NM_014479.2	NP_055294.1	1690192	S	1392	GCCCTAACGTGTAAACTGAAGCCTGGAACTGATTGCGGAGGAGATGCTCC	+	24317485-24317534
ILMN_2103107	ADAMDEC1		Homo sapiens ADAM-like, decysin 1 (ADAMDEC1), mRNA.	M12.219	137.459	0.690909	9.04041	28	112.794	0.850649	4.26297	26	123.2	0.768831	5.29926	30	121.024	0.745455	6.7947	18	108.299	0.794805	7.088	24	126.238	0.679221	10.7069	21	NM_014479.2	ADAMDEC1	8	ADAMDEC1	2470184	Homo sapiens	RefSeq	ILMN_5537	NM_014479.2	NM_014479.2		27299	16753219	NM_014479.2	NP_055294.1	2470184	S	1922	CAGGTTTTATGTTATTCCTCTGTGTTCACTTCGCCTTGCTCTTGAAAGTG	+	24319218-24319267
ILMN_1673566	ADAMTS1		Homo sapiens ADAM metallopeptidase with thrombospondin type 1 motif, 1 (ADAMTS1), mRNA.	KIAA1346; C3-C5; METH1	249.859	0.0012987	9.65652	22	294.022	0.0012987	13.9081	23	275.525	0	14.4886	20	144.55	0.588312	8.79759	27	134.294	0.611688	6.91904	26	139.055	0.568831	8.2813	25	NM_006988.3	ADAMTS1	21	ADAMTS1	6900086	Homo sapiens	RefSeq	ILMN_11081	NM_006988.3	NM_006988.3		9510	50845383	NM_006988.3	NP_008919.3	6900086	S	4239	GCCGGAACAAAAATGAGGTGTGTAGAACAGGGTCCCACAGGTTTGGGGAC	-	28208968-28209017
ILMN_1751168	ADAMTS10		Homo sapiens ADAM metallopeptidase with thrombospondin type 1 motif, 10 (ADAMTS10), mRNA.	WMS; ADAM-TS10	122.802	0.78052	7.80542	22	106.937	0.892208	5.99384	25	119.311	0.790909	8.21841	18	112.115	0.796104	6.95409	20	86.6497	0.966234	4.51532	19	106.994	0.820779	5.04621	26	NM_030957.2	ADAMTS10	19	ADAMTS10	840370	Homo sapiens	RefSeq	ILMN_25432	NM_030957.2	NM_030957.2		81794	56121814	NM_030957.2	NP_112219.2	840370	S	3917	TCGGAATATGTACTGTGAAGAGTAGGGGTGGGGAGGTGGTCTGCCGGTGC	-	8645396-8645445
ILMN_1660970	ADAMTS12		Homo sapiens ADAM metallopeptidase with thrombospondin type 1 motif, 12 (ADAMTS12), mRNA.	PRO4389	121.701	0.788312	6.46464	19	119.017	0.802597	7.8156	27	96.0298	0.955844	5.42978	25	99.8936	0.885714	7.42056	20	91.8236	0.924675	4.33276	25	106.908	0.820779	5.44701	23	NM_030955.2	ADAMTS12	5	ADAMTS12	4060682	Homo sapiens	RefSeq	ILMN_1110	NM_030955.2	NM_030955.2		81792	51558723	NM_030955.2	NP_112217.2	4060682	S	4620	CCTGTGGAGGTGGCTTTCAGAAGAGGACTGTCCAATGTGTGCCCTCAGAG	-	33637753-33637802
ILMN_1787386	ADAMTS13		Homo sapiens ADAM metallopeptidase with thrombospondin type 1 motif, 13 (ADAMTS13), transcript variant 2, mRNA.	FLJ42993; C9orf8; MGC118900; VWFCP; DKFZp434C2322; MGC118899; vWF-CP; TTP	126.422	0.764935	9.90656	24	133.338	0.731169	10.939	19	119.603	0.78961	6.97628	22	95.7356	0.924675	5.42602	19	103.598	0.832468	5.48841	20	112.428	0.784416	8.20716	16	NM_139028.2	ADAMTS13	9	ADAMTS13	1030253	Homo sapiens	RefSeq	ILMN_3639	NM_139027.2	NM_139027.2		11093	73695935	NM_139027.2	NP_620596.2	1030253	A	3384	CCATGGGGAGGACGATGGTGAGGAGATCCTGTTGGACACCCAGTGCCAGG	+	135304803-135304852
ILMN_2286570	ADAMTS13		Homo sapiens ADAM metallopeptidase with thrombospondin type 1 motif, 13 (ADAMTS13), transcript variant 1, mRNA.	FLJ42993; C9orf8; MGC118900; VWFCP; DKFZp434C2322; MGC118899; vWF-CP; TTP	109.51	0.874026	9.13534	19	105.72	0.903896	7.49167	24	104.18	0.894805	6.29186	30	92.1882	0.949351	7.43032	21	83.1037	0.990909	8.82484	18	93.3766	0.933766	5.44604	35	NM_139025.2	ADAMTS13	9	ADAMTS13	1240470	Homo sapiens	RefSeq	ILMN_4294	NM_139025.2	NM_139025.2		11093	73695933	NM_139025.2	NP_620594.1	1240470	I	3863	CCCACGAAGAAGCCGCTGCTCCAGGACGGACCACAGCCACCCCTGCTGGT	+	135310397-135310446
ILMN_2413732	ADAMTS13		Homo sapiens ADAM metallopeptidase with thrombospondin type 1 motif, 13 (ADAMTS13), transcript variant 2, mRNA.	FLJ42993; C9orf8; MGC118900; VWFCP; DKFZp434C2322; MGC118899; vWF-CP; TTP	185.396	0.201299	14.0762	19	202.878	0.0844156	12.1331	30	191.441	0.144156	13.4543	25	183.635	0.148052	17.0644	21	158.652	0.324675	12.569	16	170.921	0.176623	15.5046	23	NM_139027.2	ADAMTS13	9	ADAMTS13	4200735	Homo sapiens	RefSeq	ILMN_3639	NM_139027.2	NM_139027.2		11093	73695935	NM_139027.2	NP_620596.2	4200735	A	4677	ATGTCCAAAAGGCTAGGGGGTTGGAGGTGGGGACTCTGGAAAAGCAGCCC	+	135314240-135314289
ILMN_1873412	ADAMTS14		Homo sapiens ADAM metallopeptidase with thrombospondin type 1 motif, 14 (ADAMTS14), transcript variant 2, mRNA.	FLJ32820	184.768	0.206493	13.5073	26	176.056	0.305195	12.6777	20	175.13	0.306493	11.4374	23	201.483	0.0467533	15.895	32	178.285	0.101299	11.8776	25	198.179	0.0363636	18.1703	25	Hs.352156	ADAMTS14	10	ADAMTS14	2000538	Homo sapiens	RefSeq	ILMN_28259	NM_080722.3	NM_080722.3		140766	110611168	NM_080722.3	NP_542453.2	2000538	S	4845	ACAGCTCAGGCCCTTACAGCACCGTGGGTGAGTGTGTCTTCCCCACTCCA	+	72191788-72191837
ILMN_1676452	ADAMTS14		Homo sapiens ADAM metallopeptidase with thrombospondin type 1 motif, 14 (ADAMTS14), transcript variant 2, mRNA.	FLJ32820	113.541	0.842857	7.13234	30	104.11	0.914286	7.44233	27	104.308	0.892208	5.33051	28	96.6493	0.91039	6.18046	29	87.6735	0.962338	5.47988	31	91.8053	0.941558	4.00664	24	NM_139155.1	ADAMTS14	10	ADAMTS14	4230341	Homo sapiens	RefSeq	ILMN_28259	NM_080722.3	NM_080722.3		140766	110611168	NM_080722.3	NP_542453.2	4230341	A	3394	GAGCCTCCTGGAAAGCCAACGGGATCAGAGGACCATCAGCATGGCCGAGC	+	72190337-72190386
ILMN_2358134	ADAMTS14		Homo sapiens ADAM metallopeptidase with thrombospondin type 1 motif, 14 (ADAMTS14), transcript variant 1, mRNA.	FLJ32820	133.74	0.71039	8.58139	26	125.713	0.779221	9.40913	21	121.548	0.779221	6.52739	26	114.925	0.775325	6.30137	24	96.942	0.888312	5.00619	26	106.616	0.823377	6.56774	20	NM_139155.2	ADAMTS14	10	ADAMTS14	7610372	Homo sapiens	RefSeq	ILMN_176528	NM_139155.2	NM_139155.2		140766	110611166	NM_139155.2	NP_631894.2	7610372	A	5043	CTGGAGGAACATGAGTAGTGGGCCCCTGGCCTGCAACCCCTTTGGAGAGT	+	72191977-72192026
ILMN_1683781	ADAMTS15		Homo sapiens ADAM metallopeptidase with thrombospondin type 1 motif, 15 (ADAMTS15), mRNA.	MGC126403	186.371	0.196104	12.5994	25	188.066	0.183117	13.1275	27	179.53	0.251948	11.8534	22	156.068	0.464935	12.4463	24	164.316	0.237662	18.1158	21	183.394	0.0883117	11.5849	23	NM_139055.1	ADAMTS15	11	ADAMTS15	6520458	Homo sapiens	RefSeq	ILMN_3416	NM_139055.1	NM_139055.1		170689	21265057	NM_139055.1	NP_620686.1	6520458	S	2713	TGCTCCAAGAGCTGCGGCCGGGGATTTCAGAGGCGCTCACTCAAGTGTGT	+	129848786-129848835
ILMN_1726247	ADAMTS16		Homo sapiens ADAM metallopeptidase with thrombospondin type 1 motif, 16 (ADAMTS16), mRNA.		120.184	0.801299	5.09597	29	111.228	0.862338	6.50547	21	118.225	0.793507	6.95603	31	100.885	0.877922	5.657	22	108.674	0.793507	7.3199	20	111.681	0.790909	6.52933	24	NM_139056.1	ADAMTS16	5	ADAMTS16	7320519	Homo sapiens	RefSeq	ILMN_12104	NM_139056.1	NM_139056.1		170690	21265060	NM_139056.1	NP_620687.1	7320519	S	3178	TGGTCCCAGGTAGGTGCACTGGTCTCGCGGGAGCGAGGTTGACTAGCTCT	+	5356871-5356912:5356913-5356920
ILMN_1682989	ADAMTS17		Homo sapiens ADAM metallopeptidase with thrombospondin type 1 motif, 17 (ADAMTS17), mRNA.	FLJ16363; FLJ32769	178.798	0.267533	12.1724	22	181.461	0.244156	13.4083	24	193.403	0.131169	23.9169	18	169.953	0.28961	9.54895	34	167.925	0.193506	11.5901	29	173.403	0.148052	13.1364	18	NM_139057.1	ADAMTS17	15	ADAMTS17	4040494	Homo sapiens	RefSeq	ILMN_174618	NM_139057.2	NM_139057.2		170691	110611169	NM_139057.2	NP_620688.2	4040494	S	3176	AACGCCAACACCATCACCTCCCCCCGCCTTGCTGCTCTGACCTACAAATG	-	100514748-100514767:100516250-100516279
ILMN_1739872	ADAMTS18		Homo sapiens ADAM metallopeptidase with thrombospondin type 1 motif, 18 (ADAMTS18), mRNA.	ADAMTS21	171.316	0.357143	12.146	25	187.385	0.192208	13.8701	19	146.255	0.628571	7.63261	22	172.491	0.266234	14.0218	16	127.782	0.653247	10.5801	24	145.36	0.5	10.6154	22	NM_139054.2	ADAMTS18	16	ADAMTS18	2030487	Homo sapiens	RefSeq	ILMN_17747	NM_199355.2	NM_199355.2		170692	149158721	NM_199355.2	NP_955387.1	2030487	A	3416	CTGGTCTCAGTGTTCCAAGACCTGTGGACGAGGGGTGAGGAAGCGTGAAC	-	77327115-77327155:77328820-77328828
ILMN_1770152	ADAMTS18		Homo sapiens ADAM metallopeptidase with thrombospondin type 1 motif, 18 (ADAMTS18), mRNA.	ADAMTS21	100.832	0.950649	5.09112	32	113.992	0.842857	6.88326	21	103.386	0.898701	6.72566	20	96.1681	0.915584	4.72696	28	93.1088	0.919481	6.08841	19	99.6892	0.887013	5.58258	28	NM_199355.1	ADAMTS18	16	ADAMTS18	3290133	Homo sapiens	RefSeq	ILMN_17747	NM_199355.2	NM_199355.2		170692	149158721	NM_199355.2	NP_955387.1	3290133	I	5012	GCTCTGTACATACTACCAGAGCTGCTTGGAAAATTAAAGGCCACTTGTGG	-	77316876-77316925
ILMN_1656171	ADAMTS19		Homo sapiens ADAM metallopeptidase with thrombospondin type 1 motif, 19 (ADAMTS19), mRNA.		113.539	0.842857	7.70229	22	121.429	0.797403	9.1303	17	112.936	0.822078	7.77634	28	102.865	0.864935	5.70225	23	112.495	0.761039	6.87984	25	88.0177	0.971429	7.76169	12	NM_133638.2	ADAMTS19	5	ADAMTS19	70487	Homo sapiens	RefSeq	ILMN_8089	NM_133638.2	NM_133638.2		171019	73695938	NM_133638.2	NP_598377.2	70487	S	4842	GAGTGAACTGCCTTGGAAGATAGTATGTCTCTTGGGAGCAAAGGGCAAAC	+	129102028-129102077
ILMN_1796628	ADAMTS2		Homo sapiens ADAM metallopeptidase with thrombospondin type 1 motif, 2 (ADAMTS2), transcript variant 1, mRNA.	PCINP; hPCPNI; ADAMTS-3; NPI; ADAM-TS2; PCPNI	203.538	0.0558442	24.8364	12	206.799	0.0662338	16.1593	19	159.821	0.479221	9.28974	27	215.78	0.012987	19.8159	27	192.044	0.0402597	9.67781	13	172.536	0.153247	10.5486	34	NM_014244.1	ADAMTS2	5	ADAMTS2	3400600	Homo sapiens	RefSeq	ILMN_29307	NM_014244.2	NM_014244.2		9509	110825973	NM_014244.2	NP_055059.2	3400600	I	3286	TACAACAACCTCACCAACGTGGAGGGCAGGATAGAGCCACCGCCTGGGAA	-	178556945-178556994
ILMN_1811765	ADAMTS2		Homo sapiens ADAM metallopeptidase with thrombospondin type 1 motif, 2 (ADAMTS2), transcript variant 2, mRNA.	PCINP; ADAMTS-3; hPCPNI; NPI; ADAM-TS2; PCPNI	143.232	0.663636	9.97928	22	151.788	0.593507	11.78	22	109.537	0.844156	7.24357	21	170.448	0.284416	14.7723	25	135.096	0.605195	11.8934	19	127.987	0.67013	6.50039	27	NM_021599.1	ADAMTS2	5	ADAMTS2	7150609	Homo sapiens	RefSeq	ILMN_20566	NM_021599.1	NM_021599.1		9509	11038658	NM_021599.1	NP_067610.1	7150609	A	1463	TGAACGAGCAATGCCGCTTTGACTTCGGCCTGGGCTACATGATGTGCACG	-	178632584-178632633
ILMN_1791795	ADAMTS20		Homo sapiens ADAM metallopeptidase with thrombospondin type 1 motif, 20 (ADAMTS20), transcript variant 2, mRNA.	GON-1	161.181	0.502597	11.918	16	164.636	0.449351	11.7696	20	145.819	0.632467	14.3951	16	151.875	0.509091	13.1245	24	156.136	0.351948	14.6464	28	150.931	0.428571	11.7258	27	NM_175851.1	ADAMTS20	12	ADAMTS20	2650592	Homo sapiens	RefSeq	ILMN_3299	NM_175851.1	NM_175851.1		80070	41281881	NM_175851.1	NP_787047.1	2650592	I	4381	AATGTCGTTACTGACCATCTACTATATCCTAGGCACTGTGATCCAGAGAC	-	42103848-42103897
ILMN_1787908	ADAMTS20		Homo sapiens ADAM metallopeptidase with thrombospondin type 1 motif, 20 (ADAMTS20), mRNA.	GON-1	119.764	0.805195	8.63633	18	108.361	0.879221	6.25722	18	100.567	0.920779	5.2305	28	98.9188	0.890909	5.74703	23	94.6921	0.906493	7.33942	26	92.6006	0.936364	8.23461	14	NM_175851.1	ADAMTS20	12	ADAMTS20	4010035	Homo sapiens	RefSeq	ILMN_4957	NM_025003.3	NM_025003.3		80070	124430556	NM_025003.3	NP_079279.3	4010035	A	4225	CAGTGTCATATGCATGCTTGCCCTGCTGATGTGTCATGGCATCAGGAACC	-	43819326-43819375
ILMN_1651717	ADAMTS20		Homo sapiens ADAM metallopeptidase with thrombospondin type 1 motif, 20 (ADAMTS20), mRNA.	GON-1	191.061	0.145454	11.1773	25	178.949	0.274026	13.2437	19	145.583	0.636364	8.61724	29	161.586	0.392208	12.3355	18	149.953	0.427273	8.69502	27	148.338	0.462338	8.55861	25	NM_025003.2	ADAMTS20	12	ADAMTS20	4060747	Homo sapiens	RefSeq	ILMN_4957	NM_025003.3	NM_025003.3		80070	124430556	NM_025003.3	NP_079279.3	4060747	I	5669	GTGGAGGGTACTGTGGAAAGTGTCTTCCTCACATGACTACTGGTCTCCCA	-	43748026-43748075
ILMN_1703803	ADAMTS3		Homo sapiens ADAM metallopeptidase with thrombospondin type 1 motif, 3 (ADAMTS3), mRNA.	KIAA0366; ADAMTS-4	186.889	0.184416	15.2431	14	147.046	0.624675	15.2799	18	158.43	0.492208	7.42725	16	161.569	0.392208	19.384	15	153.745	0.388312	11.4974	14	141.31	0.548052	14.9948	14	NM_014243.1	ADAMTS3	4	ADAMTS3	2120364	Homo sapiens	RefSeq	ILMN_164554	NM_014243.1	NM_014243.1		9508	21265036	NM_014243.1	NP_055058.1	2120364	S	5625	GTGCATACATCTCATCCACAGGGGAAGATAAAGATGGTCACACAAACAGT	-	73366238-73366287
ILMN_2092933	ADAMTS4		Homo sapiens ADAM metallopeptidase with thrombospondin type 1 motif, 4 (ADAMTS4), mRNA.	ADAMTS-2; ADMP-1; KIAA0688; ADAMTS-4	97.9511	0.966234	6.14221	24	81.0391	0.996104	4.32082	18	102.987	0.902597	9.17717	13	103.581	0.857143	6.21143	20	103.471	0.833766	6.08496	21	97.3819	0.9	6.75141	25	NM_005099.3	ADAMTS4	1	ADAMTS4	1660497	Homo sapiens	RefSeq	ILMN_16701	NM_005099.3	NM_005099.3		9507	41327755	NM_005099.3	NP_005090.2	1660497	S	3986	GGCGTGAGCCACCGTGCCTGGCCACGCCCAACTAATTTTTGTATTTTTAG	-	159426457-159426506
ILMN_1681886	ADAMTS5		Homo sapiens ADAM metallopeptidase with thrombospondin type 1 motif, 5 (aggrecanase-2) (ADAMTS5), mRNA.	ADAMTS11; FLJ36738; ADMP-2	117.028	0.822078	8.51997	22	96.7856	0.962338	4.74917	33	107.028	0.867533	3.82279	27	110.924	0.801299	7.88234	22	107.181	0.803896	7.19921	28	107.19	0.81948	6.22185	28	NM_007038.2	ADAMTS5	21	ADAMTS5	6180332	Homo sapiens	RefSeq	ILMN_22081	NM_007038.2	NM_007038.2		11096	73765553	NM_007038.2	NP_008969.1	6180332	S	8366	CACTCAGGCACAACGTAAACCTTGATGGCTCATCTTGCTACAATTACGAG	-	27212742-27212791
ILMN_1767362	ADAMTS6		Homo sapiens ADAM metallopeptidase with thrombospondin type 1 motif, 6 (ADAMTS6), mRNA.	ADAM-TS6	2050.32	0	62.0038	29	2514.53	0	120.784	14	2107.47	0	53.2495	20	800.661	0	36.1716	21	869.539	0	26.0439	28	912.011	0	34.0571	13	NM_197941.2	ADAMTS6	5	ADAMTS6	20100	Homo sapiens	RefSeq	ILMN_13736	NM_197941.2	NM_197941.2		11174	64276807	NM_197941.2	NP_922932.2	20100	S	6813	GGGAAACTGGTACCCTACACCTGGGAGCAGTATCTGCCACTGGGATAAAG	-	64511262-64511311
ILMN_3251322	ADAMTS7		Homo sapiens ADAM metallopeptidase with thrombospondin type 1 motif, 7 (ADAMTS7), mRNA.	DKFZp434H204; ADAM-TS7	158.072	0.54026	10.2623	28	153.029	0.580519	7.45836	19	150.494	0.580519	8.18027	22	149.708	0.54026	7.61038	27	155.726	0.355844	11.5015	27	170.074	0.181818	10.061	27	NM_014272.3	ADAMTS7	15	ADAMTS7	240673	Homo sapiens	RefSeq	ILMN_2545	NM_014272.3	NM_014272.3		11173	133925806	NM_014272.3	NP_055087.2	240673	S	972	TGGTGGAGTACCACGGACAGCCGCAGGTTGAGAGCTATGTGCTGACCATC	-	79088940-79088989
ILMN_2211790	ADAMTS7		Homo sapiens ADAM metallopeptidase with thrombospondin type 1 motif, 7 (ADAMTS7), mRNA.	DKFZp434H204; ADAM-TS7	139.237	0.684416	12.9019	18	172.249	0.355844	12.6034	19	169.579	0.361039	14.9345	21	158.609	0.431169	14.9031	17	137.386	0.581818	12.2548	17	139.907	0.562338	14.7929	16	NM_014272.2	ADAMTS7	15	ADAMTS7	3440451	Homo sapiens	RefSeq	ILMN_2545	NM_014272.2	NM_014272.2		11173	38683826	NM_014272.2	NP_055087.2	3440451	S	4969	TGGTGGTGTCCAGCGGCGCCTGGTCAAGTGTGTCAACACCCAGACAGGGC	-	76841895-76841944
ILMN_1672403	ADAMTS8		Homo sapiens ADAM metallopeptidase with thrombospondin type 1 motif, 8 (ADAMTS8), mRNA.	METH2; ADAM-TS8	210.525	0.0376623	15.0244	20	171.679	0.362338	12.2494	14	194.584	0.120779	18.477	15	199.577	0.0571429	23.429	17	177.739	0.103896	9.56067	22	196.858	0.038961	15.0477	20	NM_007037.3	ADAMTS8	11	ADAMTS8	2480239	Homo sapiens	RefSeq	ILMN_15186	NM_007037.3	NM_007037.3		11095	73808263	NM_007037.3	NP_008968.3	2480239	S	3774	CAAGAGAGGCGTGGGGCAGGGAGTCAATGGTGAATGTCAAAGCAGGCTCC	-	129780216-129780265
ILMN_1805543	ADAMTS9		Homo sapiens ADAM metallopeptidase with thrombospondin type 1 motif, 9 (ADAMTS9), mRNA.	KIAA1312; FLJ42955	128.163	0.750649	8.13689	19	149.782	0.607792	9.76266	17	135.774	0.698701	6.48642	33	144.779	0.584416	11.1524	16	154.101	0.38052	12.61	19	160.173	0.307792	11.6862	19	NM_182920.1	ADAMTS9	3	ADAMTS9	1570382	Homo sapiens	RefSeq	ILMN_181708	NM_182920.1	NM_182920.1		56999	33624895	NM_182920.1	NP_891550.1	1570382	S	7058	AGCCATGGTCTTTCTGCCCCTCCAAGCTGATGAAGGGAAGCCTTTGCCAA	-	64580059-64580108
ILMN_1706992	ADAMTSL1		Homo sapiens ADAMTS-like 1 (ADAMTSL1), transcript variant 3, mRNA.	MGC40193; ADAMTSR1	112.052	0.85974	6.05208	35	123.006	0.793507	6.3823	29	109.114	0.851948	4.12105	34	107.593	0.824675	5.00484	38	108.597	0.793507	8.51971	21	104.091	0.84026	4.77994	25	NM_139264.1	ADAMTSL1	9	ADAMTSL1	580747	Homo sapiens	RefSeq	ILMN_4508	NM_139264.1	NM_139264.1		92949	21327694	NM_139264.1	NP_644669.1	580747	I	1979	GTGCCCTCCGCCTCAGAAATGACAAAAGACTCTTCACTGAGCCCTGTGGC	+	18671139-18671188
ILMN_1684919	ADAMTSL1		Homo sapiens ADAMTS-like 1 (ADAMTSL1), transcript variant 1, mRNA.	MGC40193; ADAMTSR1	261.825	0	20.8054	17	252.749	0.0025974	13.7316	17	255.254	0	13.3282	25	142.901	0.61039	12.2195	13	201.548	0.0116883	13.6353	25	180.074	0.103896	13.4069	26	NM_139238.1	ADAMTSL1	9	ADAMTSL1	2470044	Homo sapiens	RefSeq	ILMN_5523	NM_139238.1	NM_139238.1		92949	21327692	NM_139238.1	NP_640329.1	2470044	I	2056	TCCCTGCCCAGCAAGAAGCAGTATCGACTCAGCATGGAACGCCTGCAACG	+	18711649-18711663:18713016-18713050
ILMN_1727084	ADAMTSL1		Homo sapiens ADAMTS-like 1 (ADAMTSL1), transcript variant 4, mRNA.	FLJ46891; C9orf94; MGC118803; FLJ41032; MGC118805; MGC40193; ADAMTSR1; FLJ35283; DKFZp686L03130	276.436	0	17.5396	27	290.256	0.0012987	13.3454	28	303.503	0	18.664	29	215.529	0.012987	12.807	33	166.595	0.212987	9.40866	14	207.302	0.0155844	11.1811	35	NM_152702.1	ADAMTSL1	9	ADAMTSL1	3140368	Homo sapiens	RefSeq	ILMN_308133	NM_001040272.4	NM_001040272.4		92949	154275766	NM_001040272.4	NP_001035362.3	3140368	S	6873	CGTGGCCTGAGTTTAGGAGCAAGGGTGGCCAGAGTCCCTTACCCACAGAT	+	18777169-18777218
ILMN_1705250	ADAMTSL1		Homo sapiens ADAMTS-like 1 (ADAMTSL1), transcript variant 2, mRNA.	FLJ46891; C9orf94; MGC118803; FLJ41032; MGC118805; MGC40193; ADAMTSR1; FLJ35283; DKFZp686L03130	173.203	0.336364	9.12915	19	186.04	0.206493	8.88183	17	192.82	0.133766	7.73691	21	152.561	0.502597	6.58555	17	166.557	0.212987	8.69142	22	161.018	0.3	9.03229	21	NM_052866.2	ADAMTSL1	9	ADAMTSL1	5890326	Homo sapiens	RefSeq	ILMN_7160	NM_052866.3	NM_052866.3		92949	154275764	NM_052866.3	NP_443098.3	5890326	I	1757	GCAGTGTCTCACTGGTTGTAGCTTTCATGGGTTCTGAACTAAGTGTAATC	+	18636008-18636015:18639252-18639293
ILMN_1722621	ADAMTSL1		Homo sapiens ADAMTS-like 1 (ADAMTSL1), transcript variant 2, mRNA.	FLJ46891; C9orf94; MGC118803; FLJ41032; MGC118805; MGC40193; ADAMTSR1; FLJ35283; DKFZp686L03130	120.935	0.793507	7.10037	24	124.304	0.784416	5.3231	32	121.192	0.78052	5.94189	34	119.079	0.755844	7.67839	33	104.845	0.824675	6.95408	27	103.987	0.84026	6.29543	28	NM_052866.2	ADAMTSL1	9	ADAMTSL1	6180209	Homo sapiens	RefSeq	ILMN_7160	NM_052866.3	NM_052866.3		92949	154275764	NM_052866.3	NP_443098.3	6180209	A	1393	CACCCCTAAGATGCCCATCGCGCAGCCCTGCAACATTTTTGACTGCCCTA	+	18622304-18622353
ILMN_1721495	ADAMTSL2		Homo sapiens ADAMTS-like 2 (ADAMTSL2), mRNA.	FLJ45164; KIAA0605	112.901	0.845455	4.54266	32	103.678	0.916883	6.11843	19	117.995	0.794805	6.27776	31	111.106	0.801299	6.34422	26	99.1832	0.868831	7.09629	22	102.99	0.854545	12.2923	11	NM_014694.2	ADAMTSL2	9	ADAMTSL2	4810575	Homo sapiens	RefSeq	ILMN_697	NM_014694.2	NM_014694.2		9719	41281449	NM_014694.2	NP_055509.2	4810575	S	3656	CTCGGCCCCCGCCCCTGCAGTCAGCGTCAGTGCTCATCTACGTTAATAAA	+	135430392-135430441
ILMN_1798690	ADAMTSL3		Homo sapiens ADAMTS-like 3 (ADAMTSL3), mRNA.	MGC150716; MGC150717; KIAA1233	174.492	0.318182	7.81159	20	205.54	0.0701299	13.7904	29	192.57	0.136364	15.0174	21	167.185	0.324675	9.82984	15	201.658	0.0116883	20.7329	15	210.121	0.0116883	14.0845	24	NM_207517.1	ADAMTSL3	15	ADAMTSL3	5130400	Homo sapiens	RefSeq	ILMN_7295	NM_207517.2	NM_207517.2		57188	145275197	NM_207517.2	NP_997400.2	5130400	S	6913	GTGATTGGGAATGGATGGGGGACAGTGAGGAGGACACACCAGCCCATTAG	+	82499175-82499224
ILMN_1687035	ADAMTSL4		Homo sapiens ADAMTS-like 4 (ADAMTSL4), transcript variant 2, mRNA.	TSRC1	226.701	0.0103896	9.82365	14	227.397	0.0142857	17.9342	21	221.84	0.0116883	23.8798	14	287.01	0	20.0801	15	294.108	0	13.2815	26	275.566	0	25.7951	15	NM_025008.2	ADAMTSL4	1	ADAMTSL4	10286	Homo sapiens	RefSeq	ILMN_23416	NM_025008.3	NM_025008.3		54507	83281434	NM_025008.3	NP_079284.2	10286	A	2729	CAGCAGAGAGGCCTGTGACATGGGGCCCTGTACTACTGCCTGGTTCCACA	+	148797683-148797732
ILMN_1777683	ADAMTSL4		Homo sapiens ADAMTS-like 4 (ADAMTSL4), transcript variant 1, mRNA.	TSRC1	133.766	0.71039	8.69949	25	136.754	0.706493	9.32016	28	130.78	0.731169	5.7841	19	115.799	0.772727	4.7005	19	116.894	0.737662	8.81175	22	120.672	0.714286	6.44338	29	NM_019032.3	ADAMTSL4	1	ADAMTSL4	780315	Homo sapiens	RefSeq	ILMN_23291	NM_019032.4	NM_019032.4		54507	83281433	NM_019032.4	NP_061905.2	780315	I	3387	TACCCCTACTACACAGCCACCTGTTGCCGCTCTTGCGCACATGTCCTGGA	+	148799222-148799271
ILMN_1762294	ADAMTSL4		Homo sapiens ADAMTS-like 4 (ADAMTSL4), transcript variant 2, mRNA.	TSRC1	144.259	0.655844	7.63363	22	135.008	0.718182	4.35474	32	130.76	0.731169	8.81547	26	179.965	0.177922	6.96685	29	198.377	0.0181818	7.90142	25	197.11	0.0376623	7.73763	26	NM_025008.2	ADAMTSL4	1	ADAMTSL4	780678	Homo sapiens	RefSeq	ILMN_23416	NM_025008.3	NM_025008.3		54507	83281434	NM_025008.3	NP_079284.2	780678	I	2831	GGGTAACCACGCCCAGGACACCTCAGCCTTTCCAGCATAGCTCAATAAAC	+	148797785-148797824:148797825-148797834
ILMN_1793040	ADAMTSL5		Homo sapiens ADAMTS-like 5 (ADAMTSL5), mRNA.	THSD6	394.717	0	13.616	16	472.118	0	19.6683	21	434.033	0	18.8086	18	633.053	0	34.6478	26	718.938	0	32.9413	20	708.823	0	42.8646	17	NM_213604.1	ADAMTSL5	19	ADAMTSL5	3460356	Homo sapiens	RefSeq	ILMN_29163	NM_213604.1	NM_213604.1		339366	47106072	NM_213604.1	NP_998769.1	3460356	S	2198	GGCACTGTAACGTACCAACGTACCAATTTCCCCTTTTCCCCTGGCTACCA	-	1456457-1456506
ILMN_3247424	ADAP1		Homo sapiens ArfGAP with dual PH domains 1 (ADAP1), mRNA.		155.059	0.580519	9.58914	26	153.6	0.576623	13.8061	19	131.806	0.723377	7.86211	19	184.585	0.135065	12.0694	25	171.759	0.161039	9.49685	23	182.022	0.0948052	11.9841	23	NM_006869.2	ADAP1	7	ADAP1	7570669	Homo sapiens	RefSeq	ILMN_366339	NM_006869.2	NM_006869.2		11033	187960101	NM_006869.2	NP_006860.1	7570669	S	2054	GGCGGCCCAGCCGTGTATTTATTTTTCACCTATCTCCTTCCTGTCAAGGC	-	937755-937804
ILMN_1763000	ADAP2		Homo sapiens ArfGAP with dual PH domains 2 (ADAP2), mRNA.	cent-b; HSA272195	293.56	0	12.3628	30	311.086	0.0012987	9.31297	22	309.145	0	9.98494	30	338.65	0	14.7083	21	314.808	0	15.9631	16	372.535	0	15.5078	24	NM_018404.1	ADAP2	17	ADAP2	3990433	Homo sapiens	RefSeq	ILMN_26473	NM_018404.2	NM_018404.2		55803	93102369	NM_018404.2	NP_060874.1	3990433	S	2626	GCTGGGTTGTGCATTAAGGGCCAGTTTACTTGTCTGCCTCTTTGACCACC	+	26310214-26310263
ILMN_1776777	ADAR		Homo sapiens adenosine deaminase, RNA-specific (ADAR), transcript variant 1, mRNA.	DRADA; K88dsRBP; ADAR1; IFI4; G1P1; DSRAD; IFI-4; p136; DSH	3314.25	0	111.284	33	3789	0	135.71	14	3167.8	0	74.3394	29	3474.14	0	121.022	22	3564.35	0	103.022	27	3516.45	0	89.4022	26	NM_015840.2	ADAR	1	ADAR	2900450	Homo sapiens	RefSeq	ILMN_20593	NM_001111.3	NM_001111.3		103	70166851	NM_001111.3	NP_001102.2	2900450	A	6457	GGTTGTGACTCCAAGAGCAGAGTGAGGAAGACCCCCAAGCATAGACTCGG	-	154554656-154554705
ILMN_1706963	ADAR		Homo sapiens adenosine deaminase, RNA-specific (ADAR), transcript variant 4, mRNA.	DRADA; K88dsRBP; ADAR1; IFI4; G1P1; DSRAD; IFI-4; p136; DSH	117.194	0.822078	10.6669	15	123.562	0.788312	8.79401	12	119.034	0.790909	6.82309	29	111.178	0.8	7.6077	22	103.188	0.833766	6.89637	18	108.175	0.812987	8.26801	20	NM_001025107.1	ADAR	1	ADAR	5130612	Homo sapiens	RefSeq	ILMN_20944	NM_001025107.1	NM_001025107.1		103	70167112	NM_001025107.1	NP_001020278.1	5130612	I	54	CCGCACTGGCAGCCTCCGGGTGTCCGGCCGTGTCCCGAGGAAGTGCAAGA	-	154600334-154600383
ILMN_2320964	ADAR		Homo sapiens adenosine deaminase, RNA-specific (ADAR), transcript variant 2, mRNA.	DRADA; K88dsRBP; ADAR1; IFI4; G1P1; DSRAD; IFI-4; p136; DSH	1379.31	0	41.4226	26	1616.95	0	60.9641	28	1551.21	0	54.1733	22	1726.4	0	68.3344	27	1675.41	0	49.2438	32	1664.41	0	97.3864	20	NM_015840.2	ADAR	1	ADAR	5490433	Homo sapiens	RefSeq	ILMN_20481	NM_015840.2	NM_015840.2		103	70166943	NM_015840.2	NP_056655.2	5490433	A	5884	CAGGTTGTTTGGCCTCTCTGGTCCATCTTGGGCATTAGGTTCTCCAGCAG	-	154555151-154555200
ILMN_1697628	ADARB1		Homo sapiens adenosine deaminase, RNA-specific, B1 (RED1 homolog rat) (ADARB1), transcript variant 1, mRNA.	ADAR2a; ADAR2; DRABA2; DRADA2; ADAR2a-L1; ADAR2a-L2; ADAR2g; ADAR2c; RED1; ADAR2a-L3; ADAR2b; ADAR2d	129.972	0.738961	6.03004	26	141.5	0.675325	7.49987	24	141.966	0.654545	7.30597	26	140.258	0.632467	8.58473	25	119.501	0.718182	5.87368	19	143.884	0.522078	8.17822	26	NM_001112.2	ADARB1	21	ADARB1	2320228	Homo sapiens	RefSeq	ILMN_30004	NM_001112.2	NM_001112.2		104	75709167	NM_001112.2	NP_001103.1	2320228	I	5165	CCGTGAGACAGATCGGGGACCTTAGCACTTTAATCCCTCCCTTCTGAGCG	+	45469186-45469235
ILMN_2319326	ADARB1		Homo sapiens adenosine deaminase, RNA-specific, B1 (RED1 homolog rat) (ADARB1), transcript variant 2, mRNA.	ADAR2a; ADAR2; DRABA2; DRADA2; ADAR2a-L1; ADAR2a-L2; ADAR2g; ADAR2c; RED1; ADAR2a-L3; ADAR2b; ADAR2d	274.855	0	10.3165	23	306.445	0.0012987	13.4327	31	267.836	0	10.9051	23	221.289	0.00519481	10.9046	22	258.05	0	13.3548	21	233.502	0.0012987	7.95689	21	NM_015833.2	ADARB1	21	ADARB1	4760079	Homo sapiens	RefSeq	ILMN_29891	NM_015833.2	NM_015833.2		104	75709170	NM_015833.2	NP_056648.1	4760079	A	4313	CCGTGTGTGTCCAGTTTACAGCGTCTCTGCCCCCTAGCGTGTTTTGTGAC	+	45470183-45470232
ILMN_1657442	ADARB1		Homo sapiens adenosine deaminase, RNA-specific, B1 (RED1 homolog rat) (ADARB1), transcript variant 4, mRNA.	ADAR2a; ADAR2; DRABA2; DRADA2; ADAR2a-L1; ADAR2a-L2; ADAR2g; ADAR2c; RED1; ADAR2a-L3; ADAR2b; ADAR2d	143.262	0.663636	7.29606	23	155.904	0.553247	10.1048	23	139.831	0.671429	7.18756	33	135.976	0.663636	7.4406	31	135.755	0.596104	7.43354	19	132.773	0.627273	6.32581	21	NM_001033049.1	ADARB1	21	ADARB1	6520072	Homo sapiens	RefSeq	ILMN_4112	NM_001033049.1	NM_001033049.1		104	75709172	NM_001033049.1	NP_001028221.1	6520072	I	380	GGCCAATGAGCACACCCTCATTCATCCAGCGAGCATTGAGGACCCCCTAG	+	45379071-45379120
ILMN_1679797	ADARB1		Homo sapiens adenosine deaminase, RNA-specific, B1 (RED1 homolog rat) (ADARB1), transcript variant 1, mRNA.	ADAR2a; ADAR2; DRABA2; DRADA2; ADAR2a-L1; ADAR2a-L2; ADAR2g; ADAR2c; RED1; ADAR2a-L3; ADAR2b; ADAR2d	1494.24	0	43.6128	28	1743.82	0	32.292	22	1451.21	0	33.323	16	1110.58	0	31.0488	27	1268.21	0	45.562	24	1208.34	0	33.5671	30	NM_001033049.1	ADARB1	21	ADARB1	7330097	Homo sapiens	RefSeq	ILMN_30004	NM_001112.2	NM_001112.2		104	75709167	NM_001112.2	NP_001103.1	7330097	A	6758	TACACCACACGTTACAACTGCATGAGCTTCCTCTCGCACAAGACCAGCTG	+	45470779-45470828
ILMN_1749493	ADARB2		Homo sapiens adenosine deaminase, RNA-specific, B2 (RED2 homolog rat) (ADARB2), mRNA.	hRED2; RED2; FLJ25034; FLJ36975; ADAR3	166.019	0.423377	10.2227	21	172.157	0.355844	10.3309	16	172.186	0.342857	11.9535	20	174.393	0.248052	13.6821	21	167.66	0.197403	12.1805	28	141.762	0.545455	8.12757	26	NM_018702.1	ADARB2	10	ADARB2	6110519	Homo sapiens	RefSeq	ILMN_10534	NM_018702.1	NM_018702.1		105	8922076	NM_018702.1	NP_061172.1	6110519	S	3460	GTCCGTCATGGCGTTTGGTTTATGGTGGCCGATACTAAGAGCCACTGAGG	-	1218169-1218218
ILMN_1657139	ADAT1		Homo sapiens adenosine deaminase, tRNA-specific 1 (ADAT1), mRNA.	HADAT1	897.427	0	36.3277	31	949.997	0	38.0987	29	888.978	0	32.0308	25	685.454	0	35.5787	24	700.07	0	31.159	21	602.731	0	18.1728	30	NM_012091.2	ADAT1	16	ADAT1	1710204	Homo sapiens	RefSeq	ILMN_1053	NM_012091.2	NM_012091.2		23536	7382475	NM_012091.2	NP_036223.1	1710204	S	2232	GGGACTGCCGGTGGCCATCTTTTCCTACTACCTAGAGAAAGCCAGCAAAG	-	75633443-75633492
ILMN_3245693	ADAT2		Homo sapiens adenosine deaminase, tRNA-specific 2, TAD2 homolog (S. cerevisiae) (ADAT2), mRNA.	TAD2; dJ20N2.1; dJ20N2; DKFZp686L1118; FLJ44213; DEADC1	191.609	0.136364	8.43596	18	225.198	0.0168831	12.8489	21	217.348	0.0233766	11.0988	21	190.114	0.103896	17.1335	13	167.341	0.2	9.83589	21	185.171	0.0818182	12.8334	18	NM_182503.2	ADAT2	6	ADAT2	2760725	Homo sapiens	RefSeq	ILMN_12769	NM_182503.2	NM_182503.2		134637	124107607	NM_182503.2	NP_872309.2	2760725	S	5850	GCTCGTGTGCTACAATGGCAGAGTTGAGCAGTGGTGACAAACCATGCGAC	-	143786015-143786064
ILMN_1806275	ADAT3		Homo sapiens adenosine deaminase, tRNA-specific 3, TAD3 homolog (S. cerevisiae) (ADAT3), mRNA.	TAD3; MSTP121; MST121; S863-5; FWP005	295.351	0	17.3304	20	300.941	0.0012987	16.317	17	291.134	0	13.3405	20	255.067	0	10.8768	17	293.259	0	12.3038	27	258.472	0.0012987	10.733	24	NM_138422.1	ADAT3	19	ADAT3	2230253	Homo sapiens	RefSeq	ILMN_5119	NM_138422.1	NM_138422.1		113179	19923944	NM_138422.1	NP_612431.1	2230253	S	1339	CTGGACTTCCGGGCCTCGATTTCTTCCGCACAAGCCTGACCGTGGATTTC	+	1864205-1864254
ILMN_1659599	ADC		Homo sapiens arginine decarboxylase (ADC), mRNA.	ODC1L; AZI2; ODC-p; KIAA1945	172.651	0.342857	10.0567	19	202.517	0.0857143	7.33734	28	184.838	0.18961	10.0538	22	279.41	0	11.2917	22	273.347	0	11.6806	32	294.989	0	14.6502	26	NM_052998.2	ADC	1	ADC	130707	Homo sapiens	RefSeq	ILMN_793	NM_052998.2	NM_052998.2		113451	31543358	NM_052998.2	NP_443724.1	130707	S	2086	ACCCCCGCGCTCCACCTGCAGTGTTTCTGCCCTGTAAATAGGACCAGTCT	+	33358486-33358535
ILMN_1698777	ADCK1		Homo sapiens aarF domain containing kinase 1 (ADCK1), mRNA.	FLJ39600	163.621	0.455844	5.53749	16	204.292	0.074026	16.4079	22	190.622	0.151948	12.8784	26	219.028	0.00779221	19.455	23	215.47	0.0025974	16.4593	23	163.664	0.257143	10.8213	22	NM_020421.2	ADCK1	14	ADCK1	780379	Homo sapiens	RefSeq	ILMN_24747	NM_020421.2	NM_020421.2		57143	40254937	NM_020421.2	NP_065154.2	780379	S	1900	CCCCACTACTTCCGTTAACCCTTCCCATTGTCAAGATGTGCCACGGGTGC	+	77469764-77469813
ILMN_1663132	ADCK2		Homo sapiens aarF domain containing kinase 2 (ADCK2), mRNA.	MGC20727; AARF	781.143	0	32.2109	20	973.883	0	44.1898	20	871.922	0	22.8359	32	885.253	0	27.6318	20	880.181	0	28.9352	27	871.022	0	39.2519	20	NM_052853.3	ADCK2	7	ADCK2	1780647	Homo sapiens	RefSeq	ILMN_10783	NM_052853.3	NM_052853.3		90956	41393591	NM_052853.3	NP_443085.2	1780647	S	2165	GTAACCCTCCAGTGGTGGAAGGCACACCATGGCTTCCTCTGCTTGGTTTG	+	140041178-140041227
ILMN_1700349	ADCK4		Homo sapiens aarF domain containing kinase 4 (ADCK4), mRNA.	COQ8; FLJ12229	177.596	0.276623	7.97702	23	216.185	0.0285714	12.2609	20	160.622	0.468831	11.7124	13	155.578	0.471429	9.55894	24	160.241	0.302597	7.82064	18	161.659	0.283117	9.01769	22	NM_024876.2	ADCK4	19	ADCK4	4290053	Homo sapiens	RefSeq	ILMN_26138	NM_024876.2	NM_024876.2		79934	21361994	NM_024876.2	NP_079152.3	4290053	S	1977	GGGAAGCGGTTAACTTATCTTTGCCAACATTTGAGGGAGCCTTGGGCCGC	-	45889500-45889549
ILMN_1761309	ADCK5		Homo sapiens aarF domain containing kinase 5 (ADCK5), mRNA.	MGC126708; FLJ35454	223.082	0.012987	8.54513	22	232.323	0.0116883	17.3889	17	213.698	0.0350649	9.79659	20	227.031	0.0012987	15.5656	23	238.736	0	13.4455	26	222.065	0.00519481	9.96323	23	NM_174922.3	ADCK5	8	ADCK5	2480709	Homo sapiens	RefSeq	ILMN_8656	NM_174922.3	NM_174922.3		203054	41393592	NM_174922.3	NP_777582.3	2480709	S	1670	TCAAGTTTGAAGTGGCGCTCAGGCTGGAGACCTTGGCCATGCGGCTGACC	+	145588894-145588915:145588992-145589019
ILMN_2120555	ADCY1		Homo sapiens adenylate cyclase 1 (brain) (ADCY1), mRNA.		168.853	0.385714	10.028	23	135.252	0.718182	8.95505	20	155.921	0.522078	11.234	24	178.518	0.203896	11.0727	33	164.478	0.236364	9.66184	27	176.03	0.128571	16.3806	26	NM_021116.1	ADCY1	7	ADCY1	580561	Homo sapiens	RefSeq	ILMN_179982	NM_021116.1	NM_021116.1		107	31083192	NM_021116.1	NP_066939.1	580561	S	12060	GCGCCTGCGTTCTTCTGGGTTTGGCTAGATAGGGTTGTGTCCCTCTATGG	+	45728797-45728846
ILMN_1742073	ADCY1		Homo sapiens adenylate cyclase 1 (brain) (ADCY1), mRNA.		109.022	0.875325	5.49022	20	146.551	0.632467	17.0499	9	126.02	0.753247	13.1675	13	128.481	0.71039	9.14417	17	121.269	0.703896	11.3433	21	154.18	0.387013	15.8203	20	NM_021116.1	ADCY1	7	ADCY1	610592	Homo sapiens	RefSeq	ILMN_179982	NM_021116.1	NM_021116.1		107	31083192	NM_021116.1	NP_066939.1	610592	S	11995	CCTATTTAAGGTAAGCCCAAAGCCCACTTTTGGATTTTCTCGACTGTCCG	+	45728732-45728781
ILMN_3241894	ADCY10		Homo sapiens adenylate cyclase 10 (soluble) (ADCY10), mRNA.		140.84	0.677922	8.02285	28	136.817	0.706493	7.28506	25	131.264	0.728571	7.29998	24	130.861	0.692208	8.54578	26	114.04	0.755844	5.8188	20	155.584	0.366234	11.7257	20	NM_018417.3	ADCY10	1	ADCY10	5690100	Homo sapiens	RefSeq	ILMN_370926	NM_018417.3	NM_018417.3		55811	209976993	NM_018417.3	NP_060887.2	5690100	S	4812	CTGGCCCTGTCTTTTGCCCAAGGCTCTACCACCTGATGGCTTACGTCTGT	-	167780069-167780118
ILMN_1810691	ADCY2		Homo sapiens adenylate cyclase 2 (brain) (ADCY2), mRNA.	KIAA1060; FLJ16822; HBAC2; FLJ45092; MGC133314	187.014	0.184416	14.6509	20	215.445	0.0298701	20.5129	14	196.517	0.109091	15.253	15	176.973	0.211688	15.9368	25	165.985	0.216883	15.1222	28	170.506	0.177922	7.81846	23	NM_020546.1	ADCY2	5	ADCY2	2970288	Homo sapiens	RefSeq	ILMN_691	NM_020546.2	NM_020546.2		108	115387101	NM_020546.2	NP_065433.2	2970288	S	5978	GCAGTGCACCTCTCATCAGCCCAGGTCCCAGTGCCATTGGCTTCAAGAAA	+	7827168-7827217
ILMN_1676893	ADCY3		Homo sapiens adenylate cyclase 3 (ADCY3), mRNA.	KIAA0511; AC3	3714.27	0	103.951	19	4201.98	0	108.741	25	3869	0	83.746	26	2981.05	0	74.2395	22	3112.67	0	62.1531	33	3398.78	0	90.93	29	NM_004036.2	ADCY3	2	ADCY3	3800050	Homo sapiens	RefSeq	ILMN_26929	NM_004036.3	NM_004036.3		109	148536829	NM_004036.3	NP_004027.2	3800050	S	4289	CTTGCCTTTTGAGCTCTTGCTACAGTCGCCTTTGCTACTGCTTTAAGAGA	-	25042096-25042145
ILMN_2148944	ADCY4		Homo sapiens adenylate cyclase 4 (ADCY4), mRNA.		126.966	0.75974	8.96014	13	118.499	0.807792	10.3799	18	104.223	0.894805	6.0781	19	106.938	0.828571	7.26827	24	92.9247	0.922078	6.41414	26	125.547	0.68961	11.3953	13	NM_139247.2	ADCY4	14	ADCY4	6330224	Homo sapiens	RefSeq	ILMN_26146	NM_139247.2	NM_139247.2		196883	24497586	NM_139247.2	NP_640340.2	6330224	S	3105	ATGGGCCCTACAGTCCCTGGGCTACACCTGCTACAGCCGGGGTGTCATCA	-	24787707-24787756
ILMN_1708588	ADCY5		Homo sapiens adenylate cyclase 5 (ADCY5), mRNA.		199.981	0.0779221	15.1212	21	181.107	0.250649	12.6805	22	201.454	0.0805195	23.5402	15	165.868	0.342857	7.96556	25	135.678	0.596104	9.36899	18	152.035	0.412987	8.78824	26	NM_183357.1	ADCY5	3	ADCY5	1030187	Homo sapiens	RefSeq	ILMN_9278	NM_183357.1	NM_183357.1		111	34486091	NM_183357.1	NP_899200.1	1030187	S	3755	ACTTCCTCAATGGAGGGCCCCCGCTCAGTTAGCAGCTGTTGGCCAATGGT	-	124486126-124486144:124486145-124486175
ILMN_2311674	ADCY6		Homo sapiens adenylate cyclase 6 (ADCY6), transcript variant 2, mRNA.	KIAA0422; DKFZp779F075	301.493	0	15.8074	22	297.194	0.0012987	13.3694	22	250.908	0	12.8043	24	285.141	0	19.6966	16	301.867	0	17.1816	21	265.144	0.0012987	13.835	24	NM_020983.2	ADCY6	12	ADCY6	2190463	Homo sapiens	RefSeq	ILMN_18413	NM_020983.2	NM_020983.2		112	21071019	NM_020983.2	NP_066193.1	2190463	A	5380	GTGGAGGCCTGGTTTCTGGGTAATGCCTCCCTTGGGCATCTTCATGCATC	-	49160428-49160477
ILMN_1685156	ADCY6		Homo sapiens adenylate cyclase 6 (ADCY6), transcript variant 2, mRNA.	KIAA0422; DKFZp779F075	415.031	0	13.0874	24	456.987	0	25.1261	18	426.613	0	15.2571	18	455.739	0	15.0485	24	487.491	0	20.9254	18	505.546	0	16.9231	26	NM_015270.2	ADCY6	12	ADCY6	3120600	Homo sapiens	RefSeq	ILMN_18413	NM_020983.2	NM_020983.2		112	21071019	NM_020983.2	NP_066193.1	3120600	A	5594	GATCAGAGTGGGAAGACCTCAGCCTTGGGTGGCTTGTCTCTGCTTCTTGC	-	49160214-49160263
ILMN_1655935	ADCY7		Homo sapiens adenylate cyclase 7 (ADCY7), mRNA.	KIAA0037; FLJ36387	415.251	0	20.1538	19	440.64	0	9.04712	17	437.949	0	21.8606	20	278.015	0	10.3651	21	268.179	0	12.5891	18	287.447	0	14.8133	8	NM_001114.2	ADCY7	16	ADCY7	50735	Homo sapiens	RefSeq	ILMN_24596	NM_001114.3	NM_001114.3		113	115298680	NM_001114.3	NP_001105.1	50735	S	5392	CCCGGCGGGGGCTCTCCTGGCAAGTCAGGAAGGTTTCTGTTGCTAATATA	+	48908798-48908847
ILMN_1754440	ADCY8		Homo sapiens adenylate cyclase 8 (brain) (ADCY8), mRNA.	HBAC1; ADCY3	176.447	0.293507	9.97113	37	186.327	0.202597	13.1868	24	177.42	0.274026	11.5836	17	149.82	0.537662	8.59915	29	162.963	0.263636	9.91762	24	180.921	0.0987013	14.3891	20	NM_001115.1	ADCY8	8	ADCY8	5310431	Homo sapiens	RefSeq	ILMN_13714	NM_001115.1	NM_001115.1		114	4557256	NM_001115.1	NP_001106.1	5310431	S	5687	GACTTGTCCAGTCCCTCAATAGGCAAAGGCAGAAGCAGCTACTCAATGAG	-	131861930-131861979
ILMN_1654287	ADCY9		Homo sapiens adenylate cyclase 9 (ADCY9), mRNA.		210.031	0.0376623	11.5344	36	215.22	0.0298701	9.10744	29	225.947	0.0025974	9.29337	35	221.809	0.0038961	12.052	19	229.255	0	13.4324	14	244.32	0.0012987	10.6772	27	NM_001116.2	ADCY9	16	ADCY9	3060100	Homo sapiens	RefSeq	ILMN_161962	NM_001116.2	NM_001116.2		115	50959204	NM_001116.2	NP_001107.2	3060100	S	7347	TAGCTTGAGAGCCCCACAGGCTCTGCCACACCCGTGACTTCATCCACACT	-	4015212-4015261
ILMN_1763344	ADCYAP1		Homo sapiens adenylate cyclase activating polypeptide 1 (pituitary) (ADCYAP1), transcript variant 2, mRNA.	PACAP; MGC126852	109.236	0.874026	7.97961	28	93.6322	0.979221	4.70837	20	87.5046	0.993506	6.74711	19	96.7819	0.91039	6.07636	25	79.3248	0.994805	4.61674	24	94.5972	0.927273	3.6589	29	NM_001117.2	ADCYAP1	18	ADCYAP1	3060064	Homo sapiens	RefSeq	ILMN_9995	NM_001117.3	NM_001117.3		116	153266794	NM_001117.3	NP_001108.2	3060064	S	1714	GGCCAGGATCCTCTCCTTTGAAACCTGCTCTGTAGGAGCTACCCTTTTCC	+	900728-900777
ILMN_1711736	ADCYAP1R1		Homo sapiens adenylate cyclase activating polypeptide 1 (pituitary) receptor type I (ADCYAP1R1), mRNA.	PACAPRI; PACAPR	97.8562	0.966234	6.21433	22	112.602	0.853247	9.21693	17	87.5548	0.993506	5.99517	26	96.6788	0.91039	7.72085	23	89.0242	0.950649	5.25144	27	91.4463	0.941558	6.05938	24	NM_001118.3	ADCYAP1R1	7	ADCYAP1R1	7100020	Homo sapiens	RefSeq	ILMN_672	NM_001118.3	NM_001118.3		117	34398688	NM_001118.3	NP_001109.2	7100020	S	1586	CAAATCCGCATGTCTGGCCTCCCTGCTGACAATCTGGCCACCTGAGCCAT	+	31104489-31104538
ILMN_2356786	ADD1		Homo sapiens adducin 1 (alpha) (ADD1), transcript variant 1, mRNA.	ADDA; MGC44427; MGC3339	527.022	0	29.0972	16	539.911	0	31.638	20	463.618	0	19.5622	19	390.94	0	31.4927	15	435.811	0	28.0763	17	482.543	0	19.6478	16	NM_001119.3	ADD1	4	ADD1	1230289	Homo sapiens	RefSeq	ILMN_18025	NM_001119.3	NM_001119.3		118	29826318	NM_001119.3	NP_001110.2	1230289	A	3288	TGCCCTAGTTGTGATCAAAGGTAACTCGAGGTGGAGGGTAGCCCTGGGGC	+	2900005-2900048:2899911-2899916
ILMN_1759252	ADD1		Homo sapiens adducin 1 (alpha) (ADD1), transcript variant 4, mRNA.	ADDA; MGC44427; MGC3339	7989.23	0	271.221	23	8826.82	0	174.112	25	8491.7	0	252.306	18	7234	0	289.788	12	6895.79	0	269.2	24	7332.09	0	286.058	18	NM_001119.3	ADD1	4	ADD1	5900685	Homo sapiens	RefSeq	ILMN_27892	NM_176801.1	NM_176801.1		118	29826324	NM_176801.1	NP_789771.1	5900685	A	3986	GGACACCGACTTGGGAGGACAGGTCCTGAATGTCCTTTCTCCAGTGTAAC	+	2900576-2900625
ILMN_1678791	ADD2		Homo sapiens adducin 2 (beta) (ADD2), transcript variant beta-3a, mRNA.	ADDB	104.127	0.927273	8.19809	23	118.377	0.809091	7.43019	22	100.055	0.927273	8.46676	19	100.599	0.879221	6.08017	21	102.319	0.841558	4.03979	23	100.365	0.88052	6.76675	19	XM_945551.1	ADD2	2	ADD2	2600609	Homo sapiens	RefSeq	ILMN_33622	NM_017483.2	NM_017483.2		119	89276788	NM_017483.2	NP_059517.1	2600609	S	200	GCAGCGTTTTCTGCCCATGCTGCAGCCCGCGCTCGTCAGAGCTGCTGGGA	-	70995080-70995129
ILMN_2336146	ADD2		Homo sapiens adducin 2 (beta) (ADD2), transcript variant beta-3a, mRNA.	ADDB	104.777	0.922078	4.81388	20	118.368	0.809091	6.98549	25	91.4165	0.976623	5.60692	24	110.935	0.801299	6.48103	21	97.4844	0.885714	5.98316	33	106.569	0.823377	4.4564	24	NM_017483.2	ADD2	2	ADD2	2630021	Homo sapiens	RefSeq	ILMN_33622	NM_017483.2	NM_017483.2		119	89276788	NM_017483.2	NP_059517.1	2630021	A	925	GACACCTATGTCACGTTGAGAGTCAGCAAGGAGCAGGACCACTTCCTGAT	-	70922898-70922933:70923377-70923390
ILMN_2286339	ADD2		Homo sapiens adducin 2 (beta) (ADD2), transcript variant beta-4, mRNA.	ADDB	114.233	0.84026	9.91035	26	116.438	0.823377	7.08789	23	102.797	0.905195	6.98074	19	93.9814	0.94026	5.94134	24	96.1336	0.892208	6.32745	19	83.8256	0.988312	4.54097	16	NM_017488.2	ADD2	2	ADD2	6040601	Homo sapiens	RefSeq	ILMN_181897	NM_017488.2	NM_017488.2		119	89276791	NM_017488.2	NP_059522.1	6040601	I	2229	AGGCTCTGGTCCGGCCGTGTGCGAGTTCTTCAGCGTTGCCCTCCACATCT	-	70900386-70900435
ILMN_1694133	ADD2		Homo sapiens adducin 2 (beta) (ADD2), transcript variant beta-3a, mRNA.	ADDB	180.608	0.245454	9.92472	20	187.279	0.192208	10.0253	25	185.114	0.184416	10.6572	39	179.332	0.190909	9.89741	37	156.549	0.350649	9.52942	18	160.36	0.305195	8.15271	36	NM_001617.1	ADD2	2	ADD2	6250193	Homo sapiens	RefSeq	ILMN_33622	NM_017483.2	NM_017483.2		119	89276788	NM_017483.2	NP_059517.1	6250193	A	1049	AGATTCGAGAACAAAACCGACAAGATGTGAAGTCAGCGGGGCCTCAGTCC	-	70903969-70904017:70904890-70904890
ILMN_1678501	ADD3		Homo sapiens adducin 3 (gamma) (ADD3), transcript variant 2, mRNA.	ADDL	128.789	0.742857	6.86262	17	123.558	0.788312	10.675	19	118.305	0.793507	7.0913	25	91.4994	0.957143	4.76055	24	100.597	0.858441	4.64593	27	103.11	0.853247	5.54125	27	NM_019903.3	ADD3	10	ADD3	730747	Homo sapiens	RefSeq	ILMN_27926	NM_019903.3	NM_019903.3		120	62912454	NM_019903.3	NP_063968.1	730747	I	90	CTGTGCAGCATTGCAGAATCCACACCTAGAGAACAGAAGACACAGACACG	+	111755805-111755854
ILMN_1787378	ADD3		Homo sapiens adducin 3 (gamma) (ADD3), transcript variant 1, mRNA.	ADDL	296.117	0	13.2928	20	301.467	0.0012987	8.44651	19	261.234	0	9.03247	36	141.653	0.622078	6.33599	37	139.562	0.558442	8.57875	22	142.833	0.536364	6.89837	27	NM_016824.3	ADD3	10	ADD3	1010477	Homo sapiens	RefSeq	ILMN_3908	NM_016824.3	NM_016824.3		120	62912451	NM_016824.3	NP_058432.1	1010477	I	2132	GATGACGCTTCATCTGTTTCACAAATTCAGTCTCAAACTCAGTCACCGCA	+	111872576-111872625
ILMN_1814526	ADD3		Homo sapiens adducin 3 (gamma) (ADD3), transcript variant 3, mRNA.	ADDL	986.83	0	26.4555	29	1299.78	0	50.4184	23	1051.48	0	52.6835	21	449.664	0	23.2773	25	437.393	0	16.1957	25	500.484	0	31.9351	16	NM_016824.3	ADD3	10	ADD3	1990468	Homo sapiens	RefSeq	ILMN_4026	NM_001121.2	NM_001121.2		120	62912452	NM_001121.2	NP_001112.2	1990468	A	4214	TTACTTGCTTTGGCATAAAGAATGAGCCAATGAACCTCTGTGTCCTGTGG	+	111883660-111883709
ILMN_2311278	ADD3		Homo sapiens adducin 3 (gamma) (ADD3), transcript variant 3, mRNA.	ADDL	376.378	0	22.1751	18	413.267	0	17.8892	23	395.425	0	14.4576	27	247.148	0.0012987	10.7121	20	225.17	0	10.6274	26	249.047	0.0012987	16.0964	17	NM_001121.2	ADD3	10	ADD3	3420747	Homo sapiens	RefSeq	ILMN_4026	NM_001121.2	NM_001121.2		120	62912452	NM_001121.2	NP_001112.2	3420747	A	1721	GTGAATGTGCCTGAGGAGTCTCGGAACGGAGAAACCAGTCCCCGAACCAA	+	111869015-111869064
ILMN_1764309	ADH1A		Homo sapiens alcohol dehydrogenase 1A (class I), alpha polypeptide (ADH1A), mRNA.	ADH1	161.927	0.492208	8.86583	33	155.049	0.561039	9.58889	17	146.513	0.625974	10.1641	27	160.689	0.407792	10.4719	28	140.397	0.553247	10.8685	18	172.062	0.161039	14.5841	27	NM_000667.2	ADH1A	4	ADH1A	3370347	Homo sapiens	RefSeq	ILMN_8119	NM_000667.2	NM_000667.2		124	11496886	NM_000667.2	NP_000658.1	3370347	S	1207	CAGATGTTTTCCCTTGTGGCAGTCTTCAGCCTCCTCTACCCTACATGATC	-	100416746-100416795
ILMN_1811598	ADH1B		Homo sapiens alcohol dehydrogenase IB (class I), beta polypeptide (ADH1B), mRNA.	ADH2	146.505	0.642857	12.0258	13	170.684	0.379221	13.9825	25	136.999	0.690909	10.3618	18	161.738	0.38961	12.7414	27	140.252	0.554546	10.1528	23	127.951	0.67013	5.88109	28	NM_000668.3	ADH1B	4	ADH1B	2490612	Homo sapiens	RefSeq	ILMN_15844	NM_000668.3	NM_000668.3		125	34577060	NM_000668.3	NP_000659.2	2490612	S	2535	TACTGTGTGATCTTCAGTAAGTCTCTCAGGCTCTCTGAGCTTGTTCATCC	-	100446633-100446682
ILMN_1740717	ADH1C		Homo sapiens alcohol dehydrogenase 1C (class I), gamma polypeptide (ADH1C), mRNA.	ADH3	164.29	0.442857	11.6484	22	174.784	0.315584	10.941	27	177.181	0.275325	16.6809	24	173.887	0.249351	12.3734	22	139.568	0.558442	8.48255	20	181.54	0.0948052	17.8934	20	NM_000669.3	ADH1C	4	ADH1C	1510750	Homo sapiens	RefSeq	ILMN_175926	NM_000669.3	NM_000669.3		126	71565150	NM_000669.3	NP_000660.1	1510750	S	1002	CTATGCTGCTACTGACTGGACGCACGTGGAAAGGAGCTATTTTTGGAGGC	-	100479893-100479895:100480755-100480801
ILMN_2136010	ADH4		Homo sapiens alcohol dehydrogenase 4 (class II), pi polypeptide (ADH4), mRNA.	ADH-2	113.766	0.841558	7.13673	18	112.455	0.855844	5.56813	29	102.618	0.907792	8.55723	24	97.4026	0.905195	5.22056	28	107.704	0.802597	6.03402	32	102.052	0.864935	5.90179	22	NM_000670.3	ADH4	4	ADH4	5490382	Homo sapiens	RefSeq	ILMN_3605	NM_000670.3	NM_000670.3		127	71565151	NM_000670.3	NP_000661.2	5490382	S	1705	GAGCATCAGGAAGAATAGCTAATGGATGCTGGGCTTCATACCTGGGTGAT	-	100264080-100264129
ILMN_1797912	ADH4		Homo sapiens alcohol dehydrogenase 4 (class II), pi polypeptide (ADH4), mRNA.	ADH-2	139.086	0.685714	7.7874	31	130.398	0.746753	7.9723	26	137.029	0.690909	9.61855	22	139.985	0.632467	10.6711	20	105.963	0.812987	7.4504	17	145.019	0.502597	11.1408	28	NM_000670.3	ADH4	4	ADH4	7550632	Homo sapiens	RefSeq	ILMN_3605	NM_000670.3	NM_000670.3		127	71565151	NM_000670.3	NP_000661.2	7550632	S	885	TTGCCCTTGACTGTGCAGGTGGATCTGAAACCATGAAAGCAGCCCTGGAC	-	100267503-100267518:100271678-100271711
ILMN_1738604	ADH5		Homo sapiens alcohol dehydrogenase 5 (class III), chi polypeptide (ADH5), mRNA.	ADH-3; ADHX; FDH	337.352	0	19.8476	23	362.244	0	12.1486	29	342.098	0	18.677	24	290.096	0	11.9424	36	277.001	0	12.874	30	285.661	0	13.9631	30	NM_000671.3	ADH5	4	ADH5	5720161	Homo sapiens	RefSeq	ILMN_180335	NM_000671.3	NM_000671.3		128	71565153	NM_000671.3	NP_000662.3	5720161	S	1545	GGGAAAGGAAGCAGGGCAGTGGTGGGTGTCTGAAACCTCAGAAACATAAC	-	100212201-100212250
ILMN_1691175	ADH6		Homo sapiens alcohol dehydrogenase 6 (class V) (ADH6), mRNA.	ADH-5	138.921	0.685714	8.93065	19	141.538	0.674026	7.55434	28	134.271	0.716883	6.68659	27	109.539	0.81039	6.08246	23	101.805	0.845455	7.12247	24	117.441	0.742857	5.02054	29	NM_000672.2	ADH6	4	ADH6	3800368	Homo sapiens	RefSeq	ILMN_29135	NM_000672.2	NM_000672.2		130	11024646	NM_000672.2	NP_000663.1	3800368	S	923	AGCTGCCCTCGCCTCCTGCAATGAGAGCTATGGGGTCTGTGTGGTTGTTG	-	100347709-100347758
ILMN_2223359	ADH7		Homo sapiens alcohol dehydrogenase 7 (class IV), mu or sigma polypeptide (ADH7), mRNA.	ADH-4	156.889	0.550649	8.79879	29	209.95	0.048052	20.8402	17	177.261	0.275325	9.83339	27	189.038	0.106494	16.6122	19	172.013	0.15974	17.3177	20	141.863	0.544156	8.40941	31	NM_000673.3	ADH7	4	ADH7	3520709	Homo sapiens	RefSeq	ILMN_173330	NM_000673.3	NM_000673.3		131	71743839	NM_000673.3	NP_000664.2	3520709	S	1991	CAGTAGAATTGCAAGTCCCTAAGTCCCTATTCACTGTGCTTAGTAGTGAC	-	100552547-100552596
ILMN_1702858	ADHFE1		Homo sapiens alcohol dehydrogenase, iron containing, 1 (ADHFE1), nuclear gene encoding mitochondrial protein, mRNA.	HOT; FLJ32430; ADH8; MGC48605; HMFT2263	185.035	0.205195	9.11496	23	179.625	0.268831	5.86761	24	185.809	0.180519	7.29608	23	167.419	0.322078	6.71871	23	159.215	0.318182	10.0113	18	177.277	0.116883	7.78064	28	NM_144650.1	ADHFE1	8	ADHFE1	2760121	Homo sapiens	RefSeq	ILMN_5010	NM_144650.2	NM_144650.2		137872	133922589	NM_144650.2	NP_653251.2	2760121	S	1651	CCAGGCTCGACTTCAGGGGTCAGTGTTCCTGTCCCAAACCCCACACAGAA	+	67380800-67380849
ILMN_2363634	ADHFE1		Homo sapiens alcohol dehydrogenase, iron containing, 1 (ADHFE1), transcript variant 1, mRNA.	HOT; FLJ32430; ADH8; MGC48605; HMFT2263	214.269	0.0246753	15.5409	34	198.453	0.11039	11.3693	14	185.972	0.180519	14.0002	22	194.977	0.0753247	11.4829	25	184.777	0.061039	15.3794	21	163.841	0.257143	10.9105	28	NM_001077593.1	ADHFE1		ADHFE1	3890598	Homo sapiens	RefSeq	ILMN_169488	NM_001077593.1	NM_001077593.1		137872	117606323	NM_001077593.1	NP_001071061.1	3890598	A	1564	GAAATTCCCCAAAGCTCAGAGTCCAGTTCCTTCCATAAAACAGGCTGGAC
ILMN_1813975	ADI1		Homo sapiens acireductone dioxygenase 1 (ADI1), mRNA.	HMFT1638; SIPL; ARD; APL1; MTCBP-1; FLJ10913	435.968	0	19.8332	25	520.393	0	21.5096	28	391.437	0	19.2019	22	283.637	0	18.5772	19	393.855	0	24.8374	13	372.995	0	20.1226	21	NM_018269.1	ADI1	2	ADI1	6620278	Homo sapiens	RefSeq	ILMN_29081	NM_018269.1	NM_018269.1		55256	8922761	NM_018269.1	NP_060739.1	6620278	S	946	CACAGCTAGCCAGATAGAAGACACTTTTTTCTCCAAAATGATGCCTTGGG	-	3481329-3481378
ILMN_1743331	ADIG		Homo sapiens adipogenin (ADIG), mRNA.	MGC39724; MGC149650; SMAF1; RP5-1100H13.2; KIAA1219	111.683	0.862338	9.11598	19	106.784	0.892208	4.26207	37	97.948	0.949351	5.92079	21	100.645	0.879221	5.34921	40	99.6015	0.862338	6.12316	20	108.626	0.807792	7.10847	35	NM_001018082.1	ADIG	20	ADIG	3800722	Homo sapiens	RefSeq	ILMN_18187	NM_001018082.1	NM_001018082.1		149685	66275525	NM_001018082.1	NP_001018092.1	3800722	S	420	CTGGAGTCAGCAGGGCAGTGGCAATGGCAGAAGTGGATGGGAGAGACTTG	+	36650168-36650217
ILMN_1775045	ADIPOQ		Homo sapiens adiponectin, C1Q and collagen domain containing (ADIPOQ), mRNA.	APM1; GBP28; ACRP30; adiponectin; ACDC; APM-1	223.161	0.012987	17.3591	26	203.385	0.0818182	15.6758	18	238.083	0.0012987	16.4878	22	211.242	0.0194805	11.3503	37	204.305	0.00909091	14.3323	20	198.402	0.0350649	11.6771	27	NM_004797.2	ADIPOQ	3	ADIPOQ	4200471	Homo sapiens	RefSeq	ILMN_183738	NM_004797.2	NM_004797.2		9370	44890057	NM_004797.2	NP_004788.1	4200471	S	4112	TTTGACAGACTCTCGTTCTGTGGCCCTGGCTGGAGTTCAGTGGTGTGATC	+	186575786-186575835
ILMN_2096322	ADIPOR1		Homo sapiens adiponectin receptor 1 (ADIPOR1), mRNA.	ACDCR1; TESBP1A; CGI-45; PAQR1; FLJ42464; FLJ25385; CGI45	1389.54	0	34.0498	18	1580.55	0	36.4615	19	1381.97	0	47.307	26	1320.58	0	33.4527	20	1448.8	0	40.2324	20	1359.99	0	30.9858	36	NM_015999.2	ADIPOR1	1	ADIPOR1	3460201	Homo sapiens	RefSeq	ILMN_4949	NM_015999.2	NM_015999.2		51094	21361518	NM_015999.2	NP_057083.2	3460201	S	1689	TCCCTCCCTTACCCCCATCCTTAACTTTGTATCCTGGCTTATAACAGGCC	-	201176906-201176955
ILMN_1688322	ADIPOR1		Homo sapiens adiponectin receptor 1 (ADIPOR1), mRNA.	ACDCR1; TESBP1A; CGI-45; PAQR1; FLJ42464; FLJ25385; CGI45	2401.43	0	80.4295	21	2482.03	0	58.5011	28	2483.49	0	90.2117	26	2234.83	0	53.1522	24	2516.62	0	69.8799	32	2377.52	0	83.9105	24	NM_015999.2	ADIPOR1	1	ADIPOR1	6100767	Homo sapiens	RefSeq	ILMN_4949	NM_015999.2	NM_015999.2		51094	21361518	NM_015999.2	NP_057083.2	6100767	S	1542	CCCCTCCTCAGCAAGGCATCTACCGGCCCCTCACAGAGACAGTACTTTGA	-	201177053-201177102
ILMN_2224833	ADIPOR2		Homo sapiens adiponectin receptor 2 (ADIPOR2), mRNA.	MGC4640; ACDCR2; PAQR2; FLJ21432	1547.78	0	50.1217	20	1627.26	0	40.3586	20	1446.44	0	48.0968	23	1754.09	0	58.6935	14	1824.31	0	60.3616	25	1782.91	0	45.5948	19	NM_024551.2	ADIPOR2	12	ADIPOR2	6960685	Homo sapiens	RefSeq	ILMN_12936	NM_024551.2	NM_024551.2		79602	38261972	NM_024551.2	NP_078827.2	6960685	S	3644	GAACTCTCACCAGGTTGGCGCCTGAATGCCTTACTCTCAGCAGTCAGAGG	+	1767785-1767834
ILMN_2358626	ADK		Homo sapiens adenosine kinase (ADK), transcript variant ADK-short, mRNA.	AK	3211.86	0	108.6	27	3485.53	0	87.0501	21	3086.52	0	96.4252	19	1244.88	0	39.1795	32	1258.09	0	40.4285	21	1402.13	0	59.5416	20	NM_001123.2	ADK	10	ADK	1030241	Homo sapiens	RefSeq	ILMN_4107	NM_001123.2	NM_001123.2		132	32484972	NM_001123.2	NP_001114.2	1030241	A	1219	CCACTGATGGAAGAGCTGAAAACACAAGCCCAGGAGTGCAGACACTGCCC	+	76019072-76019081:76030143-76030182
ILMN_1768062	ADK		Homo sapiens adenosine kinase (ADK), transcript variant ADK-long, mRNA.	AK	191.412	0.14026	7.10272	23	222.607	0.0168831	11.6682	27	196.827	0.107792	9.59531	24	163.884	0.364935	7.26358	23	158.033	0.335065	7.08003	22	171.403	0.17013	8.63227	21	NM_006721.2	ADK	10	ADK	3130450	Homo sapiens	RefSeq	ILMN_29192	NM_006721.2	NM_006721.2		132	32484974	NM_006721.2	NP_006712.2	3130450	I	68	CGAAGATGGCAGCTGCTGAGGAGGAGCCGAAGCCCAAAAAGCTGAAGGTG	+	75581038-75581042:75581043-75581087
ILMN_2358628	ADK		Homo sapiens adenosine kinase (ADK), transcript variant ADK-short, mRNA.	AK	162.528	0.484416	12.6004	22	161.989	0.487013	7.73567	21	155.194	0.52987	7.31304	26	139.724	0.638961	12.4203	24	131.77	0.627273	11.2384	24	136.245	0.597403	10.8501	23	NM_001123.2	ADK	10	ADK	7100414	Homo sapiens	RefSeq	ILMN_4107	NM_001123.2	NM_001123.2		132	32484972	NM_001123.2	NP_001114.2	7100414	A	1959	CTGGGCCCTGAAATGACACCCAATTTGTTAATGGAATTATGAAGAACAGC	+	76138534-76138583
ILMN_1801020	ADK		Homo sapiens adenosine kinase (ADK), transcript variant ADK-short, mRNA.	AK	273.246	0	13.5386	26	290.361	0.0012987	11.4512	18	337.805	0	22.9255	22	273.019	0	16.3701	27	236.45	0	13.2462	21	241.907	0.0012987	18.2781	21	NM_001123.2	ADK	10	ADK	7550161	Homo sapiens	RefSeq	ILMN_4107	NM_001123.2	NM_001123.2		132	32484972	NM_001123.2	NP_001114.2	7550161	I	72	GCTCCCAGTCGCTGAGTGCCTGAGCCGGGAAGCAGTTGCTGTGGTACCTG	+	75606521-75606570
ILMN_1708934	ADM		Homo sapiens adrenomedullin (ADM), mRNA.	AM	7683.99	0	179.64	26	9598.26	0	238.303	21	8227.81	0	131.561	20	3454.21	0	76.6967	24	3614.75	0	91.3038	26	3343.15	0	100.087	27	NM_001124.1	ADM	11	ADM	5670465	Homo sapiens	RefSeq	ILMN_29514	NM_001124.1	NM_001124.1		133	4501944	NM_001124.1	NP_001115.1	5670465	S	1295	GTCTCAGCGAGGTGTAAAGTTGTTCGCCGCGTGGAATGTGAGTGTGTTTG	+	10285345-10285394
ILMN_1702933	ADM2		Homo sapiens adrenomedullin 2 (ADM2), mRNA.	AM2; FLJ21135; dJ579N16.4	379.544	0	14.7603	24	320.978	0.0012987	11.9077	23	353.196	0	18.4014	21	314.356	0	13.7485	26	284.823	0	12.1685	23	322.432	0	16.2985	29	NM_024866.3	ADM2	22	ADM2	3610626	Homo sapiens	RefSeq	ILMN_182047	NM_024866.4	NM_024866.4		79924	115511055	NM_024866.4	NP_079142.2	3610626	S	4125	CGCCCTAACAACTTCCCATCCGCTGACCCCTCCAACGCCATCAATCTCCA	+	49271611-49271660
ILMN_1657993	ADNP		Homo sapiens activity-dependent neuroprotector homeobox (ADNP), transcript variant 2, mRNA.	ADNP1; KIAA0784	1496.3	0	37.0889	30	1752.77	0	56.8515	27	1513.89	0	41.8909	27	1167.56	0	31.6374	32	1231.21	0	34.2014	34	1313.61	0	46.1798	27	NM_181442.1	ADNP	20	ADNP	360678	Homo sapiens	RefSeq	ILMN_19803	NM_181442.1	NM_181442.1		23394	31563502	NM_181442.1	NP_852107.1	360678	A	4110	GCACATAACCTTGTACAATCTTGCAACAGAGGCCAGCCACGTAAGATATA	-	49507261-49507310
ILMN_1666019	ADNP		Homo sapiens activity-dependent neuroprotector homeobox (ADNP), transcript variant 1, mRNA.	ADNP1; KIAA0784	335.412	0	15.0965	25	370.413	0	17.9	20	354.467	0	14.2601	20	316.195	0	18.8334	24	277.521	0	15.4349	25	298.746	0	17.3704	23	NM_015339.2	ADNP	20	ADNP	1770551	Homo sapiens	RefSeq	ILMN_27197	NM_015339.2	NM_015339.2		23394	31563504	NM_015339.2	NP_056154.1	1770551	I	249	GTGGCCTAGTGGTTATGCCCTGTACTACCATTTTGAGGATCTGGACTCCG	-	49545229-49545278
ILMN_2080751	ADNP2		Homo sapiens ADNP homeobox 2 (ADNP2), mRNA.	KIAA0863; ZNF508	644.562	0	26.1753	28	785.716	0	37.1741	19	649.747	0	25.8855	23	598.963	0	27.1261	33	629.807	0	18.2109	19	612.013	0	35.2296	19	NM_014913.2	ADNP2	18	ADNP2	7330270	Homo sapiens	RefSeq	ILMN_6906	NM_014913.2	NM_014913.2		22850	48762755	NM_014913.2	NP_055728.1	7330270	S	5052	TAAAGCACCAGAACCAGTCATGGAGACCAGCCAGTTTAGATGGTAAGTCA	+	75998884-75998933
ILMN_1690352	ADO		Homo sapiens 2-aminoethanethiol (cysteamine) dioxygenase (ADO), mRNA.	FLJ14547; DKFZp564C046	1517.72	0	41.9497	21	1773.89	0	59.806	16	1354.22	0	36.929	27	1382.07	0	54.9387	17	1409.03	0	28.6186	20	1400.64	0	44.0919	14	NM_032804.5	ADO	10	ADO	4480546	Homo sapiens	RefSeq	ILMN_165903	NM_032804.5	NM_032804.5		84890	62177109	NM_032804.5	NP_116193.2	4480546	S	3523	CTTGCACCTGTGTGCATAAACTGTTAGTCGTGACTGACTTGGTGTGTTGC	+	64238044-64238093
ILMN_2275396	ADORA1		Homo sapiens adenosine A1 receptor (ADORA1), transcript variant 1, mRNA.	RDC7	94.2329	0.979221	5.59841	19	90.8315	0.983117	5.32361	23	96.1118	0.955844	7.52901	20	97.6536	0.902597	5.79145	20	77.0715	0.998701	3.97189	19	92.1425	0.936364	8.81267	23	NM_000674.2	ADORA1	1	ADORA1	2100110	Homo sapiens	RefSeq	ILMN_177336	NM_000674.2	NM_000674.2		134	115305570	NM_000674.2	NP_000665.1	2100110	I	309	CCCGGAGCTCTGTTCCCTGGAACTTTGGGCACTGCCTCTGGGACCCCTGC	+	201364116-201364165
ILMN_2373444	ADORA1		Homo sapiens adenosine A1 receptor (ADORA1), transcript variant 1, mRNA.	RDC7	113.673	0.841558	8.58489	19	106.135	0.9	7.76384	18	99.9769	0.928571	8.07695	19	101.086	0.876623	8.12816	13	91.1351	0.931169	4.84817	26	98.7823	0.888312	6.77886	23	NM_000674.2	ADORA1	1	ADORA1	3830148	Homo sapiens	RefSeq	ILMN_177336	NM_000674.2	NM_000674.2		134	115305570	NM_000674.2	NP_000665.1	3830148	A	2589	GGGTCTAGGACTTTAGGGATCTGGGGAAGGACCAACCCATGCCCTGCCAA	+	201402826-201402875
ILMN_1747227	ADORA1		Homo sapiens adenosine A1 receptor (ADORA1), mRNA.	RDC7	237.081	0.00519481	19.8562	15	223.911	0.0168831	15.1411	13	251.684	0	19.8085	18	241.651	0.0012987	10.8116	28	244.459	0	16.0476	15	242.462	0.0012987	17.4743	19	NM_000674.1	ADORA1	1	ADORA1	4060519	Homo sapiens	RefSeq	ILMN_23513	NM_000674.1	NM_000674.1		134	4501946	NM_000674.1	NP_000665.1	4060519	S	2817	TCCAAGCCCTTCCCTCTGTTGGAAATTGGGTGTGCCCTGGCTCCCAAGGG	+	201403112-201403155
ILMN_1807372	ADORA2A		Homo sapiens adenosine A2a receptor (ADORA2A), mRNA.	ADORA2; RDC8; hA2aR	256.76	0	9.82498	18	314.236	0.0012987	17.8879	29	299.584	0	16.7762	29	237.302	0.0012987	14.255	27	208.155	0.0038961	11.4753	23	231.304	0.0038961	14.8147	23	NM_000675.3	ADORA2A	22	ADORA2A	7560440	Homo sapiens	RefSeq	ILMN_8227	NM_000675.3	NM_000675.3		135	17136146	NM_000675.3	NP_000666.2	7560440	S	2018	TTACCTTTCACTCTCTGGCTGCTGGGTCTGCCGTCGGTCCTGCTGCTAAC	+	23167955-23168004
ILMN_1703946	ADORA2B		Homo sapiens adenosine A2b receptor (ADORA2B), mRNA.	ADORA2	8433.44	0	212.828	24	9740.42	0	233.226	34	8946.69	0	165.046	30	9469.12	0	238.751	24	9962.76	0	335.571	15	10220.7	0	325.571	22	NM_000676.2	ADORA2B	17	ADORA2B	2060040	Homo sapiens	RefSeq	ILMN_25434	NM_000676.2	NM_000676.2		136	22907046	NM_000676.2	NP_000667.1	2060040	S	1423	CACAAGGAAATGGACTGCCTCTCTTGAGCACTTCCCTGGAGCTACCACGT	+	15819473-15819522
ILMN_1733259	ADORA3		Homo sapiens adenosine A3 receptor (ADORA3), transcript variant 3, mRNA.	AD026; RP11-552M11.7; A3AR; bA552M11.5	164.47	0.44026	13.7542	25	148.64	0.611688	10.6375	26	158.202	0.494805	10.2204	33	166.731	0.332468	10.3579	33	173.182	0.144156	16.7452	21	146.198	0.488312	13.664	26	NM_020683.5	ADORA3	1	ADORA3	870138	Homo sapiens	RefSeq	ILMN_308662	NM_001081976.1	NM_001081976.1		140	130978671	NM_001081976.1	NP_001075445.1	870138	I	982	GTAGTCAGAGGAGCTATGATAGACCACACCCAAGCAAGGCTGCCCTCAAA	-	112026101-112026150
ILMN_1730710	ADORA3		Homo sapiens adenosine A3 receptor (ADORA3), transcript variant 2, mRNA.	AD026; RP11-552M11.7; A3AR; bA552M11.5	192.117	0.131169	19.8024	20	145.541	0.638961	6.67824	23	161.129	0.461039	11.6063	21	150.297	0.531169	13.935	23	150.359	0.424675	13.974	21	132.256	0.636364	8.68222	21	NM_000677.2	ADORA3	1	ADORA3	6580482	Homo sapiens	RefSeq	ILMN_180342	NM_000677.3	NM_000677.3		140	130978679	NM_000677.3	NP_000668.1	6580482	I	1756	CCTTCAGATTCCCCATCAACAAACACTTGAGGGCCTGTATGCCTGGGCCA	-	112042490-112042539
ILMN_1793959	ADPGK		Homo sapiens ADP-dependent glucokinase (ADPGK), mRNA.	ADP-GK; DKFZP434B195; 2610017G09Rik	1171.22	0	29.6145	16	1304.19	0	53.0902	22	1209.59	0	35.3643	24	1085.23	0	30.1973	27	1208.59	0	46.3975	29	1171.68	0	45.9421	26	NM_031284.3	ADPGK	15	ADPGK	5550619	Homo sapiens	RefSeq	ILMN_16425	NM_031284.3	NM_031284.3		83440	31542508	NM_031284.3	NP_112574.3	5550619	S	2111	CTGCAGTTGTCTGGAAGCCTGGGTGGCGTCATGAGCTGAAGGATCATGCT	-	70831094-70831143
ILMN_1794512	ADPRH		Homo sapiens ADP-ribosylarginine hydrolase (ADPRH), mRNA.	ARH1	153.953	0.587013	7.53174	24	162.57	0.480519	6.02102	37	148.972	0.605195	8.7194	21	155.719	0.47013	9.78932	23	135.506	0.597403	5.97591	22	140.563	0.555844	11.793	16	NM_001125.2	ADPRH	3	ADPRH	5550369	Homo sapiens	RefSeq	ILMN_28755	NM_001125.2	NM_001125.2		141	40549393	NM_001125.2	NP_001116.1	5550369	S	3019	CTTCCAGTCTTTTTAGAACGTGGTGGAGGAGGGTTGTGTGTGCCCCAGGG	+	119308372-119308421
ILMN_1795788	ADPRHL1		Homo sapiens ADP-ribosylhydrolase like 1 (ADPRHL1), transcript variant 1, mRNA.	ARH2	105.362	0.918182	5.79663	28	109.715	0.868831	4.99176	31	95.7279	0.95974	4.58264	24	104.61	0.848052	5.25856	28	101.638	0.848052	6.25987	27	98.4688	0.894805	7.2652	25	NM_138430.3	ADPRHL1	13	ADPRHL1	1990070	Homo sapiens	RefSeq	ILMN_1840	NM_138430.3	NM_138430.3		113622	40316948	NM_138430.3	NP_612439.2	1990070	I	240	AGAATGGCCCGTGAGTGACAACACCATCATGCACATCGCAACCGCCGAGG	-	114107550-114107599
ILMN_1760335	ADPRHL1		Homo sapiens ADP-ribosylhydrolase like 1 (ADPRHL1), transcript variant 2, mRNA.	ARH2	729.58	0	20.9525	27	760.614	0	24.0157	29	693.593	0	17.5096	22	487.358	0	12.4269	23	490.196	0	16.9877	23	490.457	0	14.8069	25	NM_199162.1	ADPRHL1	13	ADPRHL1	3390735	Homo sapiens	RefSeq	ILMN_162779	NM_199162.1	NM_199162.1		113622	40316945	NM_199162.1	NP_954631.1	3390735	I	1620	AGAACATAAATGGCCTCCTGCCAGCTCCGGCGTCTCTCTGTGGTCTGCCT	-	114076462-114076511
ILMN_1788530	ADPRHL1		Homo sapiens ADP-ribosylhydrolase like 1 (ADPRHL1), transcript variant 1, mRNA.	ARH2	292.812	0	16.0635	20	263.957	0.0025974	11.5048	30	269.159	0	13.5733	26	205.082	0.0350649	12.4061	22	214.573	0.0025974	9.67088	23	240.756	0.0012987	15.4586	26	NM_138430.3	ADPRHL1	13	ADPRHL1	5570446	Homo sapiens	RefSeq	ILMN_1840	NM_138430.3	NM_138430.3		113622	40316948	NM_138430.3	NP_612439.2	5570446	A	1356	CCTCCACCATCAACATTGACACTGCGTAGATTTGCCGCACTTGGACCTCC	-	114076883-114076932
ILMN_1811480	ADPRHL2		Homo sapiens ADP-ribosylhydrolase like 2 (ADPRHL2), mRNA.	dJ665N4.2; ARH3; FLJ20446	1633.63	0	65.22	15	1716.18	0	41.9843	26	1578.16	0	40.7944	25	1535.84	0	74.9612	15	1605.89	0	57.1731	26	1529.54	0	66.8397	21	NM_017825.1	ADPRHL2	1	ADPRHL2	730010	Homo sapiens	RefSeq	ILMN_2074	NM_017825.1	NM_017825.1		54936	8923416	NM_017825.1	NP_060295.1	730010	S	1364	GACAGACGCAGGCGGGTTTATTTTGGAGGGGTACTTGTGGCATTTTCCTG	+	36331826-36331875
ILMN_1813598	ADRA1A		Homo sapiens adrenergic, alpha-1A-, receptor (ADRA1A), transcript variant 3, mRNA.	ADRA1C; ALPHA1AAR; ADRA1L1	101.682	0.945454	6.5873	24	116.442	0.823377	8.59552	32	97.922	0.949351	7.47776	19	94.0301	0.94026	6.87739	26	92.093	0.923377	7.2727	26	91.0178	0.941558	6.04283	21	NM_000680.1	ADRA1A	8	ADRA1A	780670	Homo sapiens	RefSeq	ILMN_18033	NM_033302.2	NM_033302.2		148	111118987	NM_033302.2	NP_150645.2	780670	A	1626	GGAAATTTTTCTCTTCCATGCCCCGTGGATCTGCCAGGATTACAGTGTCC	-	26722566-26722615
ILMN_1653821	ADRA1A		Homo sapiens adrenergic, alpha-1A-, receptor (ADRA1A), transcript variant 3, mRNA.	ADRA1C; ALPHA1AAR; ADRA1L1	108.944	0.875325	5.61871	28	112.299	0.857143	5.17349	29	97.2711	0.953247	6.05049	29	95.4317	0.92987	4.74187	22	102.364	0.84026	6.46953	28	105.134	0.837662	6.50175	17	NM_033302.1	ADRA1A	8	ADRA1A	1070315	Homo sapiens	RefSeq	ILMN_18033	NM_033302.1	NM_033302.1		148	15451756	NM_033302.1	NP_150645.1	1070315	I	1815	GGAATCCACCCCAGGAGCCCAGGAGCCTTGCCTGACACTTGGATTTACTT	-	26670054-26670103
ILMN_1780551	ADRA1A		Homo sapiens adrenergic, alpha-1A-, receptor (ADRA1A), transcript variant 1, mRNA.	ADRA1C; ALPHA1AAR; ADRA1L1	175.943	0.301299	16.2875	17	197.056	0.112987	17.2564	21	178.874	0.258442	14.3914	21	174.53	0.248052	13.4903	23	152.357	0.401299	9.74499	23	151.841	0.412987	8.87854	18	NM_000680.1	ADRA1A	8	ADRA1A	1110731	Homo sapiens	RefSeq	ILMN_15853	NM_000680.2	NM_000680.2		148	111118991	NM_000680.2	NP_000671.2	1110731	I	1970	TAGACCCAACTCATCAGGCAGCGGGTAGGGCACAGGGAAGAGGGAGGGTG	-	26722222-26722271
ILMN_1669227	ADRA1A		Homo sapiens adrenergic, alpha-1A-, receptor (ADRA1A), transcript variant 4, mRNA.	ADRA1C; ADRA1L1; ALPHA1AAR	100.894	0.950649	6.59121	24	121.85	0.796104	8.55524	16	101.435	0.912987	5.36075	19	114.673	0.776623	9.89614	14	98.915	0.874026	5.11447	25	105.737	0.835065	7.89851	21	NM_033304.1	ADRA1A	8	ADRA1A	2690500	Homo sapiens	RefSeq	ILMN_17568	NM_033304.1	NM_033304.1		148	15451760	NM_033304.1	NP_150647.1	2690500	I	1574	AGGTAGCTGGAGACCTAGGCAGTCTGCAAATGAGGAGTCAGCTGGAAGCT	-	26679429-26679478
ILMN_1709167	ADRA1A		Homo sapiens adrenergic, alpha-1A-, receptor (ADRA1A), transcript variant 2, mRNA.	ADRA1C; ALPHA1AAR; ADRA1L1	130.948	0.735065	7.46248	28	134.692	0.71948	6.27355	37	121.201	0.78052	6.55242	24	111.213	0.798701	4.97822	29	117.118	0.733766	7.0568	27	129.491	0.65974	5.68569	31	NM_033303.2	ADRA1A	8	ADRA1A	4590215	Homo sapiens	RefSeq	ILMN_22599	NM_033303.3	NM_033303.3		148	111118985	NM_033303.3	NP_150646.3	4590215	I	2210	CACCATGGAGCACGGTTTAAGCACCACTGGACTACACATTCTTCTGTGGC	-	26721982-26722031
ILMN_1679754	ADRA1B		Homo sapiens adrenergic, alpha-1B-, receptor (ADRA1B), mRNA.	ALPHA1BAR; ADRA1	163.615	0.455844	7.40475	24	169.493	0.390909	4.26213	18	167.037	0.388312	7.71851	23	268.712	0	11.7752	18	280.38	0	12.5686	17	296.095	0	19.2102	13	NM_000679.3	ADRA1B	5	ADRA1B	2140022	Homo sapiens	RefSeq	ILMN_176355	NM_000679.3	NM_000679.3		147	73747802	NM_000679.3	NP_000670.1	2140022	S	2141	GGGCGTTGTGTGTGTCGTGACTTCGTACCTCTCAAGCCCCTCCTTGTACT	+	159332482-159332531
ILMN_1716421	ADRA1D		Homo sapiens adrenergic, alpha-1D-, receptor (ADRA1D), mRNA.	DAR; ADRA1A; ADRA1R; ADRA1; dJ779E11.2; ALPHA1	120.651	0.797403	8.31539	17	111.29	0.862338	4.83646	28	111.276	0.833766	6.4732	28	103.342	0.861039	5.45559	20	108.005	0.797403	6.34269	22	100.844	0.876623	6.71178	27	NM_000678.2	ADRA1D	20	ADRA1D	1340630	Homo sapiens	RefSeq	ILMN_166004	NM_000678.3	NM_000678.3		146	148277040	NM_000678.3	NP_000669.1	1340630	S	2054	TGAGAAACACTGCCCCATCCTCCATGCCCTGAACCCTGAGTAGACAGCCC	-	4201840-4201889
ILMN_1659371	ADRA2A		Homo sapiens adrenergic, alpha-2A-, receptor (ADRA2A), mRNA.	ZNF32; ALPHA2AAR; ADRA2R; ADRA2; ADRAR	211.808	0.0350649	8.53676	34	215.665	0.0285714	11.9656	27	199.72	0.0935065	9.55931	26	171.56	0.275325	14.0055	19	180.731	0.0844156	12.2645	26	180.556	0.1	8.23463	31	NM_000681.2	ADRA2A	10	ADRA2A	5720523	Homo sapiens	RefSeq	ILMN_23205	NM_000681.2	NM_000681.2		150	15718669	NM_000681.2	NP_000672.2	5720523	S	3191	TATCTTGTATGTCTGTGTGCCCCTCCTGCCCCGAAAGTGCTGACTATGGG	+	112830101-112830150
ILMN_1677868	ADRA2B		Homo sapiens adrenergic, alpha-2B-, receptor (ADRA2B), mRNA.	ADRARL1; ADRA2L1; ALPHA2BAR; ADRA2RL1	232.939	0.00519481	10.6365	25	240.992	0.00649351	16.3483	30	259.911	0	18.6024	21	255.366	0	19.8917	17	268.138	0	23.9519	21	208.008	0.0116883	11.605	20	NM_000682.4	ADRA2B	2	ADRA2B	3390286	Homo sapiens	RefSeq	ILMN_177753	NM_000682.5	NM_000682.5		151	110227861	NM_000682.5	NP_000673.2	3390286	S	2990	GGGTGTAGAGAGAATGGAGGGGACCAAAAAGAGTCCTTCCTGGGGTGTGG	-	96778849-96778898
ILMN_1707445	ADRA2C		PREDICTED: Homo sapiens adrenergic, alpha-2C-, receptor (ADRA2C), mRNA.		133.222	0.715584	11.6877	24	110.945	0.862338	7.74027	26	154.31	0.536364	11.7017	23	117.366	0.763636	7.26128	30	125.153	0.677922	8.35512	27	123.056	0.698701	9.74163	27	XM_938284.1	ADRA2C		ADRA2C	870474	Homo sapiens	RefSeq	ILMN_168030	XM_001128592.1	XM_001128592.1		152	113415969	XM_001128592.1	XP_001128592.1	870474	I	834	CTGGGAGATTAACTTCGAGGATACAGCAGGGCACGCAGCCTGGTACACGC
ILMN_1733963	ADRA2C		PREDICTED: Homo sapiens adrenergic, alpha-2C-, receptor (ADRA2C), mRNA.		150.443	0.609091	8.55906	23	125.947	0.777922	5.54876	33	127.167	0.746753	5.89943	24	125.197	0.72987	6.28859	21	128.414	0.646753	5.85264	32	120.507	0.71948	4.53938	33	NM_000683.3	ADRA2C		ADRA2C	3460672	Homo sapiens	RefSeq	ILMN_168030	XM_001128592.1	XM_001128592.1		152	113415969	XM_001128592.1	XP_001128592.1	3460672	A	614	ACGACGAGACCTGGTACATCCTGTCCTCCTGCATCGGCTCCTTCTTCGCG
ILMN_1804255	ADRB1		Homo sapiens adrenergic, beta-1-, receptor (ADRB1), mRNA.	BETA1AR; B1AR; ADRB1R; RHR	165.787	0.423377	13.7469	25	186.495	0.2	17.9532	16	188.597	0.15974	11.3776	24	160.656	0.409091	12.5024	20	148.76	0.438961	11.2792	21	149.227	0.453247	12.857	21	NM_000684.1	ADRB1	10	ADRB1	7050440	Homo sapiens	RefSeq	ILMN_26839	NM_000684.2	NM_000684.2		153	110349783	NM_000684.2	NP_000675.1	7050440	S	1589	GACCGATAGCAGGTGAACTCGAAGCCCACAATCCTCGTCTGAATCATCCG	+	115795384-115795433
ILMN_1695590	ADRB2		Homo sapiens adrenergic, beta-2-, receptor, surface (ADRB2), mRNA.	B2AR; BETA2AR; BAR; ADRBR; ADRB2R	4292.61	0	131.703	27	4945.36	0	146.857	28	4272.79	0	190.907	23	3211.91	0	80.1858	19	3104.85	0	106.9	19	3317.13	0	95.9472	26	NM_000024.3	ADRB2	5	ADRB2	7570326	Homo sapiens	RefSeq	ILMN_2022	NM_000024.4	NM_000024.4		154	116686129	NM_000024.4	NP_000015.1	7570326	S	1895	CAGCTGTGAACATGGACTCTTCCCCCACTCCTCTTATTTGCTCACACGGG	+	148188243-148188292
ILMN_1694007	ADRB3		Homo sapiens adrenergic, beta-3-, receptor (ADRB3), mRNA.	BETA3AR	165.208	0.42987	8.78466	27	171.537	0.363636	9.65385	33	176.613	0.283117	11.1896	27	154.691	0.484416	14.3538	20	156.159	0.351948	10.8174	23	149.793	0.444156	9.95256	31	NM_000025.1	ADRB3	8	ADRB3	1430722	Homo sapiens	RefSeq	ILMN_166429	NM_000025.1	NM_000025.1		155	4557266	NM_000025.1	NP_000016.1	1430722	S	2313	ATTGAGTAGCAAAGCCACGCTCCCCACAGGACTTGGACAGAGGGCCCACA	-	37939954-37940003
ILMN_3307926	ADRBK1		Homo sapiens adrenergic, beta, receptor kinase 1 (ADRBK1), mRNA.	FLJ16718; BETA-ARK1; GRK2; BARK1	1442.53	0	29.3853	34	1671.61	0	47.4807	36	1425.34	0	40.1874	20	1541.53	0	34.5719	24	1674.2	0	58.4258	24	1711.62	0	56.5014	22	NM_001619.3	ADRBK1	11	ADRBK1	3290113	Homo sapiens	RefSeq	ILMN_22739	NM_001619.3	NM_001619.3		156	148539875	NM_001619.3	NP_001610.2	3290113	S	3340	CTCCCGTCTACTCATTCCCCGGGGCGTTTCTTTGCCGATTTTTGAATGTG	+	66810501-66810550
ILMN_1673330	ADRBK1		Homo sapiens adrenergic, beta, receptor kinase 1 (ADRBK1), mRNA.	BETA-ARK1; GRK2; BARK1	151.459	0.601299	6.76611	27	145.984	0.633766	10.9184	16	164.301	0.412987	11.5963	21	164.022	0.363636	13.6095	22	135.42	0.6	8.43879	26	143.302	0.536364	10.6877	29	NM_001619.2	ADRBK1	11	ADRBK1	5700181	Homo sapiens	RefSeq	ILMN_22739	NM_001619.2	NM_001619.2		156	6138971	NM_001619.2	NP_001610.1	5700181	S	3454	AGCTGACAGTCCTCTCCACCTAGTGGCTGTCCAGTGCCCATTCCTCACCT	+	66810797-66810846
ILMN_1668900	ADRBK2		Homo sapiens adrenergic, beta, receptor kinase 2 (ADRBK2), mRNA.	BARK2; GRK3	171.367	0.355844	10.8991	24	147.165	0.624675	9.0951	21	188.965	0.157143	13.0613	23	159.082	0.42987	8.3118	21	162.118	0.276623	7.80955	37	150.822	0.42987	10.621	17	NM_005160.2	ADRBK2	22	ADRBK2	2120528	Homo sapiens	RefSeq	ILMN_8817	NM_005160.3	NM_005160.3		157	148539878	NM_005160.3	NP_005151.2	2120528	S	3363	CCCACTGCCTCCAGGCCCCACTGATACCCCCAAATAGATGCTGGGTTATG	+	24449566-24449615
ILMN_2389013	ADRM1		Homo sapiens adhesion regulating molecule 1 (ADRM1), transcript variant 2, mRNA.	Rpn13; GP110; MGC29536	1772.02	0	61.629	20	1967.58	0	86.8268	15	1729.38	0	66.2188	16	2106.08	0	39.0209	22	2443.27	0	106.524	14	2370.6	0	97.1065	22	NM_175573.1	ADRM1	20	ADRM1	4280136	Homo sapiens	RefSeq	ILMN_26111	NM_175573.1	NM_175573.1		11047	28373193	NM_175573.1	NP_783163.1	4280136	A	1103	TTCAGCGCAGCCTTGGCCTCGGGGCAGCTGGGCCCCCTCATGTGCCAGTT	+	60316831-60316880
ILMN_1760143	ADRM1		Homo sapiens adhesion regulating molecule 1 (ADRM1), transcript variant 2, mRNA.	Rpn13; GP110; MGC29536	5831.51	0	129.098	24	6705.72	0	124.096	27	5937.15	0	130.065	21	7233.08	0	155.21	22	7864.86	0	156.836	26	7558.65	0	316.306	19	NM_007002.2	ADRM1	20	ADRM1	4390121	Homo sapiens	RefSeq	ILMN_26111	NM_175573.1	NM_175573.1		11047	28373193	NM_175573.1	NP_783163.1	4390121	A	1206	TTGCCAAAGCCATGCAGAACAACGCCAAGCCCGAGCAGAAAGAGGGCGAC	+	60317118-60317167
ILMN_1790757	ADSL		Homo sapiens adenylosuccinate lyase (ADSL), mRNA.		10230.6	0	275.962	28	10596.1	0	332.019	16	9811.52	0	345.153	19	7321.49	0	271.42	26	8479	0	249.256	25	7607.4	0	298.762	19	NM_000026.1	ADSL	22	ADSL	5870228	Homo sapiens	RefSeq	ILMN_7521	NM_000026.1	NM_000026.1		158	4557268	NM_000026.1	NP_000017.1	5870228	S	1348	TCACTGGTCGTGCCTCCCAGCAGGTGCAGAGATTCTTAGAAGAGGAGGTG	+	39090986-39091006:39092386-39092414
ILMN_2092664	ADSS		Homo sapiens adenylosuccinate synthase (ADSS), mRNA.	ADEH; MGC20404	4249.14	0	117.115	33	4686.73	0	182.888	10	4212.69	0	118.43	30	3902.06	0	154.811	17	4086.95	0	101.409	29	3890.8	0	131.675	29	NM_001126.2	ADSS	1	ADSS	5960097	Homo sapiens	RefSeq	ILMN_9592	NM_001126.2	NM_001126.2		159	34577062	NM_001126.2	NP_001117.2	5960097	S	2486	TCTAGTGGATTGGTTTTCAACATCGTGCCTGCCGATATGCCTACAGAATC	-	244572017-244572066
ILMN_1778796	ADSS		Homo sapiens adenylosuccinate synthase (ADSS), mRNA.	ADEH; MGC20404	1394.26	0	41.569	25	1644.22	0	57.8314	29	1477.96	0	69.9668	23	1792.28	0	61.0339	33	1919.56	0	64.4038	29	2078	0	73.1259	26	NM_001126.2	ADSS	1	ADSS	6020333	Homo sapiens	RefSeq	ILMN_9592	NM_001126.2	NM_001126.2		159	34577062	NM_001126.2	NP_001117.2	6020333	S	1275	GTTTGGTGTAACTACTGGAAGGAAAAGAAGATGTGGCTGGTTGGACCTCG	-	244580969-244581018
ILMN_1749804	ADSSL1		Homo sapiens adenylosuccinate synthase like 1 (ADSSL1), transcript variant 1, mRNA.	FLJ38602	179.11	0.263636	8.60719	21	167.193	0.41039	6.20718	28	185.013	0.188312	11.1327	23	161.803	0.388312	9.94735	20	153.401	0.390909	8.92209	37	140.876	0.550649	7.78855	27	NM_199165.1	ADSSL1	14	ADSSL1	1660446	Homo sapiens	RefSeq	ILMN_1715	NM_199165.1	NM_199165.1		122622	40316943	NM_199165.1	NP_954634.1	1660446	I	102	ACAGCCCTCCCCTGGCTGCCTCCAAGGAGTCTCCAGTTACTGAGTGGCCA	+	104267374-104267423
ILMN_1720235	ADSSL1		Homo sapiens adenylosuccinate synthase like 1 (ADSSL1), transcript variant 2, mRNA.	FLJ38602	138.294	0.685714	5.11313	28	124.468	0.784416	7.26556	23	130.768	0.731169	6.15923	30	161.571	0.392208	6.5256	28	169.203	0.184416	8.84043	28	160.189	0.307792	11.1978	23	NM_199165.1	ADSSL1	14	ADSSL1	4830372	Homo sapiens	RefSeq	ILMN_14610	NM_152328.3	NM_152328.3		122622	40316947	NM_152328.3	NP_689541.1	4830372	A	1485	GTCTGGACTTGTGTAAACAGCAGCAGTCACGTTCCTCGGCCGCCACAACC	+	104284422-104284471
ILMN_2240009	ADSSL1		Homo sapiens adenylosuccinate synthase like 1 (ADSSL1), transcript variant 2, mRNA.	FLJ38602	286.885	0	15.2291	27	272.572	0.0012987	10.58	34	239.125	0.0012987	14.0243	26	273.681	0	16.0131	20	310.324	0	22.4066	17	298.345	0	13.5966	25	NM_152328.3	ADSSL1	14	ADSSL1	4900703	Homo sapiens	RefSeq	ILMN_14610	NM_152328.3	NM_152328.3		122622	40316947	NM_152328.3	NP_689541.1	4900703	I	205	AGGGCAAAGGCAAGGTGGTGGACCTGCTGGCCACGGACGCCGACATCATC	+	104261783-104261832
ILMN_1736178	AEBP1		Homo sapiens AE binding protein 1 (AEBP1), mRNA.	FLJ33612; ACLP	179.274	0.263636	16.194	17	163.707	0.462338	9.91462	27	169.554	0.361039	8.98985	36	217.184	0.0103896	13.2676	31	157.355	0.344156	12.2829	14	140.111	0.558442	7.68133	25	NM_001129.3	AEBP1	7	AEBP1	6580711	Homo sapiens	RefSeq	ILMN_179474	NM_001129.3	NM_001129.3		165	53692188	NM_001129.3	NP_001120.3	6580711	S	3868	TCAGCACATGGAAGGCCCCTGGTATGGACACTGAAAGGAAGGGCTGGTCC	+	44120471-44120520
ILMN_1803376	AEBP2		Homo sapiens AE binding protein 2 (AEBP2), mRNA.	MGC17922	734.878	0	33.0234	26	829.356	0	40.9573	25	703.763	0	22.9939	32	401.842	0	21.1417	26	410.377	0	19.1674	28	426.168	0	13.5775	27	NM_153207.3	AEBP2	12	AEBP2	4260671	Homo sapiens	RefSeq	ILMN_28948	NM_153207.3	NM_153207.3		121536	49472839	NM_153207.3	NP_694939.1	4260671	S	3964	TAATGTCTGCCCATCTGTATTGTTGCTCCTACCTTCAAATATGACACCTG	+	19564769-19564818
ILMN_3240321	AEN		Homo sapiens apoptosis enhancing nuclease (AEN), mRNA.		695.98	0	32.2761	30	693.303	0	19.1358	15	500.93	0	25.1708	14	667.441	0	29.5992	23	734.025	0	34.6367	28	579.974	0	23.0577	16	NM_022767.3	AEN	15	AEN	5090438	Homo sapiens	RefSeq	ILMN_364766	NM_022767.3	NM_022767.3		64782	194239665	NM_022767.3	NP_073604.3	5090438	S	2725	ACACTGTGCGGGAGGTGACAACAGAGCAAAGCAGCGCAGGGGTCAGGGAG	+	89175121-89175170
ILMN_1712944	AES		Homo sapiens amino-terminal enhancer of split (AES), transcript variant 2, mRNA.	AES-2; ESP1; GRG5; GRG; TLE5; AES-1	1872.3	0	52.0522	27	2106.83	0	72.2911	16	1961.4	0	49.7345	31	2170.49	0	74.7393	26	2244.58	0	81.7863	28	2363.24	0	64.7111	24	NM_198969.1	AES	19	AES	1230458	Homo sapiens	RefSeq	ILMN_25658	NM_001130.5	NM_001130.5		166	39811997	NM_001130.5	NP_001121.2	1230458	A	1274	AGTTCCAGACACCTCCACGCCCACCTGGTCCTCTCCCATCGCCCACAAAA	-	3053260-3053309
ILMN_2333107	AES		Homo sapiens amino-terminal enhancer of split (AES), transcript variant 3, mRNA.	AES-2; ESP1; GRG5; GRG; TLE5; AES-1	400.928	0	17.801	25	499.418	0	16.6638	26	509.805	0	22.0813	30	488.954	0	24.7193	22	503.375	0	20.0972	24	484.946	0	22.7632	13	NM_198970.1	AES	19	AES	6180176	Homo sapiens	RefSeq	ILMN_25198	NM_198970.1	NM_198970.1		166	39812026	NM_198970.1	NP_945321.1	6180176	A	850	GCGGAGCTCGGGATTGGCTAAACTCCCATAGTATTTATGGTGGCCGCCGG	-	3053681-3053730
ILMN_1707958	AES		Homo sapiens amino-terminal enhancer of split (AES), transcript variant 1, mRNA.	AES-2; ESP1; GRG5; GRG; TLE5; AES-1	107.822	0.88961	4.72558	23	144.536	0.651948	10.0317	25	104.779	0.885714	5.13501	33	118.741	0.757143	9.77664	36	109.727	0.781818	7.72736	19	122.226	0.703896	15.6307	14	NM_198969.1	AES	19	AES	6660491	Homo sapiens	RefSeq	ILMN_25081	NM_198969.1	NM_198969.1		166	39812018	NM_198969.1	NP_945320.1	6660491	I	113	TCAGCAAGAACCACCGCCCAGCCAGAGCCAAGGTCACAGAGCACGTCCGT	-	3062802-3062851
ILMN_1660424	AFAP1		Homo sapiens actin filament associated protein 1 (AFAP1), transcript variant 1, mRNA.	AFAP-110; AFAP	129.777	0.738961	8.96293	25	135.207	0.718182	8.08579	26	126.65	0.751948	8.72378	22	122.602	0.737662	8.65591	21	148.399	0.442857	10.0078	24	145.661	0.494805	12.434	26	NM_021638.3	AFAP1	4	AFAP1	2190681	Homo sapiens	RefSeq	ILMN_181438	NM_021638.4	NM_021638.4		60312	125661041	NM_021638.4	NP_067651.2	2190681	I	44	GAAGACGCCTGAATCTTTTAGTGGACCTGCTTTCAGCAAACTTGTTTTTT	-	7924830-7924879
ILMN_1701998	AFAP1		Homo sapiens actin filament associated protein 1 (AFAP1), transcript variant 2, mRNA.	AFAP-110; AFAP	1314.74	0	32.765	16	1552.14	0	48.6882	27	1616.93	0	67.3357	24	1546.97	0	63.0701	18	1552.62	0	45.8744	21	1537.11	0	45.7101	22	NM_198595.1	AFAP1	4	AFAP1	2690187	Homo sapiens	RefSeq	ILMN_5058	NM_198595.2	NM_198595.2		60312	125661040	NM_198595.2	NP_940997.1	2690187	A	7446	TTTCACGTGGTGTAACCCTAGACTGGCGCCCTTGGCGTGCCCCTTTGTGT	-	7812689-7812738
ILMN_1651235	AFAP1		Homo sapiens actin filament associated protein 1 (AFAP1), transcript variant 2, mRNA.	AFAP-110; AFAP	159.834	0.512987	11.1035	23	146.207	0.633766	7.42616	19	133.335	0.718182	6.24713	25	135.202	0.667532	7.76769	21	123.454	0.685714	6.43961	25	132.197	0.636364	7.1798	28	NM_198595.1	AFAP1	4	AFAP1	3130458	Homo sapiens	RefSeq	ILMN_5058	NM_198595.2	NM_198595.2		60312	125661040	NM_198595.2	NP_940997.1	3130458	I	160	CGCCCCGGGGCTCCATTGTTAAGGCGGCTGCGGCTCTGTCGGCTGTTCAG	-	7992344-7992393
ILMN_1694140	AFAP1L1		Homo sapiens actin filament associated protein 1-like 1 (AFAP1L1), mRNA.	FLJ36748; MGC149773	682.135	0	33.4262	23	712.489	0	43.6875	17	702.454	0	28.8864	26	419.568	0	19.0682	18	456.893	0	16.3204	25	427.561	0	21.7722	22	NM_152406.1	AFAP1L1	5	AFAP1L1	20154	Homo sapiens	RefSeq	ILMN_25390	NM_152406.1	NM_152406.1		134265	55742688	NM_152406.1	NP_689619.1	20154	S	3763	GCCTCTAATGACCAGCTGGGTGACCTTGGGAAAGTCACTTGATTGCTCTG	+	148701168-148701217
ILMN_1730995	AFAP1L2		Homo sapiens actin filament associated protein 1-like 2 (AFAP1L2), transcript variant 1, mRNA.	FLJ14564; XB130; KIAA1914	1156.89	0	33.7083	27	1327.27	0	30.0752	25	1167.52	0	39.2931	18	695.64	0	26.7997	26	725.017	0	20.8424	22	717.391	0	15.9896	23	NM_001001936.1	AFAP1L2	10	AFAP1L2	4590133	Homo sapiens	RefSeq	ILMN_169116	NM_001001936.1	NM_001001936.1		84632	50897849	NM_001001936.1	NP_001001936.1	4590133	A	3699	GTGATCGCCCTCTTAAAATTGGCAGTGCTGTTCCTTGTGCTGCCCCTGTC	-	116057592-116057641
ILMN_2404917	AFAP1L2		Homo sapiens actin filament associated protein 1-like 2 (AFAP1L2), transcript variant 2, mRNA.	FLJ14564; XB130; KIAA1914	833.266	0	21.0737	36	907.792	0	22.488	31	895.86	0	38.5783	17	620.75	0	14.3365	38	682.071	0	18.4593	28	665.439	0	21.4346	23	NM_032550.2	AFAP1L2	10	AFAP1L2	6620711	Homo sapiens	RefSeq	ILMN_23965	NM_032550.2	NM_032550.2		84632	50897838	NM_032550.2	NP_115939.1	6620711	A	3123	GGGTCACGTGTCTTTGGTGAGTGAGAAGACCTAAACTCCTGGCCATCATC	-	116060213-116060262
ILMN_1702696	AFAR3		Homo sapiens aflatoxin B1 aldehyde reductase 3 (AFAR3), mRNA.	AKR7A4	189.885	0.157143	11.6334	20	174.039	0.325974	10.8128	29	184.674	0.18961	12.1679	28	180.525	0.174026	10.7968	35	164.996	0.227273	10.7762	23	165.38	0.238961	8.37317	27	NM_201252.1	AFAR3	1	AFAR3	5270195	Homo sapiens	RefSeq	ILMN_22809	NM_201252.1	NM_201252.1		246181	41152111	NM_201252.1	NP_957704.1	5270195	S	1817	GTACTTGCCTAGGACTGGGAGGAGGATTGCGAGGAAATGGAGATTCACTG	-	19465180-19465229
ILMN_2084562	AFARP1		Homo sapiens AKR7 family pseudogene (AFARP1), non-coding RNA.		228.972	0.00649351	23.8007	16	215.304	0.0298701	12.4493	28	224.928	0.0038961	14.9231	18	205.138	0.0350649	12.2478	34	170.996	0.167533	10.9252	23	190.434	0.061039	14.2078	19	NR_002796.1	AFARP1	1	AFARP1	1110687	Homo sapiens	RefSeq	ILMN_13586	NR_002796.1	NR_002796.1		246182	84872079	NR_002796.1		1110687	S	1117	CAGTAAAGTCACCACCAAGTGAAGAATGAAACCTCCTGGGGTGCTGTGTG	+	113268611-113268660
ILMN_1769563	AFARP1		Homo sapiens AKR7 family pseudogene (AFARP1), non-coding RNA.		95.5958	0.974026	5.32071	25	96.3097	0.963636	5.07958	24	98.7531	0.948052	5.70796	35	75.025	1	3.37417	26	101.808	0.845455	6.73682	28	97.6015	0.898701	9.89774	15	XR_000989.1	AFARP1	1	AFARP1	1690086	Homo sapiens	RefSeq	ILMN_13586	NR_002796.1	NR_002796.1		246182	84872079	NR_002796.1		1690086	A	185	CAGCCAGTCCAAGACCATCCTGGGTGGCCTGAAAATTGATACCAAGGCCA	+	113267679-113267728
ILMN_1673119	AFF1		Homo sapiens AF4/FMR2 family, member 1 (AFF1), mRNA.	MLLT2; MGC134969; AF4-MLL; MLL/AF4; PBM1; AF4; AF-4	195.584	0.105195	13.0574	21	174.844	0.315584	13.5611	15	188.437	0.161039	14.7904	21	163.654	0.364935	12.4976	22	173.984	0.135065	11.6997	18	171.307	0.171429	8.99581	22	NM_005935.1	AFF1	4	AFF1	3990673	Homo sapiens	RefSeq	ILMN_8254	NM_005935.1	NM_005935.1		4299	5174572	NM_005935.1	NP_005926.1	3990673	S	7013	TTGTGAAAACATTGGCCACCTAGTAGCAGTGGTGAGGAGTGGGAGGGCCC	+	88278837-88278886
ILMN_2129015	AFF1		Homo sapiens AF4/FMR2 family, member 1 (AFF1), mRNA.	MLLT2; MGC134969; AF4-MLL; MLL/AF4; PBM1; AF4; AF-4	404.124	0	14.1275	28	416.134	0	19.4584	22	387.218	0	19.7483	29	365.042	0	17.1261	26	407.211	0	13.0019	26	335.511	0	18.1904	21	NM_005935.1	AFF1	4	AFF1	6060142	Homo sapiens	RefSeq	ILMN_170504	NM_005935.1	NM_005935.1		4299	5174572	NM_005935.1	NP_005926.1	6060142	S	8459	GCCTGGAGAGGACAAGGGAATAAGACCACTCATAGTGAGGCTGGCCAAGC	+	88280283-88280332
ILMN_1725889	AFF2		Homo sapiens AF4/FMR2 family, member 2 (AFF2), mRNA.	FMR2; MRX2; OX19; FRAXE	135.193	0.703896	10.9688	21	145.27	0.64026	9.39517	29	125.54	0.758442	10.4682	14	137.611	0.648052	8.83037	21	96.9984	0.887013	4.29246	19	133.796	0.620779	10.4624	27	NM_002025.1	AFF2	X	AFF2	3890088	Homo sapiens	RefSeq	ILMN_43564	NM_002025.2	NM_002025.2		2334	87162460	NM_002025.2	NP_002016.2	3890088	S	13646	GGCTGAGCTGGTGCGTTGGTTTCTCTCATAGAGGCATTAACTATACTGCC	+	147888279-147888328
ILMN_1775235	AFF3		Homo sapiens AF4/FMR2 family, member 3 (AFF3), transcript variant 2, mRNA.	MLLT2-like; LAF4	100.859	0.950649	4.91252	23	108.789	0.876623	5.96187	24	111.549	0.833766	4.96551	34	116.113	0.771429	6.45228	30	99.2446	0.868831	8.41685	23	97.0352	0.906493	6.65707	26	NM_002285.2	AFF3	2	AFF3	650753	Homo sapiens	RefSeq	ILMN_26121	NM_001025108.1	NM_001025108.1		3899	68348715	NM_001025108.1	NP_001020279.1	650753	A	7943	GTAGATTCCCAAGAGACTTTAGCAGTCACCAGCCTTAATGCATGTACAGG	-	100163843-100163892
ILMN_1677951	AFF3		Homo sapiens AF4/FMR2 family, member 3 (AFF3), transcript variant 2, mRNA.	MLLT2-like; LAF4	101.178	0.948052	9.27362	18	113.943	0.842857	7.72156	24	96.8447	0.953247	4.41733	27	122.682	0.737662	7.9927	22	105.804	0.814286	10.4204	18	93.0491	0.936364	6.20648	30	NM_001025108.1	AFF3	2	AFF3	2230273	Homo sapiens	RefSeq	ILMN_26121	NM_001025108.1	NM_001025108.1		3899	68348715	NM_001025108.1	NP_001020279.1	2230273	I	221	GGAATGACTCTCTAGTTGTGGAATTTCAGTCATCAGCCAGCAGATGCAGG	-	100627960-100628009
ILMN_1708502	AFF4		Homo sapiens AF4/FMR2 family, member 4 (AFF4), mRNA.	AF5Q31; MGC75036; MCEF	1374.57	0	45.9854	27	1556.98	0	49.2376	14	1617.67	0	70.076	17	1164.54	0	37.6808	33	1213.93	0	33.1059	28	1285	0	43.8215	21	NM_014423.2	AFF4	5	AFF4	2360189	Homo sapiens	RefSeq	ILMN_179829	NM_014423.3	NM_014423.3		27125	98985830	NM_014423.3	NP_055238.1	2360189	S	8797	CCTGAAAAGGCACCACCTTTAAGGGCCAGTTGTGGGGTTGGTAAGCACAG	-	132241198-132241247
ILMN_1705447	AFG3L1		Homo sapiens AFG3 ATPase family gene 3-like 1 (yeast) (AFG3L1), transcript variant 2, mRNA.	FLJ45200; AFG3	1629.93	0	25.5067	32	1669.14	0	34.0279	27	1556.03	0	50.8971	21	605.374	0	13.6576	27	660.8	0	18.9079	22	616.033	0	18.0822	35	NM_001031805.1	AFG3L1	16	AFG3L1	60609	Homo sapiens	RefSeq	ILMN_11411	NM_001031805.1	NM_001031805.1		172	73476314	NM_001031805.1	NP_001026975.1	60609	A	2630	CGGGGATGACTCTGATTGTCCTTCAGCAGGGATGAGTCTGTTTTGCTCCG	+	88590028-88590077
ILMN_1699172	AFG3L1		Homo sapiens AFG3 ATPase family gene 3-like 1 (S. cerevisiae) (AFG3L1), transcript variant 1, non-coding RNA.	FLJ45200; AFG3	145.37	0.653247	6.28718	23	166.601	0.424675	6.78512	29	172.61	0.336364	10.1684	23	129.985	0.697403	9.49645	29	132.235	0.623377	7.35486	28	139.363	0.563636	7.06167	31	NM_001031805.1	AFG3L1	16	AFG3L1	730730	Homo sapiens	RefSeq	ILMN_166643	NR_003226.1	NR_003226.1		172	115430106	NR_003226.1		730730	I	205	ACCCTGCTTGCTCCAGTGGTTATGGCCAGTGAGAATGTGCGGTGTTGCAT	+	88571532-88571581
ILMN_2409898	AFG3L1		Homo sapiens AFG3 ATPase family gene 3-like 1 (S. cerevisiae) (AFG3L1), transcript variant 3, non-coding RNA.	FLJ45200; AFG3	206.075	0.0493507	9.28372	26	205.359	0.0701299	11.8408	29	192.515	0.136364	12.1372	18	174.209	0.249351	7.92719	31	178.203	0.102597	10.7099	30	166.117	0.227273	12.2015	27	NR_003228.1	AFG3L1	16	AFG3L1	3180403	Homo sapiens	RefSeq	ILMN_166820	NR_003228.1	NR_003228.1		172	115430062	NR_003228.1		3180403	A	1144	ACAAGAGCCTCAATAAGGACACCCTGGCGAGGAAGCTGGCAGTGCTCACC	+	88587740-88587789
ILMN_2295698	AFG3L1		Homo sapiens AFG3 ATPase family gene 3-like 1 (S. cerevisiae) (AFG3L1), transcript variant 3, non-coding RNA.	FLJ45200; AFG3	192.556	0.124675	12.6784	24	171.21	0.368831	12.4084	23	163.492	0.427273	12.2483	22	189.969	0.105195	13.4666	24	140.756	0.548052	9.89163	16	142.797	0.536364	11.7115	22	NR_003228.1	AFG3L1	16	AFG3L1	5670274	Homo sapiens	RefSeq	ILMN_166820	NR_003228.1	NR_003228.1		172	115430062	NR_003228.1		5670274	I	1677	CTCGGAGAAGTCTACCTATGAGGAGTTTGTAGAGGGCGTGGGCAGCCTGG	+	88594432-88594481
ILMN_2066124	AFG3L2		Homo sapiens AFG3 ATPase family gene 3-like 2 (yeast) (AFG3L2), nuclear gene encoding mitochondrial protein, mRNA.	FLJ25993	4280.65	0	116.515	21	4191.19	0	96.2009	23	4172.45	0	207.126	17	4414.13	0	208.796	23	4606.63	0	221.46	20	4969.43	0	142.129	28	NM_006796.1	AFG3L2	18	AFG3L2	1170538	Homo sapiens	RefSeq	ILMN_29564	NM_006796.1	NM_006796.1		10939	5802969	NM_006796.1	NP_006787.1	1170538	S	2820	TGTGGCAGGGATCGTTGCACTGGACTCTTGGCGTGTGGGAAGGGATGCTT	-	12348317-12348366
ILMN_1777797	AFM		Homo sapiens afamin (AFM), mRNA.	MGC125338; ALBA; ALF; MGC125339; ALB2	94.3247	0.979221	6.66449	24	113.354	0.845455	11.4086	18	107.478	0.863636	8.46785	19	96.8115	0.91039	7.2195	19	79.6886	0.994805	6.47675	23	105.42	0.835065	7.20429	26	NM_001133.2	AFM	4	AFM	3120681	Homo sapiens	RefSeq	ILMN_26262	NM_001133.2	NM_001133.2		173	27754774	NM_001133.2	NP_001124.1	3120681	S	1863	GCACCAAAGGGAAGGCTTCCTATCTGTGTGGTGATGAATCGCATTTCCTG	+	74368819-74368827:74369593-74369633
ILMN_2095653	AFMID		Homo sapiens arylformamidase (AFMID), mRNA.	KF; DKFZp686F03259	173.269	0.331169	9.44618	29	175.933	0.306493	10.9951	16	181.241	0.225974	14.2557	23	160.304	0.412987	13.3462	15	156.481	0.350649	8.37147	23	161.287	0.292208	8.83383	30	NM_001010982.1	AFMID	17	AFMID	2000497	Homo sapiens	RefSeq	ILMN_5520	NM_001010982.1	NM_001010982.1		125061	58330908	NM_001010982.1	NP_001010982.1	2000497	S	1555	GGCGTGAGCCACTGCGCCCGGCCAGAATGGCATTATATTTAAATAGTTCA	+	73715232-73715281
ILMN_1707551	AFMID		Homo sapiens arylformamidase (AFMID), mRNA.	KF; MGC167063; DKFZp686F03259	228.194	0.00909091	11.6865	27	193.274	0.142857	9.15085	18	219.578	0.0168831	14.8128	18	218.817	0.00779221	16.2219	23	177.439	0.109091	12.4497	18	190.312	0.0623377	9.55737	31	NM_001010982.1	AFMID	17	AFMID	2070707	Homo sapiens	RefSeq	ILMN_5520	NM_001010982.2	NM_001010982.2		125061	142374718	NM_001010982.2	NP_001010982.1	2070707	S	1204	CTCGTCTGGCCCATCTACCTGCTGACAGAGCATGACAAAGATGACGCTCA	+	73714881-73714930
ILMN_1782204	AFP		Homo sapiens alpha-fetoprotein (AFP), mRNA.	HPAFP; FETA	199.432	0.0818182	17.5445	21	206.012	0.0688312	17.2891	27	165.131	0.4	9.95064	39	169.045	0.302597	13.4406	21	146.255	0.472727	7.41392	26	142.506	0.536364	9.03822	25	NM_001134.1	AFP	4	AFP	2030161	Homo sapiens	RefSeq	ILMN_19039	NM_001134.1	NM_001134.1		174	4501988	NM_001134.1	NP_001125.1	2030161	S	1784	GGAGAAATGCTGCCAAGGCCAGGAACAGGAAGTCTGCTTTGCTGAAGAGG	+	74319566-74319614:74320953-74320953
ILMN_2402766	AFTPH		Homo sapiens aftiphilin (AFTPH), transcript variant 2, mRNA.	MGC33965; FLJ23793; Nbla10388; FLJ20080	998.471	0	30.995	21	1057.05	0	33.5312	21	917.988	0	20.1248	25	1351.2	0	34.8143	26	1432.72	0	29.2097	28	1372.32	0	62.3411	26	NM_017657.3	AFTPH	2	AFTPH	450097	Homo sapiens	RefSeq	ILMN_16569	NM_017657.3	NM_017657.3		54812	50409902	NM_017657.3	NP_060127.3	450097	A	2732	TGACTGGAGTAGCAGTGGCCTTACTAACCCTTTAGATGGTGTGGATCCGG	+	64660147-64660184:64666060-64666071
ILMN_1767722	AFTPH		Homo sapiens aftiphilin (AFTPH), transcript variant 1, mRNA.	MGC33965; FLJ23793; Nbla10388; FLJ20080	413.178	0	22.5044	23	466.752	0	22.3826	17	388.78	0	10.8051	23	468.115	0	13.5516	22	476.806	0	17.9245	23	496.063	0	19.8023	23	NM_203437.2	AFTPH	2	AFTPH	2070600	Homo sapiens	RefSeq	ILMN_16341	NM_203437.2	NM_203437.2		54812	50409938	NM_203437.2	NP_982261.2	2070600	I	2775	GGAGGTTCCACTCTTCTGAACCTTGATTTCTTTGGGCCCGTGGATGACAG	+	64661833-64661882
ILMN_2342841	AFTPH		Homo sapiens aftiphilin (AFTPH), transcript variant 1, mRNA.	MGC33965; FLJ23793; Nbla10388; FLJ20080	324.847	0	14.6622	24	322.647	0.0012987	15.1324	21	284.811	0	13.0679	19	355.378	0	11.9076	24	340.137	0	13.0553	29	337.069	0	22.4314	32	NM_203437.2	AFTPH	2	AFTPH	5570543	Homo sapiens	RefSeq	ILMN_16341	NM_203437.2	NM_203437.2		54812	50409938	NM_203437.2	NP_982261.2	5570543	A	3700	GCTCTTTTGTTATAGGGTATGGATCATTGTCAGAACTTGATTGGAGGGGT	+	64673248-64673297
ILMN_1802631	AGA		Homo sapiens aspartylglucosaminidase (AGA), mRNA.	AGU; ASRG; GA	519.736	0	14.6637	21	570.334	0	22.7002	23	509.544	0	13.9258	21	268.242	0	12.7928	23	255.949	0	15.7179	19	295.6	0	9.31781	22	NM_000027.2	AGA	4	AGA	130064	Homo sapiens	RefSeq	ILMN_165746	NM_000027.2	NM_000027.2		175	32313568	NM_000027.2	NP_000018.1	130064	S	1922	CTCTCTGTATGACAACTCTACAGAAGTTGTGCGCGTGCTTTCTCAGCAGC	-	178588987-178589036
ILMN_2318481	AGAP1		Homo sapiens ArfGAP with GTPase domain, ankyrin repeat and PH domain 1 (AGAP1), transcript variant 1, mRNA.	KIAA1099; GGAP1; AGAP1; MGC71657	145.38	0.651948	7.33164	20	123.875	0.787013	8.97021	16	125.905	0.754545	7.06985	24	109.266	0.811688	7.21711	15	102.265	0.842857	3.80439	32	106.996	0.820779	9.0482	13	NM_001037131.1	AGAP1	2	AGAP1	2340563	Homo sapiens	RefSeq	ILMN_6276	NM_001037131.1	NM_001037131.1		116987	80978929	NM_001037131.1	NP_001032208.1	2340563	A	3110	CTGTCCAGGAGAAACAATAACCGGAACAACAGCAGTGGGAGGGTGCCCAC	+	236610055-236610098:236614134-236614139
ILMN_2245223	AGAP1		Homo sapiens ArfGAP with GTPase domain, ankyrin repeat and PH domain 1 (AGAP1), transcript variant 1, mRNA.	KIAA1099; GGAP1; AGAP1; MGC71657	168.438	0.396104	11.3444	23	194.217	0.137662	10.1203	31	212.597	0.0376623	16.0301	23	200.013	0.0506494	20.4088	25	180.6	0.0844156	16.0762	20	187.547	0.0714286	17.0211	22	NM_001037131.1	AGAP1	2	AGAP1	7400333	Homo sapiens	RefSeq	ILMN_6276	NM_001037131.1	NM_001037131.1		116987	80978929	NM_001037131.1	NP_001032208.1	7400333	I	1939	TGGGTCTCAGATGGCAAGCGGCATCAGCCTGGTCTCCTTCAACAGCCGAC	+	236403029-236403078
ILMN_3238543	AGAP11		Homo sapiens ankyrin repeat and GTPase domain Arf GTPase activating protein 11 (AGAP11), mRNA.		109.78	0.871429	7.04083	20	117.206	0.818182	8.30499	21	132.145	0.722078	8.2153	32	128.695	0.709091	10.1591	24	110.255	0.779221	9.1849	25	105.494	0.835065	6.94397	24	NM_133447.1	AGAP11	10	AGAP11	5290364	Homo sapiens	RefSeq	ILMN_307236	NM_133447.1	NM_133447.1		119385	148806876	NM_133447.1	NP_597704.1	5290364	S	2444	GGGCAGACGAAACCCTCAATAGAGTCAACGAGGGAAGAGAAGGAACGGTG	+	88758371-88758420
ILMN_1735591	AGAP2		Homo sapiens ArfGAP with GTPase domain, ankyrin repeat and PH domain 2 (AGAP2), transcript variant 2, mRNA.	GGAP2; PIKE; FLJ16430; AGAP2; KIAA0167	127.968	0.750649	7.17851	30	131.474	0.74026	4.77046	30	121.035	0.78052	6.63147	24	113.892	0.785714	6.08277	30	113.506	0.757143	5.61748	24	115.586	0.748052	6.50245	14	NM_014770.2	AGAP2	12	AGAP2	3140608	Homo sapiens	RefSeq	ILMN_11212	NM_014770.2	NM_014770.2		116986	41281493	NM_014770.2	NP_055585.1	3140608	S	3537	GCACCCCTACAGTGGGACCCCTCCCCCATTATTCTTTCTGTCCAGCCCCT	-	58119345-58119394
ILMN_2362126	AGAP3		Homo sapiens ArfGAP with GTPase domain, ankyrin repeat and PH domain 3 (AGAP3), transcript variant 2, mRNA.	MRIP-1; AGAP3; CRAG; FLJ16146	155.478	0.572727	7.9449	25	152.23	0.58961	7.79902	32	145.711	0.632467	8.4959	28	126.259	0.722078	7.6777	22	117.617	0.732468	6.46255	24	127.33	0.679221	5.63408	37	NM_001042535.1	AGAP3	7	AGAP3	1510615	Homo sapiens	RefSeq	ILMN_174349	NM_001042535.1	NM_001042535.1		116988	110227616	NM_001042535.1	NP_001036000.1	1510615	A	1081	ACCCCCACACCCATCCGAAAGCAGTCCAAGCGGCGCTCCAACATCTTCAC	+	150448115-150448164
ILMN_2269136	AGAP3		Homo sapiens ArfGAP with GTPase domain, ankyrin repeat and PH domain 3 (AGAP3), transcript variant 2, mRNA.	MRIP-1; AGAP3; CRAG; FLJ16146	477.364	0	20.7975	19	481.841	0	20.8871	22	449.127	0	22.9169	11	356.895	0	15.3232	31	398.96	0	13.6595	21	400.817	0	16.7265	22	NM_001042535.1	AGAP3	7	AGAP3	3890431	Homo sapiens	RefSeq	ILMN_174349	NM_001042535.1	NM_001042535.1		116988	110227616	NM_001042535.1	NP_001036000.1	3890431	I	1949	CTCTCTGTCCTTGCTCTTTTGTAAGGGGCGGGCCCGGCTCAGTGACCTGT	+	150451562-150451611
ILMN_3239130	AGAP6		Homo sapiens ArfGAP with GTPase domain, ankyrin repeat and PH domain 6 (AGAP6), mRNA.	bA324H6.1	402.367	0	21.1538	22	409.295	0	17.9906	16	437.573	0	22.5669	24	316.173	0	8.59244	18	337.912	0	18.2629	21	308.001	0	22.4007	20	NM_001077665.2	AGAP6	10	AGAP6	6960050	Homo sapiens	RefSeq	ILMN_179425	NM_001077665.2	NM_001077665.2		414189	166851845	NM_001077665.2	NP_001071133.2	6960050	S	1919	CAGTCTTGGCCCCCACCTTTCCCGTGTGCGATCTCTGGAGCTGGATGACT	+	51769406-51769455
ILMN_2120103	AGAP7		Homo sapiens ArfGAP with GTPase domain, ankyrin repeat and PH domain 7 (AGAP7), mRNA.	bA109G10.1	179.688	0.255844	11.8714	32	182.907	0.227273	12.7287	27	181.559	0.224675	9.66567	25	164.648	0.353247	11.3224	22	144.601	0.503896	10.6136	21	174.246	0.14026	12.3833	22	NM_001077685.1	AGAP7	10	AGAP7	4390523	Homo sapiens	RefSeq	ILMN_163472	NM_001077685.1	NM_001077685.1		653268	117956372	NM_001077685.1	NP_001071153.1	4390523	S	1703	AGGGGCGGACAAAACCCACAGAAAAGTCCACGAGGGAAGAGAAGGAACGG	-	51464829-51464878
ILMN_3242883	AGAP8		Homo sapiens ArfGAP with GTPase domain, ankyrin repeat and PH domain 8 (AGAP8), mRNA.		2297.9	0	66.2765	18	2534.81	0	83.9078	26	2257.35	0	80.0795	21	1722.73	0	64.4803	24	1814.92	0	58.7985	27	1821.57	0	58.0247	33	NM_001077686.1	AGAP8	10	AGAP8	2140343	Homo sapiens	RefSeq	ILMN_164245	NM_001077686.1	NM_001077686.1		728404	117956370	NM_001077686.1	NP_001071154.1	2140343	S	2066	AGGAGTGCATCAACGTGCTTCTGCAGTACGGCTGCCCCGACGAGTGTGTA	-	51224992-51225041
ILMN_2100055	AGBL1		Homo sapiens ATP/GTP binding protein-like 1 (AGBL1), mRNA.	MGC149239; FLJ32310	107.541	0.896104	6.12236	21	94.2056	0.976623	4.61068	30	128.185	0.742857	11.0401	23	102.177	0.87013	6.81824	24	97.4536	0.885714	6.65936	29	113.551	0.768831	10.0825	16	NM_152336.2	AGBL1	15	AGBL1	990220	Homo sapiens	RefSeq	ILMN_14520	NM_152336.2	NM_152336.2		123624	120444923	NM_152336.2	NP_689549.2	990220	S	2591	CCTCTACCACCTGAGCAGCATTGGCCGAAGTCCCGTGGTTTTCTGTGACT	+	84867138-84867174:84890237-84890249
ILMN_1887648	AGBL1		Homo sapiens ATP/GTP binding protein-like 1 (AGBL1), mRNA.	MGC149239; FLJ32310	137.159	0.692208	7.07739	28	126.371	0.774026	8.85516	20	131.263	0.728571	6.97368	21	143.709	0.598701	16.4438	14	137.673	0.579221	9.82297	23	135.332	0.607792	10.0411	19	Hs.569517	AGBL1	15	AGBL1	5340681	Homo sapiens	RefSeq	ILMN_14520	NM_152336.2	NM_152336.2		123624	120444923	NM_152336.2	NP_689549.2	5340681	S	184	AGCAGCCGGAAGAGAGGCAGGAGGATGTCATAGTCTGGAGGAGCTGTCCT	+	84488060-84488080:84498665-84498693
ILMN_1688627	AGBL2		Homo sapiens ATP/GTP binding protein-like 2 (AGBL2), mRNA.	FLJ23598	188.761	0.167533	9.8328	26	191.17	0.162338	11.9399	25	174.488	0.31039	10.1133	27	183.848	0.146753	15.9968	17	157.718	0.34026	9.91999	30	165.814	0.22987	10.6326	35	NM_024783.2	AGBL2	11	AGBL2	4890338	Homo sapiens	RefSeq	ILMN_27467	NM_024783.2	NM_024783.2		79841	31657118	NM_024783.2	NP_079059.2	4890338	S	2689	CAGCCAAGAGCCAGCTCCAGGTATGAAGCCAAACTGGCCTAGGAGCAGAT	-	47688514-47688563
ILMN_1672767	AGBL3		Homo sapiens ATP/GTP binding protein-like 3 (AGBL3), mRNA.	FLJ12983; MGC32955	154.328	0.583117	11.7347	17	167.37	0.409091	12.5166	25	142.028	0.654545	8.78352	24	147.432	0.566234	14.8286	16	165.162	0.227273	12.4722	21	138.716	0.57013	8.90933	18	NM_178563.1	AGBL3	7	AGBL3	2350059	Homo sapiens	RefSeq	ILMN_23118	NM_178563.1	NM_178563.1		340351	42558242	NM_178563.1	NP_848658.1	2350059	S	2811	GATGTCAGCTCCATCACATTTGGCAAAGAACAAAGACCCAAAGCTGTCAG	+	134451003-134451052
ILMN_2196642	AGBL4		Homo sapiens ATP/GTP binding protein-like 4 (AGBL4), mRNA.	FLJ14442	108.123	0.887013	5.28083	24	100.341	0.942857	3.41767	17	101.489	0.911688	4.76765	21	94.9594	0.933766	6.8341	15	111.391	0.768831	7.1848	28	106.466	0.824675	5.34272	22	NM_032785.1	AGBL4	1	AGBL4	520379	Homo sapiens	RefSeq	ILMN_14118	NM_032785.1	NM_032785.1		84871	14249449	NM_032785.1	NP_116174.1	520379	S	3794	CTGAGCAGGTCGTGATACTGATGGACCTACCCTGCCTTGTTCTGTCCTCT	-	48822223-48822272
ILMN_2308689	AGBL5		Homo sapiens ATP/GTP binding protein-like 5 (AGBL5), transcript variant 3, mRNA.	FLJ21839	787.215	0	13.5213	25	877.402	0	17.4968	26	829.534	0	19.5136	26	702.636	0	15.034	33	785.247	0	11.2404	31	784.427	0	12.959	34	NM_001035507.2	AGBL5	2	AGBL5	1850075	Homo sapiens	RefSeq	ILMN_24692	NM_001035507.2	NM_001035507.2		60509	118421079	NM_001035507.2	NP_001030584.1	1850075	A	2084	AGTCACAATGGGTTGCCTGTCTCCTGCTCCGAAAACACCTTGAGTCGGGC	+	27134967-27134974:27135562-27135603
ILMN_2290776	AGBL5		Homo sapiens ATP/GTP binding protein-like 5 (AGBL5), transcript variant 1, mRNA.	FLJ21839	350.407	0	15.8715	27	375.897	0	13.0107	17	379.067	0	26.5522	21	343.404	0	25.3555	15	303.017	0	15.2454	20	315.902	0	12.5168	22	NM_021831.5	AGBL5	2	AGBL5	6620403	Homo sapiens	RefSeq	ILMN_181524	NM_021831.5	NM_021831.5		60509	118421090	NM_021831.5	NP_068603.4	6620403	I	2937	ATGCTAGTTCCCCTCCAGGCCGCTGATTCCATGTGACAGCCGTTAAGTCC	+	27146694-27146743
ILMN_1777182	AGC1		Homo sapiens aggrecan 1 (chondroitin sulfate proteoglycan 1, large aggregating proteoglycan, antigen identified by monoclonal antibody A0122) (AGC1), transcript variant 1, mRNA.	MSK16; SEDK; CSPG1; CSPGCP	122.842	0.78052	6.58405	31	117.837	0.814286	6.2548	22	144.316	0.642857	13.9702	14	112.735	0.78961	5.25892	33	102.451	0.84026	6.29202	34	119.005	0.733766	5.70732	38	NM_001135.1	AGC1	15	AGC1	4480747	Homo sapiens	RefSeq	ILMN_1297	NM_001135.1	NM_001135.1		176	4501990	NM_001135.1	NP_001126.1	4480747	A	6909	CCCCTTCACGTGTAAAAAGGGCACAGCCACCACCTACAAACGCAGACTAC	+	87217234-87217260:87218640-87218662
ILMN_1729777	AGER		Homo sapiens advanced glycosylation end product-specific receptor (AGER), transcript variant 1, mRNA.	MGC22357; RAGE	146.722	0.642857	9.60004	26	191.388	0.15974	14.4116	17	181.867	0.21948	16.2995	18	136.355	0.661039	11.147	17	130.939	0.628571	8.24157	18	155.19	0.372727	10.2599	14	NM_001136.3	AGER	6	AGER	1940465	Homo sapiens	RefSeq	ILMN_11545	NM_001136.3	NM_001136.3		177	26787960	NM_001136.3	NP_001127.1	1940465	A	1076	TGGGGACAGCCGCCCTGCTCATTGGGGTCATCTTGTGGCAAAGGCGGCAA	-	32257122-32257171
ILMN_1690829	AGER		Homo sapiens advanced glycosylation end product-specific receptor (AGER), transcript variant 1, mRNA.	MGC22357; RAGE	165.925	0.423377	10.5337	24	160.993	0.498701	15.4847	20	165.227	0.4	12.028	23	148.272	0.554546	11.2766	27	142.166	0.536364	10.1025	23	166.429	0.225974	12.8668	29	NM_001136.3	AGER	6	AGER	6620523	Homo sapiens	RefSeq	ILMN_11545	NM_001136.3	NM_001136.3		177	26787960	NM_001136.3	NP_001127.1	6620523	I	876	TGTGCTGATCCTCCCTGAGATAGGGCCTCAGGACCAGGGAACCTACAGCT	-	32258064-32258113
ILMN_2257015	AGER		Homo sapiens advanced glycosylation end product-specific receptor (AGER), transcript variant 1, mRNA.	MGC22357; RAGE	172.896	0.342857	12.171	15	183.984	0.220779	12.8941	20	191.011	0.146753	11.9394	24	180.873	0.174026	12.2051	26	151.511	0.409091	11.2304	21	169.917	0.181818	12.2538	25	NM_001136.3	AGER	6	AGER	7200369	Homo sapiens	RefSeq	ILMN_11545	NM_001136.3	NM_001136.3		177	26787960	NM_001136.3	NP_001127.1	7200369	I	938	ATTCCAGCCACGGGCCCCAGGAAAGCCGTGCTGTCAGCATCAGCATCATC	-	32258002-32258051
ILMN_3181215	AGFG1		Homo sapiens ArfGAP with FG repeats 1 (AGFG1), transcript variant 2, mRNA.		385.255	0	20.1147	21	369.72	0	10.9882	31	378.591	0	13.8367	31	208.187	0.0272727	9.72974	26	202.841	0.0103896	9.45397	31	194.464	0.0454546	11.2751	31	NM_004504.4	AGFG1	2	AGFG1	990754	Homo sapiens	RefSeq	ILMN_366128	NM_004504.4	NM_004504.4		3267	206597503	NM_004504.4	NP_004495.2	990754	A	7176	CCCTCATTCTTGAGTGGAGAGACAGAGGAAGCAAACGCCAAGGAGCCTTC	+	228424448-228424497
ILMN_3260345	AGFG1		Homo sapiens ArfGAP with FG repeats 1 (AGFG1), transcript variant 4, mRNA.		426.669	0	15.8415	36	439.068	0	14.9872	24	370.534	0	13.345	28	185.503	0.12987	9.20919	29	187.563	0.0571429	13.0405	25	209.072	0.0116883	12.0974	15	NM_001135189.1	AGFG1	2	AGFG1	4280681	Homo sapiens	RefSeq	ILMN_366209	NM_001135189.1	NM_001135189.1		3267	206597508	NM_001135189.1	NP_001128661.1	4280681	M	8306	CAGGACCTTCTAGTCAGCAGGGCATGTTTGGAAAATGTTAATACGCCATG	+	228425698-228425747
ILMN_1703228	AGFG2		Homo sapiens ArfGAP with FG repeats 2 (AGFG2), mRNA.	RABR	263.631	0	21.9571	13	300.591	0.0012987	21.6544	15	260.555	0	12.7013	23	175.511	0.233766	17.3843	16	162.999	0.263636	9.50995	23	159.734	0.311688	11.9721	11	NM_006076.3	AGFG2	7	AGFG2	4050368	Homo sapiens	RefSeq	ILMN_28557	NM_006076.4	NM_006076.4		3268	91984780	NM_006076.4	NP_006067.3	4050368	S	1957	GATGAGGCACAGTGTTGATGGGGCAGTGACCAGACAGTCCTGAGACCCAG	+	100000925-100000974
ILMN_1652023	AGFG2		Homo sapiens ArfGAP with FG repeats 2 (AGFG2), mRNA.	RABR	199.065	0.0818182	13.4312	25	212.455	0.0402597	16.4336	22	202.283	0.0792208	16.5444	19	188.287	0.109091	12.353	13	185.749	0.061039	9.52106	16	176.281	0.125974	16.481	19	XM_499461.2	AGFG2	7	AGFG2	5550538	Homo sapiens	RefSeq	ILMN_28557	NM_006076.4	NM_006076.4		3268	91984780	NM_006076.4	NP_006067.3	5550538	S	3681	CCCCTCCAGCCCACAAGGACTCCAGCCTGCTGGCTGGTGAGAGCTGGATG	+	100002649-100002698
ILMN_2064917	AGGF1		Homo sapiens angiogenic factor with G patch and FHA domains 1 (AGGF1), mRNA.	VG5Q; FLJ10283; HUS84971; GPATCH7; HSU84971; GPATC7	1644.92	0	71.2549	24	1780.17	0	69.5975	23	1477.22	0	45.1223	21	756.992	0	43.5379	20	758.728	0	29.316	22	804.656	0	28.9422	26	NM_018046.3	AGGF1	5	AGGF1	70239	Homo sapiens	RefSeq	ILMN_176602	NM_018046.3	NM_018046.3		55109	46397362	NM_018046.3	NP_060516.2	70239	S	4044	GGACCCCTCCAAATAGGTTTTGCTTCTGGTGAATCTTGGTCATTGGGTTA	+	76360616-76360665
ILMN_1776153	AGGF1		Homo sapiens angiogenic factor with G patch and FHA domains 1 (AGGF1), mRNA.	HUS84971; VG5Q; GPATCH7; HSU84971; GPATC7; FLJ10283	339.076	0	15.8535	33	394.502	0	25.0895	19	331.511	0	19.6743	27	240.941	0.0012987	23.2436	23	247.884	0	16.4813	21	224.093	0.00519481	15.881	15	NM_018046.3	AGGF1	5	AGGF1	5130102	Homo sapiens	RefSeq	ILMN_18179	NM_018046.3	NM_018046.3		55109	46397362	NM_018046.3	NP_060516.2	5130102	S	3920	CGTATGTACAGTTAGACTTGCAGGCTGCAGGAGTGCCCTGCATTGTTTTC	+	76360492-76360541
ILMN_1772645	AGK		Homo sapiens acylglycerol kinase (AGK), mRNA.	MULK; FLJ10842	1304.29	0	42.3936	16	1367.26	0	49.0906	29	1368.22	0	54.3685	19	752.104	0	23.5444	25	906.544	0	35.969	26	881.023	0	32.0456	22	NM_018238.2	AGK	7	AGK	7560452	Homo sapiens	RefSeq	ILMN_23868	NM_018238.2	NM_018238.2		55750	21359926	NM_018238.2	NP_060708.1	7560452	S	2000	CTGCCCTTCCCAGGTGATTCTGTAAGTTGTCCCTCAACTGTACTTGGAGA	+	140999899-140999948
ILMN_1775082	AGL		Homo sapiens amylo-1, 6-glucosidase, 4-alpha-glucanotransferase (glycogen debranching enzyme, glycogen storage disease type III) (AGL), transcript variant 6, mRNA.	GDE	222.617	0.012987	13.5865	25	195.98	0.120779	12.4427	19	165.39	0.398701	10.6805	22	175.338	0.235065	13.1691	25	178.262	0.101299	12.4948	23	165.649	0.22987	12.9657	19	NM_000646.1	AGL	1	AGL	1440653	Homo sapiens	RefSeq	ILMN_30153	NM_000646.1	NM_000646.1		178	4557284	NM_000646.1	NP_000637.1	1440653	I	229	GTACTGGGATTACAAGCATAAGCCACCGGGCATGGCCCCACTTCTGAGCA	+	100090783-100090813:100090814-100090832
ILMN_1680343	AGL		Homo sapiens amylo-1, 6-glucosidase, 4-alpha-glucanotransferase (AGL), transcript variant 1, mRNA.	GDE	181.731	0.236364	11.8814	25	175.273	0.311688	18.4688	15	165.006	0.405195	13.3002	26	163.756	0.364935	21.2812	9	179.219	0.0935065	14.2574	23	132.322	0.636364	8.32618	20	NM_000642.1	AGL	1	AGL	1440661	Homo sapiens	RefSeq	ILMN_11688	NM_000642.2	NM_000642.2		178	116734859	NM_000642.2	NP_000633.2	1440661	I	169	CTTTGCCCTTCACGGCGCCCGGCCCTCCTTGGGCTGCGGCTTCTGTGCGA	+	100088396-100088445
ILMN_2277492	AGL		Homo sapiens amylo-1, 6-glucosidase, 4-alpha-glucanotransferase (AGL), transcript variant 6, mRNA.	GDE	110.35	0.868831	5.6584	18	118.618	0.806493	10.3669	25	115.555	0.809091	7.98409	21	107.355	0.827273	6.95568	20	96.9463	0.888312	5.35946	21	103.219	0.851948	6.83852	28	NM_000646.2	AGL	1	AGL	2060255	Homo sapiens	RefSeq	ILMN_30153	NM_000646.2	NM_000646.2		178	116734852	NM_000646.2	NP_000637.2	2060255	I	228	AGTACTGGGATTACAAGCATAAGCCACCGGGCATGGCCCCAATTCTGAGC	+	100090782-100090813:100090814-100090831
ILMN_2371825	AGL		Homo sapiens amylo-1, 6-glucosidase, 4-alpha-glucanotransferase (AGL), transcript variant 5, mRNA.	GDE	1139.56	0	35.4032	27	1374.44	0	36.9371	18	1182.35	0	30.7265	28	898.142	0	25.6538	25	886.031	0	33.3852	15	1042.38	0	31.5923	18	NM_000645.2	AGL	1	AGL	2940113	Homo sapiens	RefSeq	ILMN_1173	NM_000645.2	NM_000645.2		178	116734848	NM_000645.2	NP_000636.2	2940113	A	7100	GTCTTGAACTACTGTGTCTAGTGGGCAAATGTCATTGTTACCTCTGTGTG	+	100162085-100162134
ILMN_1717468	AGL		Homo sapiens amylo-1, 6-glucosidase, 4-alpha-glucanotransferase (AGL), transcript variant 4, mRNA.	GDE	133.847	0.71039	8.33056	25	127.036	0.768831	6.91478	23	125.633	0.757143	6.08107	23	125.488	0.72987	8.3585	21	140.399	0.553247	9.48663	18	125.188	0.68961	6.02232	17	NM_000028.1	AGL	1	AGL	3190468	Homo sapiens	RefSeq	ILMN_164290	NM_000028.2	NM_000028.2		178	116734846	NM_000028.2	NP_000019.2	3190468	I	132	TAAGCAGAAGTGCCATTCGGAGTCTCCAGAGCCCTGTGGCTTGGGGCTGG	+	100088764-100088813
ILMN_2274377	AGL		Homo sapiens amylo-1, 6-glucosidase, 4-alpha-glucanotransferase (AGL), transcript variant 5, mRNA.	GDE	153.045	0.594805	11.5837	10	152.278	0.58961	12.3524	21	155.54	0.52987	7.03344	33	148.685	0.548052	13.3923	19	133.591	0.616883	8.48675	23	145.227	0.501299	12.4514	16	NM_000645.2	AGL	1	AGL	5270041	Homo sapiens	RefSeq	ILMN_1173	NM_000645.2	NM_000645.2		178	116734848	NM_000645.2	NP_000636.2	5270041	I	40	GGAATGCGTTTCCAGGGGAAGGAGAAAGAGACATTACAGAGCAGACAGCT	+	100099393-100099442
ILMN_1750235	AGL		Homo sapiens amylo-1, 6-glucosidase, 4-alpha-glucanotransferase (glycogen debranching enzyme, glycogen storage disease type III) (AGL), transcript variant 5, mRNA.	GDE	192.008	0.132467	10.9986	38	187.184	0.194805	12.1031	22	192.073	0.138961	15.9752	25	203.652	0.0376623	16.6308	26	206.286	0.00909091	16.4265	29	180.715	0.1	10.8387	22	NM_000645.1	AGL	1	AGL	6110050	Homo sapiens	RefSeq	ILMN_1173	NM_000645.1	NM_000645.1		178	4557282	NM_000645.1	NP_000636.1	6110050	I	41	GAATGTACGTTTCCAGGGGAAGGAGAAAGAGACATTACAGAGCAGACAGC	+	100099394-100099443
ILMN_1664006	AGL		Homo sapiens amylo-1, 6-glucosidase, 4-alpha-glucanotransferase (AGL), transcript variant 1, mRNA.	GDE	320.676	0	17.2192	20	356.764	0	19.8986	25	304.284	0	13.5786	23	323.604	0	19.5053	26	291.625	0	15.9585	25	324.421	0	20.6635	20	NM_000645.1	AGL	1	AGL	7000672	Homo sapiens	RefSeq	ILMN_11688	NM_000642.2	NM_000642.2		178	116734859	NM_000642.2	NP_000633.2	7000672	A	6603	CCCTTCTCTAAACTGTGCGGGTAAAAGGAATGACTGTCCTTGAGAGAACC	+	100161399-100161448
ILMN_1707169	AGMAT		Homo sapiens agmatine ureohydrolase (agmatinase) (AGMAT), mRNA.	FLJ23384	249.072	0.0012987	11.6246	21	241.863	0.00649351	10.5295	30	231.201	0.0012987	8.77747	20	173.27	0.261039	6.1784	26	188.663	0.0545455	5.41569	16	182.108	0.0935065	8.31584	29	NM_024758.3	AGMAT	1	AGMAT	4890255	Homo sapiens	RefSeq	ILMN_24467	NM_024758.3	NM_024758.3		79814	37537721	NM_024758.3	NP_079034.3	4890255	S	2038	GCTTCTCCTATGAGGTGCTTAGGGCTGCATCTTGGTTTTAGGACCACTGT	-	15899260-15899309
ILMN_1779109	AGPAT1		Homo sapiens 1-acylglycerol-3-phosphate O-acyltransferase 1 (lysophosphatidic acid acyltransferase, alpha) (AGPAT1), transcript variant 2, mRNA.	MGC5423; MGC4007; LPAAT-alpha; 1-AGPAT1; G15; LPAATA	93.5621	0.981818	4.99038	19	95.064	0.968831	7.22801	17	99.2974	0.94026	8.26158	24	74.9922	1	5.44088	22	86.9743	0.966234	5.58225	22	95.6438	0.918182	7.00343	17	NM_032741.3	AGPAT1	6	AGPAT1	630437	Homo sapiens	RefSeq	ILMN_26020	NM_032741.3	NM_032741.3		10554	26787963	NM_032741.3	NP_116130.2	630437	I	1	GGACTTTGGAGCGTATGGCTCCAAATCAACTCATTGGCTAAAACTTGACG	-	32253770-32253819
ILMN_1697790	AGPAT1		Homo sapiens 1-acylglycerol-3-phosphate O-acyltransferase 1 (lysophosphatidic acid acyltransferase, alpha) (AGPAT1), transcript variant 1, mRNA.	MGC5423; MGC4007; LPAAT-alpha; 1-AGPAT1; G15; LPAATA	204.46	0.0532468	11.7643	15	150.457	0.605195	12.9577	16	161.294	0.45974	8.96906	24	133.734	0.672727	8.89979	23	159.563	0.314286	14.4773	19	141.851	0.544156	8.20833	19	NM_006411.2	AGPAT1	6	AGPAT1	990369	Homo sapiens	RefSeq	ILMN_5338	NM_006411.2	NM_006411.2		10554	26787964	NM_006411.2	NP_006402.1	990369	I	187	AAATCCCGTCGCCCCCTTGGCACCGACACCCCGACAGAGACAGAGACACA	-	32251641-32251690
ILMN_1679520	AGPAT1		Homo sapiens 1-acylglycerol-3-phosphate O-acyltransferase 1 (lysophosphatidic acid acyltransferase, alpha) (AGPAT1), transcript variant 1, mRNA.	MGC5423; MGC4007; LPAAT-alpha; 1-AGPAT1; G15; LPAATA	865.721	0	24.5616	32	935.262	0	25.8751	27	960.264	0	25.7869	31	918.584	0	24.594	36	1028.4	0	43.7387	21	964.526	0	30.778	23	NM_006411.2	AGPAT1	6	AGPAT1	4610044	Homo sapiens	RefSeq	ILMN_5338	NM_006411.2	NM_006411.2		10554	26787964	NM_006411.2	NP_006402.1	4610044	A	1746	CTAATTCAGAGGTCTCATGCCTGCCCTTGCCCAGATGCCCAGGGTCGTGC	-	32244405-32244454
ILMN_1732176	AGPAT2		Homo sapiens 1-acylglycerol-3-phosphate O-acyltransferase 2 (lysophosphatidic acid acyltransferase, beta) (AGPAT2), transcript variant 1, mRNA.	LPAAB; BSCL1; 1-AGPAT2; LPAAT-beta; BSCL	745.65	0	35.2839	20	722.587	0	25.6885	28	663.382	0	28.9237	23	592.575	0	25.6391	30	588.729	0	20.0617	29	559.117	0	15.5298	31	NM_006412.3	AGPAT2	9	AGPAT2	3520671	Homo sapiens	RefSeq	ILMN_165995	NM_006412.3	NM_006412.3		10555	68835055	NM_006412.3	NP_006403.2	3520671	A	1184	TCTGGGAGCTGGGATGATAAAGATGAGGCTTGCGGCTGTGGCCCGCTGGT	-	139567909-139567958
ILMN_1681081	AGPAT2		Homo sapiens 1-acylglycerol-3-phosphate O-acyltransferase 2 (lysophosphatidic acid acyltransferase, beta) (AGPAT2), transcript variant 1, mRNA.	LPAAB; BSCL1; 1-AGPAT2; LPAAT-beta; BSCL	343.344	0	16.4556	22	363.74	0	17.7106	25	330.73	0	13.8406	25	340.836	0	18.2598	25	305.048	0	13.7481	19	311.232	0	19.0992	12	NM_006412.3	AGPAT2	9	AGPAT2	3850370	Homo sapiens	RefSeq	ILMN_165995	NM_006412.3	NM_006412.3		10555	68835055	NM_006412.3	NP_006403.2	3850370	I	605	GGATCTATCCCGAGGGTACTCGCAACGACAATGGGGACCTGCTGCCTTTT	-	139571072-139571121
ILMN_2377430	AGPAT2		Homo sapiens 1-acylglycerol-3-phosphate O-acyltransferase 2 (lysophosphatidic acid acyltransferase, beta) (AGPAT2), transcript variant 2, mRNA.	LPAAB; LPAAT-beta; BSCL1; BSCL; 1-AGPAT2	685.049	0	40.8569	18	777.709	0	18.1316	37	751.819	0	33.9301	22	642.58	0	31.4943	25	604.62	0	27.8289	19	611.098	0	14.9454	28	NM_001012727.1	AGPAT2	9	AGPAT2	5560102	Homo sapiens	RefSeq	ILMN_7769	NM_001012727.1	NM_001012727.1		10555	69122970	NM_001012727.1	NP_001012745.1	5560102	A	1250	TGGGCTCCAGGGTCCAGCCCACAAGCTGCATCAGGCTCTCTGGGAGAGGA	-	139567747-139567796
ILMN_1661373	AGPAT3		Homo sapiens 1-acylglycerol-3-phosphate O-acyltransferase 3 (AGPAT3), transcript variant 2, mRNA.	MGC4604; LPAAT-GAMMA1	140.263	0.677922	10.3089	18	149.139	0.607792	11.0644	10	146.193	0.628571	6.43058	14	148.302	0.554546	12.1868	13	165.584	0.220779	11.5715	24	124.234	0.694805	9.48011	20	XM_925995.1	AGPAT3	21	AGPAT3	620064	Homo sapiens	RefSeq	ILMN_15398	NM_001037553.1	NM_001037553.1		56894	83267873	NM_001037553.1	NP_001032642.1	620064	S	2523	ATGGCCAGGTGGGGCCCCTGGGGCAATGGCAGTGGTAGAACGCTCAACTT	+	44227991-44228040
ILMN_2288175	AGPAT3		Homo sapiens 1-acylglycerol-3-phosphate O-acyltransferase 3 (AGPAT3), transcript variant 1, mRNA.	MGC4604; LPAAT-GAMMA1	112.126	0.858441	6.34165	23	109.843	0.868831	6.02668	27	99.234	0.941558	5.77825	12	114.385	0.78052	7.5777	23	107.585	0.803896	7.40688	27	104.145	0.84026	6.07138	22	NM_020132.4	AGPAT3	21	AGPAT3	2120204	Homo sapiens	RefSeq	ILMN_15513	NM_020132.4	NM_020132.4		56894	83267875	NM_020132.4	NP_064517.1	2120204	I	124	GGAAGCCCTGAGGGCAGCTGTTCCCACTGGCTCTGCTGACCTTGTGCCTT	+	44148278-44148327
ILMN_1654010	AGPAT3		Homo sapiens 1-acylglycerol-3-phosphate O-acyltransferase 3 (AGPAT3), mRNA.	MGC4604; LPAAT-GAMMA1	167.53	0.403896	7.78028	30	156.187	0.549351	7.54487	27	164.524	0.409091	6.77385	34	150.72	0.522078	6.98865	37	173.905	0.136364	7.30229	26	179.599	0.107792	11.0246	25	NM_020132.3	AGPAT3	21	AGPAT3	3850435	Homo sapiens	RefSeq	ILMN_138486	NM_020132.3	NM_020132.3		56894	41327762	NM_020132.3	NP_064517.1	3850435	S	2098	AGCTCCTTTGTCGCTCTCATGGCTGTCAGATCCTGGTCCCTCCACACTGG	+	44227446-44227495
ILMN_1732672	AGPAT4		Homo sapiens 1-acylglycerol-3-phosphate O-acyltransferase 4 (lysophosphatidic acid acyltransferase, delta) (AGPAT4), transcript variant 2, mRNA.	dJ473J16.2; LPAAT-delta; 1-AGPAT4; RP3-473J16.2	168.77	0.388312	13.4317	25	154.243	0.574026	12.3508	22	179.938	0.245454	13.0462	22	138.444	0.642857	10.3721	17	145.523	0.483117	7.8924	32	164.44	0.246753	15.898	22	NM_001012733.1	AGPAT4	6	AGPAT4	1440364	Homo sapiens	RefSeq	ILMN_25039	NM_001012733.1	NM_001012733.1		56895	69128146	NM_001012733.1	NP_001012751.1	1440364	I	608	GGAACTGGGTCTCTTCAGTTGACTTTTGTCGTCTTCAACACACTGCAGCG	-	161506653-161506681:161506682-161506702
ILMN_1730504	AGPAT4		Homo sapiens 1-acylglycerol-3-phosphate O-acyltransferase 4 (lysophosphatidic acid acyltransferase, delta) (AGPAT4), mRNA.	dJ473J16.2; LPAAT-delta; 1-AGPAT4; RP3-473J16.2	377.462	0	14.779	21	402.401	0	13.8836	27	376.111	0	18.3717	28	227.306	0.0012987	8.29656	30	225.581	0	10.0612	18	242.178	0.0012987	10.2469	29	NM_001012734.1	AGPAT4	6	AGPAT4	3440025	Homo sapiens	RefSeq	ILMN_24920	NM_020133.2	NM_020133.2		56895	69128030	NM_020133.2	NP_064518.1	3440025	A	7670	ACCATGCTAGTCTTTGAGAGAACGTGTGGATTGGGTGGATGTTTGGACCG	-	161551621-161551670
ILMN_1662049	AGPAT5		Homo sapiens 1-acylglycerol-3-phosphate O-acyltransferase 5 (lysophosphatidic acid acyltransferase, epsilon) (AGPAT5), mRNA.	1-AGPAT5; LPAAT-epsilon; LPAAT-e	1272.56	0	53.935	19	1351.21	0	38.6566	37	1220.8	0	33.7376	24	837.879	0	28.0895	24	923.729	0	29.6317	26	867.031	0	38.139	30	NM_018361.2	AGPAT5	8	AGPAT5	830719	Homo sapiens	RefSeq	ILMN_9737	NM_018361.2	NM_018361.2		55326	61743951	NM_018361.2	NP_060831.2	830719	S	2396	TAGTGTGGTGGATTCCCACTGGGCTCTGGTCCTTCCCTTGGATCCCGTCA	+	6603306-6603355
ILMN_1740752	AGPAT6		Homo sapiens 1-acylglycerol-3-phosphate O-acyltransferase 6 (lysophosphatidic acid acyltransferase, zeta) (AGPAT6), mRNA.	LPAAT-zeta; LPAATZ; DKFZp586M1819; TSARG7	281.079	0	15.8505	23	274.326	0.0012987	10.6868	38	282.884	0	11.0549	24	337.945	0	30.659	14	297.533	0	18.0708	29	283.816	0	19.278	23	NM_178819.2	AGPAT6	8	AGPAT6	3870022	Homo sapiens	RefSeq	ILMN_182264	NM_178819.2	NM_178819.2		137964	31343375	NM_178819.2	NP_848934.1	3870022	S	2199	CCTGAAGAGGGAGAAGGTGAAGGACACGTTCAAGGAGGAGCAGCAGAAGC	+	41597578-41597627
ILMN_1794875	AGPAT9		Homo sapiens 1-acylglycerol-3-phosphate O-acyltransferase 9 (AGPAT9), mRNA.	MAG1; AGPAT8; LPAAT-theta; GPAT3; MGC11324	2077.82	0	59.8526	18	2504.96	0	81.4892	18	2083.57	0	46.0112	31	1650.37	0	60.3484	17	1710.75	0	45.9787	28	1712.23	0	44.6569	24	NM_032717.3	AGPAT9	4	AGPAT9	2060477	Homo sapiens	RefSeq	ILMN_14413	NM_032717.3	NM_032717.3		84803	40255053	NM_032717.3	NP_116106.2	2060477	S	2111	TCCTTGTTTGAATGCTGTAGATCTGTACCTAGTACCCCTCCCATCTACTG	+	84526603-84526652
ILMN_1698209	AGPS		Homo sapiens alkylglycerone phosphate synthase (AGPS), mRNA.	ADHAPS; ADAP-S; ADPS; ALDHPSY; ADAS	2085.71	0	81.9454	22	2192.83	0	63.2067	21	2110.6	0	97.5035	17	3110.13	0	90.3615	19	3285.38	0	103.718	22	2924.96	0	143.995	20	NM_003659.1	AGPS	2	AGPS	7560154	Homo sapiens	RefSeq	ILMN_138634	NM_003659.1	NM_003659.1		8540	4501992	NM_003659.1	NP_003650.1	7560154	S	1910	CTGATGTCGGCTTTGGGATGCTGAAGTCTGTCAAGGAATATGTGGACCCC	+	178111087-178111136
ILMN_3307841	AGR2		Homo sapiens anterior gradient homolog 2 (Xenopus laevis) (AGR2), mRNA.		129.616	0.738961	8.34255	20	143.319	0.662338	6.88771	40	150.114	0.58961	9.86495	25	122.732	0.737662	9.87686	19	128.602	0.646753	9.30993	27	133.876	0.620779	9.66524	26	NM_006408.3	AGR2	7	AGR2	1340021	Homo sapiens	RefSeq	ILMN_370920	NM_006408.3	NM_006408.3		10551	219521822	NM_006408.3	NP_006399.1	1340021	S	749	GGCCTTGAGACTTGAAACCAGAAGAAGTGTGAGAAGACTGGCTAGTGTGG	-	16832448-16832497
ILMN_1814151	AGR2		Homo sapiens anterior gradient homolog 2 (Xenopus laevis) (AGR2), mRNA.	GOB-4; HAG-2; XAG-2; AG2	146.063	0.645455	7.15389	22	142.405	0.668831	8.91614	19	142.333	0.650649	10.2145	19	124.974	0.72987	7.67621	25	115.778	0.748052	5.72987	25	128.067	0.67013	6.98701	19	NM_006408.2	AGR2	7	AGR2	3140463	Homo sapiens	RefSeq	ILMN_15860	NM_006408.2	NM_006408.2		10551	20070225	NM_006408.2	NP_006399.1	3140463	S	1437	GGGTTTAGGAAACGTGAAAGGCTGTGGCATCAGGGTAGGGGAGCATTCTG	-	16798155-16798204
ILMN_2050246	AGR3		Homo sapiens anterior gradient homolog 3 (Xenopus laevis) (AGR3), mRNA.	HAG3; hAG-3; BCMP11	135.748	0.702597	8.69709	19	155.09	0.55974	9.79811	21	154.774	0.533766	7.94937	29	123.611	0.736364	9.31031	21	155.791	0.351948	15.7546	18	136.02	0.6	13.6599	18	NM_176813.3	AGR3	7	AGR3	4590594	Homo sapiens	RefSeq	ILMN_20719	NM_176813.3	NM_176813.3		155465	38455428	NM_176813.3	NP_789783.1	4590594	S	461	GCTGACATAGCTGGAAGATACTCTAACAGATTGTACACATATGAGCCTCG	-	16900137-16900186
ILMN_1728787	AGR3		Homo sapiens anterior gradient homolog 3 (Xenopus laevis) (AGR3), mRNA.	HAG3; hAG-3; BCMP11	219.186	0.0168831	11.7902	23	199.032	0.106494	9.80575	21	232.511	0.0012987	13.3371	24	186.107	0.124675	8.82014	27	161.927	0.283117	8.14622	25	192.74	0.0532468	12.3824	27	NM_176813.3	AGR3	7	AGR3	5290273	Homo sapiens	RefSeq	ILMN_20719	NM_176813.3	NM_176813.3		155465	38455428	NM_176813.3	NP_789783.1	5290273	S	87	CAGCTTTGGGTCTCTGCCTCTTACTCGTCACAGTTTCTTCCAACCTTGCC	-	16918179-16918228
ILMN_2234605	AGRN		Homo sapiens agrin (AGRN), mRNA.	FLJ45064	164.251	0.444156	9.7608	18	188.966	0.177922	10.7952	22	152.301	0.557143	8.76395	25	139.599	0.638961	10.6252	14	129.766	0.637662	5.75293	22	154.192	0.387013	7.72164	18	NM_198576.2	AGRN	1	AGRN	4590131	Homo sapiens	RefSeq	ILMN_29539	NM_198576.2	NM_198576.2		375790	54873612	NM_198576.2	NP_940978.2	4590131	S	4302	AAGGACTTCCTGGCATTGGCGCTGCTAGATGGCCGCGTGCAGCTCAGGTT	+	973078-973127
ILMN_1770454	AGRN		Homo sapiens agrin (AGRN), mRNA.	FLJ45064	1572.68	0	43.8799	17	1764.86	0	53.72	22	1744.06	0	53.7678	23	796.153	0	30.3731	24	936.343	0	35.6085	29	895.137	0	32.9103	23	NM_198576.2	AGRN	1	AGRN	6370500	Homo sapiens	RefSeq	ILMN_29539	NM_198576.2	NM_198576.2		375790	54873612	NM_198576.2	NP_940978.2	6370500	S	7023	CCTCCCCACAGCGTCAGTGAAAGTCGTCCTTGTCTCAGAATGACCAGGGG	+	977430-977479
ILMN_1770336	AGRP		Homo sapiens agouti related protein homolog (mouse) (AGRP), transcript variant 1, mRNA.	ASIP2; MGC118963; AGRT; ART	168.301	0.396104	9.92188	25	169.442	0.390909	7.68543	25	171.931	0.342857	13.6823	23	172.075	0.27013	14.968	27	158.923	0.319481	11.0642	22	174.037	0.14026	12.9819	21	NM_001138.1	AGRP	16	AGRP	2690392	Homo sapiens	RefSeq	ILMN_11321	NM_001138.1	NM_001138.1		181	4501994	NM_001138.1	NP_001129.1	2690392	I	238	ATATAAGCCAAGGGCACGGGGTGGCCGGGAACTCTCTAGGCAAGAATCCC	-	67517429-67517478
ILMN_1714253	AGRP		Homo sapiens agouti related protein homolog (mouse) (AGRP), transcript variant 2, mRNA.	ASIP2; MGC118963; AGRT; ART	116.44	0.828571	5.63279	25	127.989	0.763636	6.92939	28	132.723	0.71948	6.43599	28	124.004	0.733766	7.35266	23	108.331	0.794805	5.68862	31	120.332	0.724675	7.82647	20	NM_007316.1	AGRP	16	AGRP	7160121	Homo sapiens	RefSeq	ILMN_11089	NM_007316.1	NM_007316.1		181	6598317	NM_007316.1	NP_015531.1	7160121	A	322	ACGTGCTACTGCCGCTTCTTCAATGCCTTCTGCTACTGCCGCAAGCTGGG	-	67516569-67516618
ILMN_1813530	AGT		Homo sapiens angiotensinogen (serpin peptidase inhibitor, clade A, member 8) (AGT), mRNA.	SERPINA8; ANHU	149.14	0.620779	9.72028	25	189.421	0.175325	10.8705	34	161.23	0.461039	14.589	27	189.901	0.105195	16.8093	18	152.224	0.401299	11.5637	23	127.926	0.67013	7.00701	23	NM_000029.2	AGT	1	AGT	2850301	Homo sapiens	RefSeq	ILMN_1261	NM_000029.2	NM_000029.2		183	73622269	NM_000029.2	NP_000020.1	2850301	S	1661	TCAGCGATGTGTCACCCCCAGTCTCCCACCTTTTCTTCTAATGAGTCGAC	-	228905370-228905419
ILMN_2223922	AGTPBP1		Homo sapiens ATP/GTP binding protein 1 (AGTPBP1), mRNA.	NNA1; KIAA1035; DKFZp686M20191	1032.35	0	34.6631	33	1234.24	0	38.03	33	1000.73	0	19.5189	31	741.949	0	28.4205	31	781.999	0	31.1998	24	839.492	0	28.8561	30	NM_015239.1	AGTPBP1	9	AGTPBP1	2340347	Homo sapiens	RefSeq	ILMN_12151	NM_015239.1	NM_015239.1		23287	7662451	NM_015239.1	NP_056054.1	2340347	S	4110	CAGAATCATGTTAACTATTGGGTTGTGACTGAAGTAGTGCAGGGTTTGCC	-	87351333-87351382
ILMN_1718071	AGTPBP1		Homo sapiens ATP/GTP binding protein 1 (AGTPBP1), mRNA.	NNA1; KIAA1035; DKFZp686M20191	2455.38	0	79.1322	22	2951.83	0	108.21	12	2817.54	0	107.118	21	2346.35	0	66.0072	28	2563.71	0	96.8042	26	2454.24	0	107.069	18	NM_015239.1	AGTPBP1	9	AGTPBP1	4760427	Homo sapiens	RefSeq	ILMN_12151	NM_015239.1	NM_015239.1		23287	7662451	NM_015239.1	NP_056054.1	4760427	S	3615	CTGACTCTGAATTATCAAGAACATACCTACCTTGAGCCCGCTGCCATCTC	-	87351828-87351843:87351844-87351877
ILMN_1814327	AGTR1		Homo sapiens angiotensin II receptor, type 1 (AGTR1), transcript variant 1, mRNA.	AT2R1A; AT2R1B; AT2R1; AT1; AT1B; AGTR1B; AGTR1A; AG2S; HAT1R	215.994	0.0220779	10.7474	25	183.462	0.224675	10.2273	30	196.677	0.109091	5.19258	10	192.95	0.0922078	11.048	25	151.284	0.412987	8.64595	18	184.247	0.0857143	10.86	23	NM_032049.1	AGTR1	3	AGTR1	160682	Homo sapiens	RefSeq	ILMN_28877	NM_000685.4	NM_000685.4		185	122939142	NM_000685.4	NP_000676.1	160682	A	1840	CAACAGGAGATGAGAGTTCCAGATTGTTCTGTCCAGTTTCCAAAGGGCAG	+	148460274-148460323
ILMN_2341343	AGTR1		Homo sapiens angiotensin II receptor, type 1 (AGTR1), transcript variant 3, mRNA.	AT2R1A; AT2R1B; AT2R1; AT1; AT1B; AGTR1B; AGTR1A; AG2S; HAT1R	195.641	0.105195	11.7066	31	225.718	0.0168831	17.3548	23	188.619	0.15974	12.0866	19	207.721	0.0285714	14.6087	23	169.936	0.180519	12.1809	32	181.147	0.0974026	9.72139	24	NM_004835.3	AGTR1	3	AGTR1	940040	Homo sapiens	RefSeq	ILMN_17269	NM_004835.3	NM_004835.3		185	122939143	NM_004835.3	NP_004826.2	940040	A	1813	GCAACAGGAGATGAGAGTTCCAGATTGTTCTGTCCAGTTTCCAAAGGGCA	+	148460273-148460322
ILMN_1775634	AGTR2		Homo sapiens angiotensin II receptor, type 2 (AGTR2), mRNA.	MRX88; ATGR2; AT2	126.909	0.761039	9.09679	22	152.4	0.588312	10.9768	21	138.68	0.677922	9.05574	22	111.986	0.796104	5.39581	13	114.957	0.753247	6.50044	14	147.996	0.463636	13.371	16	NM_000686.3	AGTR2	X	AGTR2	5550437	Homo sapiens	RefSeq	ILMN_166341	NM_000686.4	NM_000686.4		186	148277605	NM_000686.4	NP_000677.2	5550437	S	2280	TCCAGAATGGAATTTTGCTACATGGGGTCTGGGTGGGGGCAAAGAGACCC	+	115219634-115219683
ILMN_1802458	AGTRAP		Homo sapiens angiotensin II receptor-associated protein (AGTRAP), transcript variant 4, mRNA.	MGC29646; ATRAP	322.926	0	13.2137	21	329.36	0	9.64217	30	281.946	0	10.5493	21	362.166	0	18.1565	21	386.834	0	15.1583	26	383.206	0	14.4701	22	NM_020350.3	AGTRAP	1	AGTRAP	4610220	Homo sapiens	RefSeq	ILMN_176867	NM_001040196.1	NM_001040196.1		57085	93588502	NM_001040196.1	NP_001035286.1	4610220	S	1004	TTTAAGGACTGCTGATGCCCCCTCAGGCCTCCCCCAAGTTTGCTGGGCTT	+	11733160-11733209
ILMN_2307656	AGTRAP		Homo sapiens angiotensin II receptor-associated protein (AGTRAP), transcript variant 2, mRNA.	MGC29646; ATRAP	387.621	0	12.8305	27	404.025	0	15.0914	22	385.094	0	15.9748	18	464.06	0	19.1019	24	490.91	0	21.8899	24	478.764	0	27.9415	18	NM_001040194.1	AGTRAP	1	AGTRAP	4900685	Homo sapiens	RefSeq	ILMN_168421	NM_001040194.1	NM_001040194.1		57085	93588490	NM_001040194.1	NP_001035284.1	4900685	A	808	TTCCCAGGCTGGAACCAGGGTCTCTCTTTACCTCCTACCCCATGGTGGCA	+	11733061-11733110
ILMN_1709796	AGXT		Homo sapiens alanine-glyoxylate aminotransferase (AGXT), mRNA.	PH1; SPT; AGT; SPAT; AGT1; TLH6; AGXT1	192.189	0.131169	9.43108	38	168.5	0.4	10.2585	17	185.284	0.183117	13.6576	18	159.204	0.428571	13.7443	21	163.951	0.249351	10.4299	33	153.731	0.393506	8.77501	21	NM_000030.1	AGXT	2	AGXT	270709	Homo sapiens	RefSeq	ILMN_21738	NM_000030.1	NM_000030.1		189	4557288	NM_000030.1	NP_000021.1	270709	S	1469	TTTCCCTCCAGTGGCACCTCCTGGAAACAGTCCACTTGGGCGCAAAACCC	+	241467080-241467129
ILMN_1783963	AGXT2		Homo sapiens alanine-glyoxylate aminotransferase 2 (AGXT2), nuclear gene encoding mitochondrial protein, mRNA.	AGT2	117.077	0.822078	11.7975	15	110.28	0.866234	8.78541	22	105.068	0.879221	6.5234	25	102.117	0.87013	5.59903	31	93.992	0.91039	5.10397	23	101.738	0.864935	7.37796	23	NM_031900.1	AGXT2	5	AGXT2	6350753	Homo sapiens	RefSeq	ILMN_29969	NM_031900.1	NM_031900.1		64902	13994254	NM_031900.1	NP_114106.1	6350753	S	1957	GCGCTGAGAACACCATATGTTCATGACGAGATTCCTGGCACCATGTCAGC	-	35034121-35034170
ILMN_2134801	AGXT2L1		Homo sapiens alanine-glyoxylate aminotransferase 2-like 1 (AGXT2L1), mRNA.		95.0706	0.975325	8.65311	14	104.108	0.914286	13.4297	10	89.3965	0.98961	4.68592	29	84.9485	0.98961	3.70879	18	85.0384	0.980519	6.20426	22	86.5944	0.976623	8.17611	13	NM_031279.2	AGXT2L1	4	AGXT2L1	2360762	Homo sapiens	RefSeq	ILMN_169763	NM_031279.2	NM_031279.2		64850	37574041	NM_031279.2	NP_112569.2	2360762	S	1610	GTGCACGGATACACATTCACTGCTCAGTAAGAGGCTCAAGACATGACTGA	-	109883084-109883088:109883089-109883133
ILMN_1757807	AGXT2L1		Homo sapiens alanine-glyoxylate aminotransferase 2-like 1 (AGXT2L1), mRNA.		188.686	0.167533	12.3802	24	171.302	0.366234	10.4277	28	144.38	0.642857	6.59682	22	160.258	0.412987	9.37883	30	163.42	0.261039	16.4233	18	155.871	0.362338	14.746	21	NM_031279.2	AGXT2L1	4	AGXT2L1	2600768	Homo sapiens	RefSeq	ILMN_23805	NM_031279.2	NM_031279.2		64850	37574041	NM_031279.2	NP_112569.2	2600768	S	1529	GCTGAAAGAAGCCCACATAGAACTGCTTAGGGACAGCACCACTGACTCCA	-	109883165-109883214
ILMN_1673529	AGXT2L2		Homo sapiens alanine-glyoxylate aminotransferase 2-like 2 (AGXT2L2), mRNA.	MGC117348; MGC15875; MGC45484	288.019	0	10.4197	16	293.947	0.0012987	12.4686	33	279.51	0	14.0525	22	309.99	0	10.8705	39	347.92	0	20.79	19	328.759	0	13.5287	25	NM_032921.1	AGXT2L2	5	AGXT2L2	870139	Homo sapiens	RefSeq	ILMN_28180	NM_153373.1	NM_153373.1		85007	24119276	NM_153373.1	NP_699204.1	870139	A	1578	CCAGCCCTAAGCCAGCCCTGCTCTGCCTAAGTGTACTCCAGAAGAAACTC	-	177568514-177568522:177571497-177571527:177571528-177571537
ILMN_1686370	AGXT2L2		Homo sapiens alanine-glyoxylate aminotransferase 2-like 2 (AGXT2L2), mRNA.	MGC117348; MGC15875; MGC45484	152.518	0.596104	7.48897	29	167.558	0.406494	9.82664	16	162.575	0.438961	10.7625	23	173.952	0.249351	8.93537	15	157.188	0.344156	6.79372	21	163.763	0.257143	8.42452	25	NM_153373.1	AGXT2L2	5	AGXT2L2	5690082	Homo sapiens	RefSeq	ILMN_28180	NM_153373.1	NM_153373.1		85007	24119276	NM_153373.1	NP_699204.1	5690082	I	966	TGCAGATGAGATCCAGGTTGGCTTTGGCCGGGTAGGCAAGCACTTCTGGG	-	177582108-177582157
ILMN_1809139	AHCTF1		Homo sapiens AT hook containing transcription factor 1 (AHCTF1), mRNA.	ELYS; TMBS62; MSTP108; MST108; DKFZp434N093	2225.06	0	59.7009	27	2546.2	0	95.6167	29	2114.96	0	54.8617	39	845.265	0	20.7894	15	847.649	0	30.2085	23	848.846	0	17.4691	30	NM_015446.3	AHCTF1	1	AHCTF1	1230196	Homo sapiens	RefSeq	ILMN_164192	NM_015446.3	NM_015446.3		25909	67551264	NM_015446.3	NP_056261.3	1230196	I	8045	GACAGTGTGAAAGCAGTGCGAGTGCGGCCTTTTAGTCAGGTTAGTGATGG	-	245069444-245069493
ILMN_1747504	AHCTF1		Homo sapiens AT hook containing transcription factor 1 (AHCTF1), mRNA.	ELYS; TMBS62; MSTP108; MST108; DKFZp434N093	1740.75	0	46.1471	23	2078.73	0	57.1435	19	1704.45	0	25.5155	19	1729.2	0	45.9868	18	1681.97	0	51.6056	20	1753.43	0	39.3159	25	XM_942402.1	AHCTF1	1	AHCTF1	6040747	Homo sapiens	RefSeq	ILMN_164192	NM_015446.3	NM_015446.3		25909	67551264	NM_015446.3	NP_056261.3	6040747	A	6300	GGACTCGGTCTAGCAAGGCCATCTTGTTGCCGGACCTTTCTGAACCAAAC	-	245079588-245079637
ILMN_1666679	AHCTF1		PREDICTED: Homo sapiens AT hook containing transcription factor 1 (AHCTF1), mRNA.		163.796	0.453247	12.7948	30	158.715	0.519481	9.27434	29	137.261	0.687013	6.67372	42	143.004	0.609091	10.1531	32	119.416	0.71948	8.34146	21	141.309	0.548052	9.48173	31	XM_942402.1	AHCTF1		AHCTF1	6220427	Homo sapiens	RefSeq	ILMN_137993	XM_942402.1	XM_942402.1		25909	89064258	XM_942402.1	XP_947495.1	6220427	I	516	CAGTTTTTCATCTCAGTCACTCTTCAGCTTAAAATTTGGTTATTTGTCCT
ILMN_1657862	AHCY		Homo sapiens S-adenosylhomocysteine hydrolase (AHCY), mRNA.	SAHH	9446.56	0	277.1	25	10849.4	0	181.723	31	9429.32	0	160.94	26	6698.41	0	183.231	26	6835.93	0	245.989	16	6460.15	0	262.63	20	NM_000687.1	AHCY	20	AHCY	3710537	Homo sapiens	RefSeq	ILMN_10724	NM_000687.1	NM_000687.1		191	9951914	NM_000687.1	NP_000678.1	3710537	S	1684	GCCTTCACCTGGTCTGTGGACTTATACCTGTGTGCTTGGTTTACAGGTCC	-	32332113-32332162
ILMN_1770412	AHCYL1		Homo sapiens adenosylhomocysteinase-like 1 (AHCYL1), mRNA.	XPVKONA; PRO0233; IRBIT; DCAL	3288.61	0	52.8052	16	3815.96	0	106.364	27	3135.89	0	88.2559	20	1767.03	0	48.8077	30	1793	0	46.9735	32	1837.77	0	43.7085	12	NM_006621.3	AHCYL1	1	AHCYL1	1170440	Homo sapiens	RefSeq	ILMN_21551	NM_006621.4	NM_006621.4		10768	111120323	NM_006621.4	NP_006612.2	1170440	S	2398	CCCGGCAGGTAGGTTAGATGTGGGTGGTGCATGTTAATTTCCCTTAGAAG	+	110366263-110366312
ILMN_1712786	AHCYL2		Homo sapiens S-adenosylhomocysteine hydrolase-like 2 (AHCYL2), mRNA.	KIAA0828; FLJ21719	243.288	0.0038961	9.33126	25	247.511	0.0038961	11.8475	29	233.538	0.0012987	9.08888	24	336.017	0	19.8953	21	330.901	0	14.2219	25	319.009	0	20.1286	16	NM_015328.1	AHCYL2	7	AHCYL2	870039	Homo sapiens	RefSeq	ILMN_9551	NM_015328.1	NM_015328.1		23382	24308042	NM_015328.1	NP_056143.1	870039	S	4614	CACGGCTCCCCATGGCCACATACTCCTGCAAAGCTTTTATGCTGCTTCGC	+	128856846-128856895
ILMN_1680111	AHDC1		Homo sapiens AT hook, DNA binding motif, containing 1 (AHDC1), mRNA.	CL23945; DJ159A19.3; RP1-159A19.1	148.53	0.625974	13.1646	15	162.976	0.475325	7.09012	29	176.373	0.284416	6.37676	35	138.286	0.644156	6.54464	16	150.739	0.420779	6.88254	28	169.409	0.184416	10.2661	28	NM_001029882.1	AHDC1	1	AHDC1	4250376	Homo sapiens	RefSeq	ILMN_5406	NM_001029882.1	NM_001029882.1		27245	71274143	NM_001029882.1	NP_001025053.1	4250376	S	5461	TCAGAAAACCAACGCCAAGATCCCTCCCAGCGTCCACATCGTCCTCTGGC	-	27733961-27734010
ILMN_1791006	AHI1		Homo sapiens Abelson helper integration site 1 (AHI1), mRNA.	FLJ14023; FLJ20069; DKFZp686J1653; JBTS3; dJ71N10.1; ORF1; AHI-1	315.438	0	11.5365	35	318.959	0.0012987	11.8155	24	272.112	0	9.47238	19	214.694	0.0142857	8.56356	22	222.78	0	8.19068	16	206.924	0.0155844	8.09968	29	NM_017651.3	AHI1	6	AHI1	5860253	Homo sapiens	RefSeq	ILMN_23469	NM_017651.3	NM_017651.3		54806	31542700	NM_017651.3	NP_060121.3	5860253	S	5322	GAGTGGCACTGATAACTGGTGAAGCCTACAGCCATCCGCCCAAAAGTCTG	-	135646974-135647023
ILMN_1714567	AHNAK		Homo sapiens AHNAK nucleoprotein (AHNAK), transcript variant 1, mRNA.	MGC5395; AHNAKRS	8252.91	0	150.484	17	9764.21	0	176.32	10	8618.96	0	286.146	26	4681.87	0	248.5	11	5310.3	0	189.466	22	4855.62	0	191.557	16	NM_001620.1	AHNAK	11	AHNAK	450553	Homo sapiens	RefSeq	ILMN_28759	NM_001620.1	NM_001620.1		79026	61743953	NM_001620.1	NP_001611.1	450553	I	18592	GCAAATTGTCCAACCCACCCCCTCAACATGAGGGGCTTCCATTTTCTGTG	-	62283547-62283596
ILMN_1792495	AHNAK		Homo sapiens AHNAK nucleoprotein (AHNAK), transcript variant 1, mRNA.	MGC5395; AHNAKRS	150.718	0.606494	7.76587	25	144.71	0.650649	7.99455	17	122.366	0.772727	6.8606	11	302.473	0	12.1691	15	346.305	0	10.0252	18	319.642	0	12.439	22	NM_024060.2	AHNAK	11	AHNAK	2810482	Homo sapiens	RefSeq	ILMN_28759	NM_001620.1	NM_001620.1		79026	61743953	NM_001620.1	NP_001611.1	2810482	A	594	GACCTGGACCCGTGAAGTCTTCAGCTCCTGCAGCTCTGAAGTGGTTCTGA	-	62301545-62301546:62302475-62302522
ILMN_1752159	AHNAK		Homo sapiens AHNAK nucleoprotein (AHNAK), transcript variant 2, mRNA.	MGC5395; AHNAKRS	169.637	0.379221	5.6693	12	265.587	0.0012987	13.0598	36	231.861	0.0012987	16.3327	17	512.4	0	15.48	22	539.336	0	23.0726	26	540.71	0	21.5812	19	NM_024060.2	AHNAK	11	AHNAK	3710400	Homo sapiens	RefSeq	ILMN_11790	NM_024060.2	NM_024060.2		79026	55769540	NM_024060.2	NP_076965.2	3710400	I	845	GCCAAGGGCAACAAACACCTGCAGTTAAAGGAATACCTTCCGCGAGGCGG	-	62201211-62201260
ILMN_3243156	AHNAK2		Homo sapiens AHNAK nucleoprotein 2 (AHNAK2), mRNA.	KIAA2019; C14orf78	478.162	0	24.8955	16	492.088	0	11.7064	16	546.833	0	35.7076	16	2070.74	0	121.227	16	1953.71	0	103.721	21	1793.78	0	81.7219	25	NM_138420.2	AHNAK2	14	AHNAK2	5260594	Homo sapiens	RefSeq	ILMN_344398	NM_138420.2	NM_138420.2		113146	156766049	NM_138420.2	NP_612429.2	5260594	S	18057	TTGGGTGACAATGCACACATGCTGGGCAAAAGGGTGATGGCCAGTGGCTG	-	105403801-105403850
ILMN_1812640	AHR		Homo sapiens aryl hydrocarbon receptor (AHR), mRNA.		6618.69	0	174.349	15	6417.74	0	102.829	14	6153.22	0	165.395	14	5250.81	0	170.667	17	5454.24	0	198.016	14	5780.62	0	252.649	17	NM_001621.2	AHR	7	AHR	4890672	Homo sapiens	RefSeq	ILMN_138365	NM_001621.2	NM_001621.2		196	5016091	NM_001621.2	NP_001612.1	4890672	S	4990	GGCCAAGATCGCCCCACTGCACTCCAGCCTGGCAATAGACCGAGCTCCGT	+	17351414-17351463
ILMN_2162799	AHR		Homo sapiens aryl hydrocarbon receptor (AHR), mRNA.		443.762	0	14.9066	36	479.36	0	24.6091	28	420.69	0	14.1051	32	1377.49	0	38.9478	30	1487.71	0	57.8701	21	1428.9	0	41.058	42	NM_001621.3	AHR	7	AHR	6060367	Homo sapiens	RefSeq	ILMN_174431	NM_001621.3	NM_001621.3		196	86792459	NM_001621.3	NP_001612.1	6060367	S	3046	CAGACTACCACACATCTTCAGCCACTTCATCATCCGTCAGAAGCCAGACC	+	17349130-17349179
ILMN_1782679	AHRR		Homo sapiens aryl-hydrocarbon receptor repressor (AHRR), mRNA.	MGC167813; KIAA1234; AHHR; MGC176630; AHH	121.203	0.78961	7.8571	26	111.581	0.861039	5.21079	28	100.901	0.918182	4.84189	21	108.746	0.815584	6.60876	30	115.057	0.751948	7.9669	18	123.372	0.696104	8.25899	19	NM_020731.2	AHRR	5	AHRR	5560433	Homo sapiens	RefSeq	ILMN_6799	NM_020731.3	NM_020731.3		57491	115430244	NM_020731.3	NP_065782.2	5560433	S	2119	AGGGAATGGTGCCCGGGATGTTGCCCAAAAGTGCCTTGGCCACGCTGGTC	+	434457-434506
ILMN_1703617	AHSA1		Homo sapiens AHA1, activator of heat shock 90kDa protein ATPase homolog 1 (yeast) (AHSA1), mRNA.	p38; C14orf3; AHA1	2939.97	0	84.9358	21	3168.67	0	53.7817	22	2903.7	0	91.0463	24	3900.85	0	174.998	24	3819.18	0	129.668	29	3807.01	0	89.9183	28	NM_012111.1	AHSA1	14	AHSA1	4880561	Homo sapiens	RefSeq	ILMN_11051	NM_012111.1	NM_012111.1		10598	6912279	NM_012111.1	NP_036243.1	4880561	S	985	CCACCATCACCTTGACCTTCATCGACAAGAACGGAGAGACTGAGCTGTGC	+	77005182-77005231
ILMN_1798308	AHSA2		Homo sapiens AHA1, activator of heat shock 90kDa protein ATPase homolog 2 (yeast) (AHSA2), mRNA.	DKFZp564C236; Hch1	796.186	0	39.6849	22	935.776	0	29.9641	18	860.539	0	31.3414	19	873.123	0	55.3088	17	910.048	0	55.3874	14	862.114	0	25.7677	24	NM_152392.1	AHSA2	2	AHSA2	1170220	Homo sapiens	RefSeq	ILMN_23334	NM_152392.2	NM_152392.2		130872	142360129	NM_152392.2	NP_689605.1	1170220	S	1815	GGGAACTGGCCAGAAGAACACTATGCCATGGTTGCACTGAATTTTGTGCC	+	61267121-61267136:61267256-61267289
ILMN_1730625	AHSG		Homo sapiens alpha-2-HS-glycoprotein (AHSG), mRNA.	HSGA; A2HS; AHS; FETUA	120.103	0.801299	8.2431	22	114.145	0.842857	8.84357	27	83.4998	0.996104	4.21009	16	103.381	0.861039	4.94353	32	107.008	0.803896	6.27281	41	96.4193	0.907792	5.89418	20	NM_001622.1	AHSG	3	AHSG	2320377	Homo sapiens	RefSeq	ILMN_20116	NM_001622.1	NM_001622.1		197	4502004	NM_001622.1	NP_001613.1	2320377	S	1308	TCCTCACAGGACAGAAGCAGAGTGGGTGGTGGTTATGTTTGACAGAAGGC	+	187821573-187821622
ILMN_1696512	AHSP		Homo sapiens alpha hemoglobin stabilizing protein (AHSP), mRNA.	AHSP; EDRF	263.735	0	13.7877	32	219.401	0.0246753	13.5966	16	251.126	0	9.96074	22	231.304	0.0012987	15.2261	18	223.834	0	17.377	20	212.975	0.00909091	7.48201	16	NM_016633.2	AHSP	16	AHSP	2350274	Homo sapiens	RefSeq	ILMN_10251	NM_016633.2	NM_016633.2		51327	56786141	NM_016633.2	NP_057717.1	2350274	S	426	CTCTGACCTTCATGTCCTTAGGCTGTGCTCCTGCCACTCTACCCTGACAC	+	31447545-31447594
ILMN_2164164	AICDA		Homo sapiens activation-induced cytidine deaminase (AICDA), mRNA.	ARP2; CDA2; HIGM2; AID	213.501	0.0285714	19.3977	24	234.716	0.00909091	16.7184	16	199.443	0.0935065	13.4695	22	186.331	0.123377	12.5794	19	181.784	0.0779221	17.6812	22	186.46	0.0753247	14.9782	10	NM_020661.1	AICDA	12	AICDA	6110358	Homo sapiens	RefSeq	ILMN_18510	NM_020661.1	NM_020661.1		57379	10190699	NM_020661.1	NP_065712.1	6110358	S	2156	TGGGAGAGAAGGATGGGGAAGCATTGCAAGGAAATTGTGCTTTATCCAAC	-	8646614-8646663
ILMN_3240117	AIDA		Homo sapiens axin interactor, dorsalization associated (AIDA), mRNA.	RP11-378J18.7; FLJ32421; FLJ12806	5570.51	0	204.036	25	6473.71	0	272.537	24	5100.54	0	202.407	24	3592.4	0	110.81	23	4272.31	0	81.0581	27	4245.79	0	191.227	20	NM_022831.2	AIDA	1	AIDA	4640445	Homo sapiens	RefSeq	ILMN_6651	NM_022831.2	NM_022831.2		64853	124248538	NM_022831.2	NP_073742.2	4640445	S	2622	GGGGATGAAGAATTTGCCTTACTTTGCCCAGTTCCTAAGACTGTGAGTTG	-	222841689-222841738
ILMN_1703538	AIF1		Homo sapiens allograft inflammatory factor 1 (AIF1), transcript variant 3, mRNA.	AIF-1; IRT-1; IBA1	202.826	0.061039	14.4177	27	209.062	0.0545455	17.3	21	212.855	0.0376623	13.2675	20	223.054	0.0025974	20.1205	19	181.076	0.0831169	15.6882	16	179.095	0.109091	19.5186	14	NM_001623.3	AIF1	6	AIF1	1940047	Homo sapiens	RefSeq	ILMN_17792	NM_001623.3	NM_001623.3		199	14574567	NM_001623.3	NP_001614.3	1940047	I	43	GTCTCCCCACCTCTACCAGCATCTGCTGAGCTATGAGCCAAACCAGGGAT	+	31583075-31583106:31583107-31583124
ILMN_1792473	AIF1		Homo sapiens allograft inflammatory factor 1 (AIF1), transcript variant 1, mRNA.	AIF-1; IRT-1; IBA1	211.256	0.0376623	11.9443	22	216.322	0.0285714	20.366	13	214.578	0.0298701	13.2129	17	254.581	0	23.6841	13	192.612	0.0402597	13.2987	12	210.639	0.0103896	15.5935	14	NM_001623.3	AIF1	6	AIF1	3800047	Homo sapiens	RefSeq	ILMN_18151	NM_032955.1	NM_032955.1		199	14574565	NM_032955.1	NP_116573.1	3800047	A	204	TAATTGGAGAGGTGTCCAGTGGCTCCGGGGAGACGTTCAGCTACCCTGAC	+	31584190-31584239
ILMN_1771827	AIF1		Homo sapiens allograft inflammatory factor 1 (AIF1), transcript variant 2, mRNA.	AIF-1; IRT-1; IBA1	177.958	0.272727	18.816	24	146.702	0.631169	9.75461	24	196.519	0.109091	11.9281	20	162.657	0.374026	9.26871	31	140.277	0.554546	9.628	22	155.854	0.364935	12.2601	29	NM_004847.2	AIF1	6	AIF1	6520154	Homo sapiens	RefSeq	ILMN_182366	NM_004847.2	NM_004847.2		199	6680470	NM_004847.2	NP_004838.1	6520154	I	1107	CCCTTGAGAGGAGTGTTCCCTGATCCCTGTGCCTCTTCCCATCTCAACCA	+	31692521-31692570
ILMN_3246401	AIF1L		Homo sapiens allograft inflammatory factor 1-like (AIF1L), transcript variant 1, mRNA.	MGC29466; FLJ12783; IBA2	1202.49	0	34.2552	30	1467.79	0	41.7864	31	1338.25	0	66.1054	23	672.669	0	23.1729	29	640.319	0	17.8888	21	719.904	0	24.727	32	NM_031426.2	AIF1L	9	AIF1L	1410021	Homo sapiens	RefSeq	ILMN_18617	NM_031426.2	NM_031426.2		83543	50428929	NM_031426.2	NP_113614.1	1410021	S	3291	GGTGGATGAAGTATGTGTGTGCGTGTGCATGGGAGTGTGCGTGGACTGGG	+	132988263-132988312
ILMN_1770725	AIF1L		Homo sapiens allograft inflammatory factor 1-like (AIF1L), transcript variant 1, mRNA.	MGC29466; FLJ12783; IBA2	218.729	0.0168831	10.6303	22	227.791	0.012987	8.62304	18	213.205	0.0363636	10.6469	20	142.494	0.616883	6.34512	28	124.099	0.685714	5.52789	27	167.648	0.21039	12.8894	17	NM_031426.2	AIF1L	9	AIF1L	4010647	Homo sapiens	RefSeq	ILMN_18617	NM_031426.2	NM_031426.2		83543	50428929	NM_031426.2	NP_113614.1	4010647	A	3219	ACCAGTAACGTGAGGACTGCCAAGTATGGCTTTGTCCCTATGACTCAGAG	+	132988191-132988240
ILMN_2313821	AIFM1		Homo sapiens apoptosis-inducing factor, mitochondrion-associated, 1 (AIFM1), nuclear gene encoding mitochondrial protein, transcript variant 3, mRNA.	MGC111425; PDCD8; AIF	1124.2	0	56.0144	20	1266.9	0	58.8953	27	1057.65	0	46.5036	15	952.229	0	54.47	17	1117.16	0	50.8582	21	1061.96	0	45.4195	20	NM_145813.1	AIFM1	X	AIFM1	1500689	Homo sapiens	RefSeq	ILMN_22104	NM_145813.1	NM_145813.1		9131	22202630	NM_145813.1	NP_665812.1	1500689	A	1169	GTGGAATTGGCAAACCCACTGCAGCCCCTGAGAGGAGGTCGAATGGGTAA	-	129263472-129263521
ILMN_1717357	AIFM1		Homo sapiens apoptosis-inducing factor, mitochondrion-associated, 1 (AIFM1), nuclear gene encoding mitochondrial protein, transcript variant 1, mRNA.	MGC111425; PDCD8; AIF	373.495	0	16.7227	31	445.693	0	16.6678	24	402.168	0	27.0072	20	350.434	0	11.1561	27	349.712	0	17.1519	26	367.635	0	18.8635	18	NM_004208.2	AIFM1	X	AIFM1	1940577	Homo sapiens	RefSeq	ILMN_20381	NM_004208.2	NM_004208.2		9131	22202627	NM_004208.2	NP_004199.1	1940577	I	340	GGCTAGCTCTGGTGCATCAGGGGGCAAAATCGATAATTCTGTGTTAGTCC	-	129290472-129290521
[truncated: 46,431 more rows]
[truncated: 5 more columns]
