# Supplementary material for: OGFOD1 is required for breast cancer cell proliferation and is associated with poor prognosis in breast cancer
Source: Oncotarget. 2015 Mar 29;6(23):19528–41. doi: 10.18632/oncotarget.3683 (PMC4637303; doi:10.18632/oncotarget.3683)
Supplement: Supplementary file 4 [file oncotarget-06-19528-s004.xlsx]

## Sheet: g1s_down.txt
ogfod1KD_upregulated genes	ogfod1KD_downregulated genes	G1/S&ogfod1KD_downregulated genes	S&ogfod1KD_downregulated genes	G2&ogfod1KD_downregulated genes	G2/M &ogfod1KD_downregulated genes	M/G1&ogfod1KD_downregulated genes		S	696279	ABHD4
ABCA1	ACAT2	SLC7A2	TCF19	CALD1	PTTG2	HSPA5		S	846835	ABTB1
ABCC3	ACSL4	CHAF1B	AFG3L1	TOP2A	PTTG1	RBM12		S	681992	ACYP1
ABTB1	ACTG1	EXO1	CA2	CENPE	KIF2C	BIRC5		S	688142	ADAMTSL3
ACOX2	ADAM9	TCF19	KNTC1	ANLN	DEPDC1B	CKS1B		S	863129	ADAT1
AHNAK	ADAMTS6	MCM6	TACC1	CKAP2	MKI67	CBFB		S	855972	ADAT1
AHNAK2	ADD3	UNG	KIAA0101	SNAPC1	ASPM	FZD7		S	847093	ADCK2
AHR	ADK	CHD9	PRIM1	DCP2	UBE2G1	CDKN3		S	859088	ADCY1
AKAP12	AFG3L1	MLF1IP	RRM2	CDCA2	TACC3	ARHGEF10		S	771799	AFG3L1
AKIRIN1	AHCTF1	IRX3	SLC35E3	FBXO5	BUB1	HMMR		S	690258	AMIGO2
AKR1C3	AKAP11	PCNA	HIST1H4C	LBR	PLK1	BUB3		S	695764	AMOTL1
AKR1C4	AMY1A	DUT	HIST1H4D	TMPO	CHST7	HMGB2		S	867684	ANKRA2
ALDOC	ANKRD28	MCM4	HIST1H4B	KIF23	ATP2A2	ANKRD28		S	692212	ANKRA2
ANGPTL2	ANLN	DONSON	HIST1H4E	UBE2C	CDC25C	PPP1CB		S	867595	ANKRD21
ANGPTL4	ANXA3	MCM10	HIST1H4L	CCNF	LRRC20			S	869364	ANKRD26
ANKRD10	AP1M1	HELLS	CDT1	C14ORF106	KIF4A			S	688143	AP3M2
ANKRD40	AP1M2	CDT1	SMARCA2	ARHGAP11A	NEK2			S	686225	APBB3
ANKRD46	APBB1IP	ATAD2		KIF11	KIF11			S	690743	APOBEC3C
APH1B	APOBEC3B	SHMT1		CENPA	HNRPDL			S	773999	APOBEC3F
ARFGEF2	ARHGAP11A	MCM2		ENC1	KPNA2			S	696877	AREG
ARHGAP12	ARHGAP11B	SDC1		ARL4A	GPSM2			S	685261	ARG99
ARID3A	ARHGAP19	E2F2		SPC25	CDCA8			S	842851	ARHGAP20
ARID3B	ARHGEF10	CDC25A		RACGAP1	RACGAP1			S	773878	ARHN
ARIH1	ARL4A	MCM3		ARHGAP19	NEDD4L			S	856083	ARMC4
ARNTL	ARMCX2	CCNE2		NUSAP1	PRC1			S	851079	ASB13
ASB13	ARSB	WBP5		KIF18A	GAS2L3			S	850215	ASB14
ASS1	ASB9	CROT		HMMR	USP47			S	773105	ASCC3
ATF2	ASF1B	MASTL		TTK	SPAG5			S	687821	ASCC3
ATG2A	ASNS	BARD1		METTL4	ANXA3			S	687020	ASPH
ATP6V0A1	ASPM	UHRF1		TROAP	CCNB1			S	850641	ATF3
ATXN3	ATAD2	PRKCE		ACSL4	CCNA2			S	692800	ATP1B1
AVL9	ATG5	SMARCA2		SGOL1	CKS2			S	694844	B3GALT6
B3GALNT2	ATP2A2	PTP4A1		PLK4	CDC20			S	682263	BBX
BCDIN3D	AURKA			DEPDC1	HN1			S	849956	BCL2
BCKDHA	AURKB			HMGB2	CDCA3			S	847511	BCL7A
BHLHB2	AXL				TPX2			S	856027	BEXL1
BIRC3	AZIN1				UBE2S			S	847367	BFAR
BMF	B3GALNT1				CCNB2			S	867014	BRD3
BRAF	BARD1				BUB3			S	687115	BRD3
BSDC1	BCAT1				CENPF			S	866421	BRI3BP
C10orf78	BDNF				DEPDC1			S	685224	BRI3BP
C12orf35	BIRC5				SGOL2			S	685872	BTN2A2
C14orf78	BLM				MYO10			S	856269	BTN2A2
C15orf39	BRE				GTSE1			S	694348	C10orf116
C15orf48	BUB1				OIP5			S	847885	C10orf6
C18orf19	BUB3				KIF20A			S	845575	C10orf72
C19orf51	C10orf47							S	851931	C11orf30
C1orf58	C11orf82							S	692806	C14orf103
C1orf85	C12orf48							S	683808	C14orf130
C1QTNF1	C13orf3							S	864489	C20orf23
C21orf7	C13orf34							S	858928	C21orf119
C2orf49	C13orf37							S	862468	C21orf119
C4orf34	C14orf106							S	696583	C2orf7
C5orf32	C15orf41							S	861178	C6orf128
C5orf41	C16orf59							S	684961	C6orf32
C6orf141	C18orf56							S	682726	C7orf23
C9orf6	C1orf110							S	856375	C7orf32
CALCOCO1	C1orf133							S	854275	C8orf4
CAPRIN2	C1orf19							S	870292	C9orf102
CAST	C1orf21							S	772096	C9orf116
CCDC50	C1orf24							S	844803	C9orf19
CCL20	C1orf41							S	775035	C9orf52
CCL3L3	C20orf3							S	692535	C9orf95
CD276	C6orf173							S	680950	CA2
CD58	C9orf40							S	863875	CACNA1C
CEBPB	C9orf5							S	774136	CCR7
CEBPD	C9orf80							S	843248	CDKN1A
CENTA1	CA2							S	848767	CDKN1A
CFB	CALD1							S	850045	CDT1
CHD2	CAMSAP1L1							S	854116	CEBPA
CHMP1B	CAPN11							S	682833	CECR6
CLCN7	CAPN2							S	860997	CEP1
CLDN1	CAV2							S	684409	Cep290
CLDN7	CBFB							S	697445	CGI-62
CLIP2	CCDC34							S	846149	CHIC2
CMTM3	CCDC99							S	693685	CLECSF8
CNO	CCNA1							S	869575	CLN8
COL17A1	CCNA2							S	843815	CLSPN
COL6A1	CCNB1							S	690442	COG5
CPOX	CCNB2							S	696530	COL4A4
CPXM1	CCNE2							S	692162	COX7B
CSF1	CCNF							S	680962	CREB5
CSF2	CD74							S	845375	CRIP2
CSGALNACT2	CDC2							S	774238	CSS3
CSNK1D	CDC20							S	854380	CXX1
CST1	CDC25A							S	857429	CXX1
CTSL1	CDC25C							S	861428	CYP2R1
CTXN1	CDC45L							S	690770	CYP2U1
CYLN2	CDC7							S	865351	CYP2U1
CYP1B1	CDCA1							S	858050	CYR61
CYTH1	CDCA2							S	845081	DAAM1
DDA1	CDCA3							S	855280	DAAM1
DDR1	CDCA4							S	861485	DDAH1
DDRGK1	CDCA5							S	868290	DDX11
DDX60	CDCA7							S	858478	DGCR8
DEXI	CDCA7L							S	682628	DKFZP564A022
DHDH	CDCA8							S	865952	DKFZP564D166
DNAJB2	CDH4							S	856458	DKFZP564D172
DNAJC5	CDK6							S	867335	DKFZP564J102
DNAL1	CDKN3							S	772602	DKFZp762A217
DNER	CDT1							S	848282	DLGAP1
DPH3	CENPA							S	693675	DOCK11
DSE	CENPE							S	848994	DOCK7
DUSP1	CENPF							S	695532	DTR
DUSP16	CENPK							S	695324	DUSP1
DUSP5	CENPM							S	859530	DUSP1
DYNC2LI1	CENPN							S	686897	E2F1
DYNLRB1	CENPQ							S	846161	E2F7
DYRK2	CEP110							S	861184	EFHA2
EBI3	CEP55							S	847243	EIF5
ECGF1	CHAF1B							S	843752	FAM44A
EEA1	CHD9							S	864536	FAM8A1
EGLN1	CHPT1							S	870457	FBI4
EGR1	CHST4							S	685214	FBXO32
ELF1	CHST7							S	847721	FBXO32
ELK4	CHSY3							S	854484	FCN1
ELMOD2	CKAP2							S	686589	FGF12
EPOR	CKAP2L							S	865717	FGF13
ERRFI1	CKS1B							S	686472	FGF21
FAM100A	CKS2							S	694216	FGFRL1
FAM160B1	CNKSR3							S	690385	FLJ10178
FAM89B	COBLL1							S	684728	FLJ11127
FAM91A1	COCH							S	1098997	FLJ11588
FBXL20	COL12A1							S	843108	FLJ12363
FCGBP	COL8A1							S	858375	FLJ13231
FEM1B	COPS5							S	682093	FLJ20130
FLJ40504	CP110							S	681064	FLJ20203
FOXO4	CPD							S	863233	FLJ20582
FOXQ1	CPSF6							S	682018	FLJ21439
FRMD8	CROT							S	695513	FLJ22301
FSCN1	CST7							S	683583	FLJ22573
G0S2	CTGF							S	850967	FLJ22794
GABARAPL1	CTSL2							S	849272	FLJ22794
GATS	DCK							S	842535	FLJ23033
GBP2	DCP2							S	856186	FLJ23749
GFPT2	DCUN1D4							S	846864	FLJ25402
GJB2	DDX18							S	870398	FLJ33620
GLS	DDX46							S	865408	FLJ35696
GOLGA7B	DEPDC1							S	774535	FLJ36090
GOLGB1	DEPDC1B							S	842734	FLJ36888
GPSM1	DHX29							S	856406	FLJ39609
GRINA	DIAPH3							S	858545	FLJ40217
GSK3B	DIS3L							S	865178	FLJ45803
GSN	DLEU2							S	695326	FN3KRP
HBB	DLGAP5							S	685374	FN5
HBP1	DLK2							S	863579	FOSL2
HERC5	DMBT1							S	687665	FOXO1A
HERC6	DONSON							S	854848	FOXO1A
HINT3	DSCC1							S	681946	FST
HIPK3	DSG2							S	683525	GADD45A
HIST1H2AC	DSN1							S	860910	GAGEC1
HIST1H2BC	DTL							S	859126	GAMT
HIST1H2BD	DUT							S	686536	GC20
HIST1H2BE	DYSF							S	683010	GK
HIST1H2BK	E2F2							S	692822	GNE
HIST1H4H	EDN1							S	852532	GOLPH3
HIST2H2AA3	EEF1A1							S	850920	GPCR5A
HIST2H2AA4	EFEMP1							S	684574	GPCR5A
HIST2H2AC	EIF2S2							S	858189	GPCR5A
HIST2H2BE	EIF4EBP2							S	772621	GRIA1
HIVEP1	EIF5A2							S	693431	GRPEL2
HLA-B	ENC1							S	855194	GTPBP2
HLA-E	ENOPH1							S	859681	GUCY1A2
HLA-F	ENPP1							S	696151	HECA
HLA-H	EPDR1							S	851153	HIST1H1A
HMGA2	ERCC6L							S	684270	HIST1H1E
HOXD1	ERLIN1							S	775237	HIST1H2AD
IDS	EXO1							S	844273	HIST1H2AH
IFI16	EXOC2							S	861993	HIST1H2AJ
IFI27	EZH2							S	858658	HIST1H2AJ
IFI44	F3							S	843947	HIST1H2AM
IFIH1	FAF2							S	853428	HIST1H2BD
IFIT1	FAM111A							S	695078	HIST1H3B
IFIT2	FAM122B							S	861073	HIST1H4B
IFIT3	FAM129A							S	867823	HIST1H4C
IFITM1	FAM190B							S	843833	HIST1H4D
IFITM2	FAM36A							S	867780	HIST1H4E
IFITM3	FAM64A							S	694504	HIST1H4L
IGFBP6	FAM72D							S	772203	HIST2H2AA
IL1A	FAM83D							S	773445	HIST2H2AB
IL1B	FANCD2							S	847733	HIST2H2AB
IL24	FANCG							S	854089	HIST2H2AC
IL32	FANCI							S	773931	HIST2H2AC
IL7R	FAR1							S	685727	HIST3H2A
INO80B	FARP1							S	693224	HOXA7
IRAK2	FAT1							S	848329	HPS4
ISG15	FBLN1							S	695713	HSPB8
ISG20	FBP1							S	691223	HSPC157
ITGA2	FBXO5							S	845475	ICA1
ITGA5	FEN1							S	845418	IGF1R
ITGB4	FGF1							S	866968	IGF2R
JARID1A	FKBP1A							S	865214	IHPK2
JARID2	FLJ10781							S	681237	IL15
JMJD1A	FLJ21986							S	690046	IL23A
JMY	FNDC3B							S	690684	IL4
JUND	FOXM1							S	695756	IL7
JUP	FRMD6							S	842881	IL8
KCTD5	FSTL1							S	692941	ING5
KHNYN	FUT4							S	842741	IPLA2(GAMMA)
KIAA1539	FZD6							S	855338	IRF2BP2
KIAA1641	FZD7							S	860842	ITGB8
KIAA1666	G3BP1							S	867263	JAK1
KIF3C	GAS2L3							S	859798	JUNB
KLF4	GAS6							S	774989	JUND
KLF6	GCA							S	690370	KCTD8
KLF9	GCLM							S	845492	KELCHL
KLHL21	GCNT1							S	691153	KIAA0101
KLHL36	GCNT2							S	859865	KIAA0478
KLRC2	GGH							S	853698	KIAA0663
KLRC3	GHITM							S	686300	KIAA0980
KPNA5	GINS2							S	687141	KIAA1043
KRT18P13	GINS3							S	851460	KIAA1211
KYNU	GINS4							S	860495	KIAA1731
LAMA5	GLCE							S	858823	KIAA1764
LAMC2	GMDS							S	863337	KIAA1946
LARP6	GMFB							S	775265	KLF13
LGALS3	GMNN							S	691202	KLF2
LHFPL4	GOLSYN							S	849697	KLF5
LIPG	GOLT1B							S	690119	KLF6
LOC100132323	GPSM2							S	857485	KLF7
LOC100132805	GPX3							S	692235	KNTC1
LOC221442	GPX8							S	852355	LGALS8
LOC286208	GSG2							S	692625	LGALS8
LOC338758	GTSE1							S	846410	LGALS8
LOC392437	GXYLT1							S	860324	LOC115294
LOC641825	HADH							S	846862	LOC115294
LOC642755	HAS2							S	858563	LOC116349
LOC644242	HAT1							S	774594	LOC124402
LOC646463	HAUS4							S	868959	LOC144501
LOC647481	HAUS8							S	864330	LOC149603
LOC653506	HELLS							S	857288	LOC159091
LOC653610	HIST1H4C							S	687348	LOC284361
LOC654433	HJURP							S	842640	LOC286260
LOC730820	HLA-DMA							S	772936	LOC93081
LOC88523	HLA-DMB							S	864210	LRP10
LONRF3	HLA-DPA1							S	690653	LYN
LRFN3	HLA-DRA							S	846708	MAF
LY96	HLA-DRB6							S	851192	MAF
MAD1L1	HLTF							S	773011	MAFG
MAP1LC3A	HMGB2							S	695918	MAFG
MAP3K7IP3	HMGN2							S	771819	MAFK
MAPK1	HMMR							S	863826	MAGED2
MCL1	HN1							S	686900	MAGEL2
MED19	HNMT							S	842625	MAN1A1
MEF2A	HNRNPA0							S	854541	MAN1A2
MEF2D	HNRNPC							S	774825	MAPK11
MEGF6	HNRNPH3							S	695403	MARCH-I
METRNL	HNRNPU							S	852378	MDS1
MMP1	HNRPDL							S	864297	MED12L
MMP3	HNRPH3							S	844371	MEIS1
MPZL1	HPS3							S	697846	MESP1
MT1X	HSPA5							S	682713	MGAT5
MTMR11	HSPC157							S	843251	MGC11134
MUC1	ICK							S	845587	MGC15875
MXD4	IGFBP7							S	682168	MGC17299
MYC	IKBIP							S	774072	MGC17839
N4BP2L2	IPO5							S	774673	MGC19764
NACC2	IRX3							S	685030	MGC21675
NAMPT	ISOC1							S	696565	MGC23908
NCF2	ITGAV							S	695541	MGC3169
NDRG1	ITGB1							S	697089	MGC4172
NECAP2	ITGB3BP							S	854134	MGC72104
NEU1	JPH1							S	773610	MIB1
NINJ1	KAL1							S	688983	MIG-6
NR2C2	KAT2B							S	690916	MLYCD
NR2F6	KDELC2							S	680957	MNDA
NTN4	KIAA0101							S	861063	MPV17
OASL	KIAA1128							S	686896	MR-1
OCEL1	KIAA1333							S	773052	MRAS
OPN3	KIAA1598							S	860650	MTCP1
OSBPL8	KIAA1712							S	866635	MTHFD2
P4HA2	KIAA1715							S	842739	MTR
PAFAH1B2	KIF11							S	855320	MTRF1L
PANX1	KIF14							S	697568	MXD4
PAX8	KIF15							S	695860	MYO6
PCMTD2	KIF18A							S	774522	MYOHD1
PCNX	KIF20A							S	845675	NCOA7
PFKFB4	KIF20B							S	684190	NINJ1
PHC3	KIF22							S	683547	NKX2-2
PHLDA1	KIF23							S	861448	NLGN4X
PIP5K1C	KIF2C							S	771961	NOTCH4
PLA2G4C	KIF4A							S	692866	NOXA1
PLCD3	KIFC1							S	848933	NPAT
PLCG2	KISS1							S	773775	NR3C2
PLEK2	KNTC1							S	773075	OGT
PLEKHB2	KPNA2							S	696110	OSBPL6
PMAIP1	KPNA3							S	773269	OTX1
PMP22	LANCL1							S	853574	OXR1
PNKD	LASS6							S	863074	PANK2
PPP2R5B	LBR							S	856724	PAQR4
PPT2	LEF1							S	851416	PARP14
PRSS3	LEPREL1							S	845690	PARP8
PSCD1	LEPROT							S	855802	PBXIP1
PSEN2	LIG1							S	860767	PCAF
PTGES	LIMCH1							S	844169	PCAF
PTGS2	LIMS1							S	852290	PCSK4
PTPN21	LITAF							S	866028	PDGFRA
RAB31	LMNB1							S	773970	PGPEP1
RALGAPB	LOC100128007							S	859895	PHF2
RALGDS	LOC100129034							S	683836	PHF6
RALGPS2	LOC100132863							S	693574	PHKA1
RASAL2	LOC100132992							S	857666	PKMYT1
RBMS1	LOC100133171							S	687052	PLAGL1
RBMS2	LOC148915							S	859740	PLEKHA1
RELB	LOC375295							S	694743	PLEKHK1
REPS2	LOC387703							S	697369	PLK3
RHBDF1	LOC387882							S	683149	PMAIP1
RHOB	LOC399942							S	868530	PMS2L3
RILPL1	LOC440145							S	869892	POLD3
RIOK3	LOC493869							S	685254	PRAF2
RN7SK	LOC642458							S	695975	PRIM1
RND3	LOC642489							S	775013	PROCA1
RNF103	LOC645251							S	863142	PSAP
RNF149	LOC646993							S	691948	PSCD2
RNF19B	LOC647000							S	688328	PSD3
RNF217	LOC649679							S	865274	PSD3
RNF44	LOC651816							S	688071	PSG2
RNU6-1	LOC652683							S	855721	PTGS2
RNU6-15	LOC653820							S	842719	PTGS2
RNU6ATAC	LOC727761							S	683001	PTHLH
RRAGD	LOC728643							S	850353	PTPRE
RSC1A1	LOC728715							S	854180	PXK
RSPH3	LOC728844							S	853926	PXK
S100A13	LOC729779							S	771963	RAB11FIP1
S100A16	LOC729964							S	689954	RAB26
S100A3	LOC730415							S	849750	RAB27A
SAMD4A	LOC730432							S	861954	RAB39B
SAMD9	LOC730534							S	854128	RAB4B
SC5DL	LOC731049							S	861539	RAB6IP2
SCD	LOC81691							S	772383	RAB9B
SCG2	LOC92755							S	681213	RALBP1
SCG5	LOXL4							S	858542	RASEF
SCO2	LPP							S	690099	RBBP8
SDHAF2	LRP8							S	856811	RC3
SEC14L1	LRRC20							S	866849	RFC1
SENP5	LRRCC1							S	688652	RFC2
SERPINE2	MAD2L1							S	692120	RFX3
SERTAD1	MAK16							S	856790	RGS12
SGK	MAMDC2							S	687199	RHOB
SGK1	MARVELD2							S	844537	RHOBTB1
SIRT4	MASTL							S	850968	RIP
SLC22A4	MATN2							S	697907	RNF144
SLC25A37	MCM10							S	853972	RNF152
SLC31A2	MCM2							S	691436	RNF41
SLC38A2	MCM3							S	695668	RORA
SLC38A9	MCM4							S	684912	RPA3
SLC4A7	MCM6							S	689867	RPS6KA5
SLITRK4	MCM7							S	849194	RRAD
SOD2	MED14							S	690405	RRAD
SOS1	MELK							S	856122	RRM2
SPAG9	METTL4							S	866126	SAMD9
SPNS2	MGC39900							S	682636	SCN5A
SPRY2	MKI67							S	682315	SEC14L1
SPRY4	MLF1IP							S	856835	SESN2
ST7L	MND1							S	842963	SLC2A12
STARD10	MOXD1							S	849710	SLC2A4RG
STK19	MPP4							S	688363	SLC35E3
STX11	MSRB3							S	853873	SLC38A2
STX3	MTBP							S	866334	SMARCA2
STX4	MTDH							S	697947	SMARCC2
STX7	MYBL1							S	854346	SMARCC2
TAGLN2	MYH10							S	850232	SMARCC2
TCP11L2	MYO10							S	694475	SMPD1
TFPI2	NARG1							S	686210	SNCG
TICAM1	NASP							S	689664	SNRPN
TIMP1	NAT13							S	684010	SNX10
TIMP2	NBN							S	682553	SPAG1
TIPARP	NCAPD2							S	774830	SPP2
TLE3	NCAPD3							S	859378	SRRM2
TM4SF19	NCAPG							S	695584	STAF65(gamma)
TM7SF2	NCAPG2							S	691553	STK38L
TMC6	NDC80							S	847087	SYNE2
TMED4	NEDD4L							S	857451	SYNE2
TMEM132A	NEIL3							S	684634	SYNE2
TMEM136	NEK2							S	690883	SYNE2
TMEM150A	NELL2							S	844277	SYNJ2
TMEM158	NEXN							S	694012	TACC1
TMEM159	NINJ2							S	692201	TAF15
TMEM170A	NLRP3							S	773059	TBC1D5
TMEM173	NMU							S	856212	TBC1D5
TMEM217	NNT							S	686518	TBL1Y
TMEM8	NPAL3							S	694406	TBN
TNFAIP3	NQO1							S	690170	TCF19
TNFRSF10A	NR2F2							S	870259	TES
TOM1	NRGN							S	868404	TM4SF10
TPRG1L	NRP1							S	864679	TOP3A
TRAF1	NUDT21							S	687082	TP73
TRAF3	NUF2							S	690756	TPBG
TRAPPC6B	NUSAP1							S	870528	TRAF1
TRIB1	OAT							S	693341	TRIB1
TRIM33	ODZ3							S	687411	TRIM43
TRIM8	OGFOD1							S	684931	TULP3
TSC22D1	OIP5							S	850738	TXNRD1
TSPAN31	OXCT1							S	851559	UGT8
TST	PABPC4L							S	856434	ULK1
UBE2H	PAICS							S	684034	UNG2
UBR1	PAPSS2							S	694377	USP45
UBR2	PARP1							S	857449	USP51
UBR3	PBK							S	865963	USP53
UBTD2	PCK2							S	868902	VIPR1
ULK1	PCNA							S	849078	VMP1
USP36	PDCD6IP							S	854502	WASPIP
VAMP4	PDGFC							S	695912	WHSC1L1
VASN	PGM2							S	691226	WIG1
VAT1	PHF19							S	863059	WWTR1
VEGFA	PHKB							S	861917	YPEL2
VEGFC	PIR							S	867401	YPEL2
VHL	PKD2							S	852148	YTHDF2
VRK2	PLAC8							S	847516	ZBTB11
VRK3	PLAT							S	690617	ZDHHC14
WBP2	PLEKHA6							S	686555	ZFPM2
WDR33	PLK1							S	854498	ZFYVE1
WDR45	PLK4							S	863812	ZHX2
WFDC3	PLS1							S	692946	ZNF226
XKR8	PNMAL1							S	688492	ZNF324
YIPF4	POLA1							S	695805	ZNF339
YPEL3	POLA2							S	856563	ZNF434
ZBTB34	POLE2							S	693610	ZNF580
ZBTB42	POLQ							S	847988	ZNF621
ZC3HAV1	POLR3G							S	848879	ZNRF2
ZMIZ2	PPIA							M/G1	696607	AHNAK
ZNF143	PPP1CB							M/G1	695963	ANGPT2
ZNF259	PRC1							M/G1	846745	ANKRD28
ZNF358	PRICKLE1							M/G1	849387	ANXA1
ZNF650	PRIM1							M/G1	852286	AP1G1
ZNHIT1	PRKAR1A							M/G1	681878	APPBP2
ZSCAN29	PRKCA							M/G1	693604	ARHGEF10
ZSWIM4	PRKCE							M/G1	850867	ARIH2
	PRKCH							M/G1	848774	B2M
	PRR11							M/G1	686252	BAIAP2
	PRTFDC1							M/G1	867255	BAT1
	PSAT1							M/G1	690334	BCL11B
	PSPH							M/G1	869906	BIRC5
	PSRC1							M/G1	688908	BPGM
	PTP4A1							M/G1	856054	BRD4
	PTTG1							M/G1	866765	BTBD7
	PTTG3P							M/G1	864701	BUB3
	PXDN							M/G1	860269	C11orf23
	RAB21							M/G1	860459	C19orf13
	RACGAP1							M/G1	775179	C20orf128
	RAD51AP1							M/G1	850143	C20orf161
	RAD54B							M/G1	772071	C5orf18
	RAN							M/G1	853508	C6orf62
	RBL1							M/G1	846999	C6orf68
	RBM12							M/G1	687423	C6orf93
	RBM24							M/G1	853175	CALU
	RBM7							M/G1	681451	CBFB
	RCCD1							M/G1	690242	CCIN
	RCN2							M/G1	861165	CCT4
	REEP1							M/G1	847128	CDC40
	REEP5							M/G1	684517	CDKN3
	RFC3							M/G1	689114	Cep70
	RFC5							M/G1	846261	Cep70
	RGMB							M/G1	845409	CKS1B
	RIMS2							M/G1	855395	CLPX
	RMI1							M/G1	856322	COL27A1
	ROR1							M/G1	866582	COL4A1
	RPPH1							M/G1	862915	COQ7
	RPS6KA4							M/G1	864324	CTNNA1
	RRM1							M/G1	690473	D8S2298E
	RRM2							M/G1	860104	DCBLD2
	RWDD4A							M/G1	845027	DDX17
	SAAL1							M/G1	849319	DNAJA1
	SDC1							M/G1	863474	DRAP1
	SDPR							M/G1	852173	DRD2
	SEC62							M/G1	689629	DYRK2
	SEPHS1							M/G1	856816	EIF4E
	SERINC2							M/G1	851864	EIF4E
	SERTAD4							M/G1	847278	EIF5
	SFRS10							M/G1	852316	F11R
	SFRS3							M/G1	858303	FAM29A
	SFRS6							M/G1	855058	FAM35A
	SFRS7							M/G1	859298	FH
	SFT2D1							M/G1	686002	FIP1L1
	SGOL1							M/G1	693818	FLJ12644
	SGOL2							M/G1	857322	FLJ12644
	SH3BGRL							M/G1	689186	FLJ14166
	SH3RF2							M/G1	691368	FLJ20485
	SHISA2							M/G1	858033	FLJ20507
	SHMT1							M/G1	864008	FLJ20758
	SKA2							M/G1	773909	FLJ25084
	SKP1							M/G1	687065	FLJ30655
	SKP2							M/G1	870458	FLJ31196
	SLAIN2							M/G1	865186	FLJ37874
	SLC35E3							M/G1	852011	FLJ38973
	SLC44A1							M/G1	691443	FZD7
	SLC44A2							M/G1	694766	GNAI1
	SLC7A2							M/G1	862119	GNPNAT1
	SLC7A5							M/G1	844681	GNPNAT1
	SLTM							M/G1	847232	GOLGA4
	SMARCA2							M/G1	855523	GOT1
	SMC2							M/G1	684413	GRASP
	SMC4							M/G1	689958	GTF2E1
	SMC6							M/G1	690247	HDAC8
	SNAPC1							M/G1	691237	HDCMA18P
	SNCAIP							M/G1	773337	HLCS
	SNRNP200							M/G1	846385	HMGB2
	SNX16							M/G1	690848	HMGB3
	SNX26							M/G1	859209	HMMR
	SPAG5							M/G1	869381	HNRPA0
	SPANXA2							M/G1	846620	HNRPF
	SPANXB1							M/G1	843330	HSPA5
	SPANXB2							M/G1	864847	HSPA8
	SPC24							M/G1	844039	HSPD1
	SPC25							M/G1	690666	IFITM1
	SPIN4							M/G1	844811	IMP-2
	SRBD1							M/G1	861211	K-ALPHA-1
	SRGN							M/G1	850423	KCTD9
	SRI							M/G1	862676	KHDRBS1
	SRPX							M/G1	870165	KIAA0265
	SSR3							M/G1	696488	KIAA1524
	STIL							M/G1	866418	KIAA1982
	STK39							M/G1	854097	KIN
	STMN1							M/G1	845864	KPNA4
	STS-1							M/G1	867316	KRTAP4-7
	TACC1							M/G1	844440	LIFR
	TACC3							M/G1	689476	LIP8
	TAGLN							M/G1	859558	LMO7
	TAP2							M/G1	843162	LOC57168
	TAPT1							M/G1	844525	LRRFIP1
	TCEAL3							M/G1	869943	LYPDC2
	TCF19							M/G1	846813	MAML1
	TFAM							M/G1	846979	MGC17791
	TFRC							M/G1	681884	MGC2714
	THBS1							M/G1	852458	MGC4093
	TIMELESS							M/G1	692021	MGEA5
	TIMM10							M/G1	870429	NARG1
	TK1							M/G1	868376	NAV2
	TM7SF3							M/G1	866472	NDUFC2
	TMEM116							M/G1	858971	NEIL2
	TMEM14A							M/G1	695991	NEK3
	TMEM18							M/G1	685835	NOTCH2
	TMEM30A							M/G1	862939	NP
	TMEM48							M/G1	861406	NPM1
	TMEM64							M/G1	861793	NRN1
	TMEM71							M/G1	861832	NUDT4
	TMEM97							M/G1	694026	OPA1
	TMPO							M/G1	690508	PADI1
	TNFRSF1B							M/G1	685083	PAEP
	TNFRSF6B							M/G1	850734	PAI-RBP1
	TNPO1							M/G1	864923	PAI-RBP1
	TOP2A							M/G1	682667	PAIP1
	TPX2							M/G1	696345	PDGFA
	TRAM1							M/G1	870255	PGM3
	TRAPPC1							M/G1	861209	PITPNC1
	TRDMT1							M/G1	870160	PPP1CB
	TRIM6							M/G1	858313	PPP1CC
	TRMT5							M/G1	682798	PPP2R5E
	TROAP							M/G1	865741	PRPS2
	TSEN15							M/G1	681094	PSMD7
	TTC8							M/G1	854190	RAB31
	TTK							M/G1	684469	RAB8B
	TUBA1A							M/G1	869896	RAD21
	TUBA1C							M/G1	772787	RBM12
	TUBA3D							M/G1	850606	RBM15
	TUBB							M/G1	866012	RCOR1
	TUBB2C							M/G1	862601	SC4MOL
	TUBB4Q							M/G1	858961	SCYE1
	TYMS							M/G1	864622	SDCBP
	UBE2C							M/G1	686899	SEC22L2
	UBE2G1							M/G1	854225	SENP6
	UBE2J1							M/G1	690714	SEPP1
	UBE2T							M/G1	865174	SERPINH1
	UBR7							M/G1	865173	SF3B1
	UCP2							M/G1	854978	SFPQ
	UGCGL1							M/G1	858981	SFRS1
	UHRF1							M/G1	853999	SFRS1
	UNG							M/G1	685683	SH3BP3
	USP1							M/G1	848729	SIAT7B
	USP13							M/G1	848493	SLC25A16
	USP14							M/G1	861753	SLC25A5
	USP47							M/G1	862286	SLC39A8
	VPS36							M/G1	867290	SLC4A7
	WBP5							M/G1	689710	SPATA5L1
	WDR35							M/G1	851477	SR140
	WDR62							M/G1	690807	STAR
	WDR67							M/G1	844999	SYT15
	YES1							M/G1	858600	SYT9
	YRDC							M/G1	851751	TEBP
	ZNF239							M/G1	695050	THBS2
	ZNF680							M/G1	848760	THOC2
	ZNF702P							M/G1	845505	TIMM23
	ZWINT							M/G1	853294	TLOC1
								M/G1	866637	TOB2
								M/G1	771749	TTC16
								M/G1	850182	UBE2D3
								M/G1	691430	UBQLN1
								M/G1	866643	WDR3
								M/G1	860065	YTHDF2
								M/G1	688897	ZBTB7
								M/G1	684836	ZNF22
								M/G1	851465	ZNF24
								M/G1	857316	ZNF265
								M/G1	772815	ZNF561
								M/G1	865727	ZNF9
								G2/M	693125	LOC152573
								G2/M	853934	182-FIP
								G2/M	855143	ABCG4
								G2/M	846223	ACSL3
								G2/M	692711	ALS2CR3
								G2/M	866235	AMID
								G2/M	851752	ANP32E
								G2/M	843759	ANTXR2
								G2/M	688113	ANXA3
								G2/M	869520	AP2A2
								G2/M	862216	AP2B1
								G2/M	856732	APG7L
								G2/M	693525	ARHGAP25
								G2/M	861359	ARL6IP
								G2/M	846498	ARL6IP
								G2/M	697335	ARMC7
								G2/M	689479	ARMC8
								G2/M	684366	ARMET
								G2/M	855299	ASAHL
								G2/M	684532	ASAM
								G2/M	844463	ASB7
								G2/M	858605	ASK
								G2/M	695669	ASPM
								G2/M	863437	ASPM
								G2/M	848713	ATF5
								G2/M	681599	ATF7IP2
								G2/M	860630	ATP2A2
								G2/M	844000	AZI2
								G2/M	857581	BAG3
								G2/M	680910	BAG3
								G2/M	695550	BANP
								G2/M	846025	BDKRB1
								G2/M	694715	BTRC
								G2/M	682711	BUB1
								G2/M	696900	BUB1B
								G2/M	773868	BUB3
								G2/M	693938	C10orf3
								G2/M	862657	C10orf6
								G2/M	682881	C12orf22
								G2/M	854757	C13orf22
								G2/M	849184	C15orf20
								G2/M	852006	C15orf20
								G2/M	681265	C15orf23
								G2/M	772240	C19orf25
								G2/M	689455	C8orf20
								G2/M	691284	C9orf100
								G2/M	852219	C9orf140
								G2/M	771683	C9orf88
								G2/M	772525	CABYR
								G2/M	772009	CARD9
								G2/M	691241	CCNA2
								G2/M	682392	CCNB1
								G2/M	694924	CCNB2
								G2/M	866620	CCNK
								G2/M	774603	CD97
								G2/M	859639	CDC20
								G2/M	683877	CDC25B
								G2/M	693955	CDC25C
								G2/M	692682	CDC42EP2
								G2/M	856363	CDCA3
								G2/M	848656	CDCA3
								G2/M	686195	CDCA8
								G2/M	686203	CEACAM1
								G2/M	861089	CELSR1
								G2/M	691312	CENPF
								G2/M	865119	CENPF
								G2/M	856270	CEP1
								G2/M	687488	Cep164
								G2/M	696451	CGI-77
								G2/M	868730	CHC1L
								G2/M	689809	CHKA
								G2/M	775122	CHRNA10
								G2/M	772112	CHST7
								G2/M	684626	CISH
								G2/M	867329	CIT
								G2/M	691352	CKS2
								G2/M	695163	CLECSF2
								G2/M	691676	CLECSF6
								G2/M	683503	CLK4
								G2/M	844821	CLTC
								G2/M	689910	CNAP1
								G2/M	775181	CNOT4
								G2/M	695957	CPA3
								G2/M	866385	CSPG4
								G2/M	864493	CTNNBIP1
								G2/M	693130	CTNND1
								G2/M	686745	CTRL
								G2/M	682492	CTSK
								G2/M	682609	DDA3
								G2/M	843920	DDX10
								G2/M	862528	DDX52
								G2/M	696423	DEFB103A
								G2/M	683382	DEPDC1
								G2/M	774403	DEPDC1B
								G2/M	696972	DKFZP434A0131
								G2/M	850762	DKFZP434F2021
								G2/M	681071	DKFZP434H132
								G2/M	842507	DKFZp434O0213
								G2/M	854740	DKFZp762C1112
								G2/M	681880	DLG7
								G2/M	693457	DNAJA1
								G2/M	681226	DNAJA4
								G2/M	863995	DNAJA4
								G2/M	854961	DNAJB6
								G2/M	847718	DNCL1
								G2/M	692020	DNCL1
								G2/M	865004	DRF1
								G2/M	852837	DSP
								G2/M	860849	DYRK2
								G2/M	684138	DZIP3
								G2/M	697526	EFNA1
								G2/M	693823	EHD1
								G2/M	686559	EIF3S1
								G2/M	845555	EIF3S5
								G2/M	682181	EMILIN2
								G2/M	857716	EPHB3
								G2/M	771715	ERN1
								G2/M	687972	ESPL1
								G2/M	852640	EVER2
								G2/M	686024	EVI2A
								G2/M	854187	EYA3
								G2/M	687550	FAIM2
								G2/M	868947	FBXO22
								G2/M	688165	FDFT1
								G2/M	869142	FKSG42
								G2/M	846936	FLJ10099
								G2/M	690594	FLJ10156
								G2/M	684509	FLJ10199
								G2/M	690014	FLJ10213
								G2/M	694856	FLJ10871
								G2/M	682456	FLJ10902
								G2/M	848343	FLJ11029
								G2/M	696883	FLJ11029
								G2/M	853363	FLJ12587
								G2/M	855786	FLJ14936
								G2/M	692688	FLJ20232
								G2/M	695696	FLJ20245
								G2/M	843895	FLJ20245
								G2/M	858803	FLJ20421
								G2/M	849034	FLJ20729
								G2/M	861598	FLJ23548
								G2/M	854852	FLJ30655
								G2/M	771772	FLJ31153
								G2/M	684541	FLJ31810
								G2/M	863916	FLJ31951
								G2/M	685208	FLJ32009
								G2/M	864516	FLJ33069
								G2/M	774627	FLJ33084
								G2/M	846762	FLJ33996
								G2/M	867585	FLJ36748
								G2/M	696620	FLJ38451
								G2/M	691933	FLJ39378
								G2/M	844460	FLJ40194
								G2/M	867044	FLJ44670
								G2/M	865497	FOXD4
								G2/M	858409	GAS2L3
								G2/M	847332	GAS2L3
								G2/M	846383	GATA4
								G2/M	869182	GLS
								G2/M	690902	GPSM2
								G2/M	854135	GPSM2
								G2/M	853530	GPSM2
								G2/M	869257	GTSE1
								G2/M	695915	GTSE1
								G2/M	852150	GUCA1B
								G2/M	846415	H2AFX
								G2/M	687592	HAN11
								G2/M	845128	HCNGP
								G2/M	848912	HIS1
								G2/M	694010	HIS1
								G2/M	855731	HN1
								G2/M	856616	HNRPDL
								G2/M	694723	HNRPH3
								G2/M	854069	HOXB13
								G2/M	688022	HOXC13
								G2/M	691775	HRB
								G2/M	690200	HSPA1A
								G2/M	850233	HSPA4
								G2/M	851881	HSPA8
								G2/M	856578	HSPA8
								G2/M	1099039	HSPA8
								G2/M	854545	HSPA8
								G2/M	695248	HSPC111
								G2/M	688818	HSPC196
								G2/M	689259	HSPH1
								G2/M	865339	HSPH1
								G2/M	691199	HUS1B
								G2/M	855231	ID2
								G2/M	694186	IL24
								G2/M	692961	INCENP
								G2/M	855377	JARID1B
								G2/M	843956	JPH3
								G2/M	845115	KCNE1L
								G2/M	684598	KCNJ14
								G2/M	861474	KCTD9
								G2/M	856885	KIAA0265
								G2/M	868535	KIAA0276
								G2/M	850534	KIAA0494
								G2/M	688330	KIAA1160
								G2/M	695156	KIAA1333
								G2/M	851240	KIAA1333
								G2/M	861012	KIAA1604
								G2/M	849512	KIAA1609
								G2/M	861141	KIF11
								G2/M	688732	KIF20A
								G2/M	858142	KIF22
								G2/M	691657	KIF2C
								G2/M	696905	KIF4A
								G2/M	856195	KLHL18
								G2/M	689153	KPNA2
								G2/M	856490	KPNA4
								G2/M	691231	LAG3
								G2/M	683466	LAMC1
								G2/M	691780	LCN1
								G2/M	695446	LGP2
								G2/M	688211	LIPE
								G2/M	693324	LMO2
								G2/M	687506	LMO7
								G2/M	864678	LOC127253
								G2/M	853198	LOC221442
								G2/M	852230	LOC286073
								G2/M	852406	LOC342892
								G2/M	855179	LOC56902
								G2/M	866253	LOC92312
								G2/M	859528	LOC92312
								G2/M	690663	LRRC20
								G2/M	860294	MAPKBP1
								G2/M	867579	MECP2
								G2/M	690087	MEP50
								G2/M	694060	MERTK
								G2/M	856912	MFAP3
								G2/M	693943	MGC10993
								G2/M	869316	MGC11266
								G2/M	695414	MGC11335
								G2/M	844547	MGC13017
								G2/M	688127	MGC15634
								G2/M	688502	MGC16037
								G2/M	857849	MGC16037
								G2/M	773000	MGC17791
								G2/M	844716	MGC17791
								G2/M	848990	MGC24047
								G2/M	851001	MGC24133
								G2/M	844201	MGC2941
								G2/M	696431	MGC29649
								G2/M	857992	MGC33488
								G2/M	866937	MGC33488
								G2/M	862760	MGC34647
								G2/M	852802	MGC34830
								G2/M	693787	MGC4093
								G2/M	772950	MGC4655
								G2/M	857727	MKI67
								G2/M	857156	MKNK2
								G2/M	683381	MLL2
								G2/M	862074	MLLT10
								G2/M	869317	MLSTD2
								G2/M	774851	MOBKL1A
								G2/M	691004	MRPS23
								G2/M	681298	MSX1
								G2/M	865561	MTMR6
								G2/M	846703	MYH11
								G2/M	854731	MYH3
								G2/M	694385	MYLK2
								G2/M	682215	MYO10
								G2/M	861889	NAPG
								G2/M	851694	NARG1
								G2/M	869404	NAV1
								G2/M	685130	NAV2
								G2/M	868440	NCOA3
								G2/M	690898	NDE1
								G2/M	847749	NDUFA10
								G2/M	860972	NEDD4L
								G2/M	695375	NEK2
								G2/M	851539	NEK2
								G2/M	684831	NESG1
								G2/M	683453	NPD014
								G2/M	864480	NPD014
								G2/M	684860	NPFF
								G2/M	851261	NRF1
								G2/M	694482	NSFL1C
								G2/M	857667	NUDT4
								G2/M	689494	NUDT4
								G2/M	689481	NUMB
								G2/M	693942	NUP37
								G2/M	693638	NUP98
								G2/M	773813	OIP5
								G2/M	863963	ORAOV1
								G2/M	696219	P2RY2
								G2/M	856538	P4HA2
								G2/M	856160	PAFAH1B1
								G2/M	866504	PCANAP6
								G2/M	870451	PLK1
								G2/M	688877	PLK1
								G2/M	851108	PML
								G2/M	865880	PNPT1
								G2/M	854671	PP2447
								G2/M	856546	PPARGC1B
								G2/M	845585	PPIE
								G2/M	859909	PPM1F
								G2/M	858145	PPP1R9B
								G2/M	846673	PPP2R2A
								G2/M	695037	PPP2R5C
								G2/M	846907	PPP2R5D
								G2/M	852592	PPP3CB
								G2/M	685404	PRC1
								G2/M	858852	PRDM10
								G2/M	855233	PRICKLE2
								G2/M	849418	PRO0149
								G2/M	693478	PRRX2
								G2/M	862607	PSMD11
								G2/M	867503	PTDSR
								G2/M	862574	PTEN
								G2/M	858547	PTPN2
								G2/M	687187	PTTG1
								G2/M	695819	PTTG1IP
								G2/M	697439	PTTG2
								G2/M	864296	PURA
								G2/M	690622	PVRL2
								G2/M	689527	RAB1A
								G2/M	848630	RAB8B
								G2/M	856364	RABGEF1
								G2/M	856613	RABL3
								G2/M	696272	RAC2
								G2/M	690792	RACGAP1
								G2/M	688485	RAD21
								G2/M	847074	RAD23B
								G2/M	691612	RAP140
								G2/M	686072	RBM14
								G2/M	686424	RBM17
								G2/M	864284	REC8L1
								G2/M	773232	RG9MTD2
								G2/M	693461	RGS3
								G2/M	869087	RNF153
								G2/M	696182	RNF26
								G2/M	867846	RNF3
								G2/M	851964	RNF4
								G2/M	689003	RNF8
								G2/M	694227	RPIA
								G2/M	856037	RPL28
								G2/M	858045	RRS1
								G2/M	869866	RUVBL1
								G2/M	684723	SAS10
								G2/M	844455	SDS3
								G2/M	846891	SEL1L
								G2/M	695585	SELS
								G2/M	864810	SERTAD3
								G2/M	861339	SFPQ
								G2/M	869432	SFRS1
								G2/M	687834	SFRS2
								G2/M	773095	SGOL2
								G2/M	847081	SHCBP1
								G2/M	844479	SIX4
								G2/M	866930	SLC1A3
								G2/M	847640	SLC25A29
								G2/M	689474	SLCO1B3
								G2/M	691489	SLCO2A1
								G2/M	864352	SLCO4A1
								G2/M	869900	SMC4L1
								G2/M	853981	SMC4L1
								G2/M	694447	SMTN
								G2/M	843632	SNX22
								G2/M	689657	SOAT2
								G2/M	686120	SPAG5
								G2/M	774913	SPAS1
								G2/M	856898	SSB1
								G2/M	774039	STARD8
								G2/M	869424	STK23
								G2/M	685902	STK6
								G2/M	857413	STX6
								G2/M	867671	SURF6
								G2/M	852445	SUV420H1
								G2/M	697136	SUV420H1
								G2/M	692754	SYNCRIP
								G2/M	775312	SYNE1
								G2/M	856148	SYT15
								G2/M	690103	TACC3
								G2/M	855916	TAF1B
								G2/M	688834	TAF4
								G2/M	691493	TBL2
								G2/M	859184	TCF3
								G2/M	692757	TDP1
								G2/M	697774	THUMPD2
								G2/M	774108	TIMM23
								G2/M	862298	TLOC1
								G2/M	774519	TNFAIP2
								G2/M	687086	TNFRSF25
								G2/M	865508	TOMM20
								G2/M	771633	TOP1
								G2/M	856014	TP53RK
								G2/M	696201	TPX2
								G2/M	869415	TRAF3
								G2/M	865158	TRAF6
								G2/M	860991	TSC1
								G2/M	867555	TUBA6
								G2/M	856592	TUBB2
								G2/M	771762	TUBB2
								G2/M	687561	TUBD1
								G2/M	772590	TULP4
								G2/M	856905	TWISTNB
								G2/M	842986	UBCE7IP5
								G2/M	849035	UBE2D1
								G2/M	681082	UBE2G1
								G2/M	860119	UBE2N
								G2/M	858754	UBE2S
								G2/M	865762	UBE2S
								G2/M	860960	UBE2S
								G2/M	848402	UBE3A
								G2/M	859599	UBTF
								G2/M	867777	UNC84B
								G2/M	853881	USP47
								G2/M	864145	USP47
								G2/M	685702	VANGL1
								G2/M	847005	VANGL1
								G2/M	855662	VIL2
								G2/M	774114	WBSCR24
								G2/M	859910	WDR1
								G2/M	866205	WDR26
								G2/M	686737	WDR3
								G2/M	864617	WDR36
								G2/M	697178	ZFD25
								G2/M	859421	ZHX3
								G2/M	771912	ZNF134
								G2/M	681119	ZNF202
								G2/M	862466	ZNF207
								G2/M	686712	ZNF26
								G2/M	854902	ZNF264
								G2/M	691581	ZNF267
								G2/M	857776	ZNF313
								G2/M	846900	ZNF313
								G2/M	868214	ZNF406
								G2/M	695020	ZNF429
								G2/M	772944	ZNF519
								G2/M	773548	ZNF587
								G2/M	682290	ZNF589
								G2/M	772495	ZNF71
								G2/M	864999	ZNF75
								G2/M	690020	ZSCAN5
								G2	696430	AADAC
								G2	691526	ACSL4
								G2	857935	AD-020
								G2	684705	ADORA2B
								G2	685113	ADRB2
								G2	867150	AF15Q14
								G2	850812	AF15Q14
								G2	860365	ALPK1
								G2	853670	AMD1
								G2	852930	AMY2B
								G2	773138	ANLN
								G2	869683	ANTXR2
								G2	855495	AP1S2
								G2	696795	ARHGAP11A
								G2	850808	ARHGAP11A
								G2	845146	ARHGAP11A
								G2	682021	ARHGAP19
								G2	681751	ARID3B
								G2	772911	ARL10C
								G2	856353	ARL4A
								G2	861831	ARL4A
								G2	772611	ARL6IP2
								G2	686686	ASK
								G2	692765	AXOT
								G2	695030	BAI3
								G2	689685	BCAR3
								G2	682975	BIRC3
								G2	681966	BRD8
								G2	842879	BTBD3
								G2	681935	BTG3
								G2	773816	BTN2A1
								G2	849468	BTN2A2
								G2	774206	C13orf3
								G2	843065	C14orf106
								G2	775297	C15orf20
								G2	773614	C20orf129
								G2	773602	C20orf55
								G2	693980	C20orf55
								G2	869524	C22orf4
								G2	773587	C6orf166
								G2	869306	C6orf166
								G2	866561	CALD1
								G2	771567	CALM2
								G2	682731	CCNF
								G2	854088	CCNF
								G2	694849	CDC2
								G2	686360	CDC27
								G2	693999	CDCA1
								G2	773645	CDCA2
								G2	866597	CDCA2
								G2	684848	CDKN2C
								G2	682687	CDKN2D
								G2	684371	CDO1
								G2	691439	CDR2
								G2	867925	CDR2
								G2	867091	CDYL
								G2	850450	CENPA
								G2	683395	CENPE
								G2	695793	CFLAR
								G2	690839	CKAP2
								G2	862342	CKAP2
								G2	689292	CKLFSF3
								G2	690407	CLDN12
								G2	842510	CLK1
								G2	866199	COLM
								G2	860994	CRLF3
								G2	869928	CROP
								G2	857709	CSNK1D
								G2	774354	CSTF1
								G2	695875	CXorf6
								G2	687838	CYP1A1
								G2	692717	DCLRE1C
								G2	856508	DCLRE1C
								G2	860840	DCP2
								G2	684367	DDAH1
								G2	684347	DDX10
								G2	844948	DEPDC1
								G2	686605	DKFZP434F0318
								G2	696300	DKFZp434K2435
								G2	695101	DKFZp761C169
								G2	771543	DKFZp761C169
								G2	867723	DKFZP761M1511
								G2	844261	DKFZp762C1112
								G2	852639	DKFZp762E1312
								G2	868256	DLG1
								G2	688315	DLGAP4
								G2	690139	DNAJB1
								G2	690583	DNAJB4
								G2	693200	DUSP6
								G2	842598	E2F5
								G2	862155	ECT2
								G2	854777	ECT2
								G2	845989	ECT2
								G2	868957	EIF4E
								G2	861161	EIF4E
								G2	858622	EIF4E
								G2	848753	ENC1
								G2	855028	EPC1
								G2	857676	ETS2
								G2	843381	EVI5
								G2	866093	EXOC8
								G2	855202	FAM33A
								G2	845350	FAM3C
								G2	690964	FAM54A
								G2	691610	FBXO5
								G2	694135	FGF5
								G2	692943	FGIF
								G2	865875	FLJ10287
								G2	858614	FLJ10330
								G2	865114	FLJ10407
								G2	848742	FLJ10407
								G2	683088	FLJ10858
								G2	692424	FLJ13213
								G2	857072	FLJ13391
								G2	694818	FLJ14825
								G2	684793	FLJ20364
								G2	689405	FLJ22624
								G2	692984	FLJ23186
								G2	771689	FLJ25416
								G2	858861	FLJ32363
								G2	682080	FLJ32915
								G2	857433	FLJ32954
								G2	773294	FLJ35779
								G2	857678	FLJ38973
								G2	843729	FLJ38973
								G2	773791	FLJ40629
								G2	774893	FNBP4
								G2	685106	FSHPRH1
								G2	854383	FZR1
								G2	852158	GABPB2
								G2	867834	GALNT13
								G2	858192	GIT2
								G2	694627	GJA12
								G2	690645	GMRP-1
								G2	850973	GOLPH3L
								G2	843064	GPAM
								G2	847076	GPR126
								G2	854759	GPR126
								G2	869467	GRM8
								G2	866997	GTF2E2
								G2	847928	H41
								G2	846707	HAN11
								G2	691867	HCAP-G
								G2	853061	HECTD1
								G2	691236	HHAT
								G2	862367	HIPK3
								G2	861955	HMGA2
								G2	681952	HMGB2
								G2	683513	HMGCR
								G2	695765	HMMR
								G2	867088	HP1-BP74
								G2	867319	HSPA1A
								G2	858369	HSPA1A
								G2	684026	HSPA1L
								G2	694042	HSPA6
								G2	687500	IER5
								G2	692605	KATNA1
								G2	681329	KCTD9
								G2	850853	KIAA0182
								G2	868460	KIAA0329
								G2	848590	KIAA0586
								G2	693204	KIAA0889
								G2	695722	KIAA0924
								G2	855170	KIAA1199
								G2	850579	KIAA1468
								G2	774180	KIAA1582
								G2	857343	KIAA1935
								G2	683932	KIF11
								G2	697080	KIF18A
								G2	696967	KIF23
								G2	686809	KIF5B
								G2	692104	KIFAP3
								G2	852405	KLF6
								G2	772939	KLHL7
								G2	862581	KLHL7
								G2	697033	KNSL7
								G2	694720	KNTC2
								G2	864452	KNTC2
								G2	681309	LBR
								G2	844509	LDLR
								G2	868308	LIN9
								G2	857790	LOC124491
								G2	687927	LOC126755
								G2	851023	LOC345667
								G2	859104	MAP1B
								G2	861638	MARCH-I
								G2	847906	MAT2A
								G2	774296	MAT2A
								G2	772829	MEF2C
								G2	692720	MESDC1
								G2	691731	METTL4
								G2	697969	MGC12458
								G2	773520	MGC20398
								G2	774646	MGC21654
								G2	693890	MGC27466
								G2	847355	MGC2747
								G2	683551	MGC29891
								G2	683147	MGC29956
								G2	853002	MGC45866
								G2	772432	MGC45866
								G2	844678	MGC57827
								G2	684403	MPHOSPH1
								G2	689235	MTM1
								G2	863244	NAV3
								G2	685652	NET1
								G2	690308	NFKB1
								G2	775172	NFYB
								G2	685125	NIF3L1
								G2	853867	NOTCH2NL
								G2	697030	NOX5
								G2	868602	NUDT4
								G2	693783	NUP35
								G2	859938	NUP50
								G2	868411	NUSAP1
								G2	697993	ORM2
								G2	864124	PAPD4
								G2	771996	PHKG1
								G2	695245	PHLDA1
								G2	852345	PHLDA1
								G2	696893	PHLDB2
								G2	693707	PIM3
								G2	863348	PITPNB
								G2	687027	PKNOX1
								G2	860611	PKNOX1
								G2	697106	PLAU
								G2	690191	PLEKHA5
								G2	681609	PLEKHG3
								G2	857785	PLEKHK1
								G2	862088	PLK4
								G2	697393	PNRC2
								G2	682495	POLG2
								G2	859007	POLS
								G2	684786	PPP3CC
								G2	685943	PRPF18
								G2	687314	PTK2
								G2	684011	PTPN12
								G2	688180	PTPRR
								G2	681885	PVALB
								G2	850907	RACGAP1
								G2	852149	RAP2C
								G2	693871	RASSF1
								G2	863726	RASSF1
								G2	689191	RBM6
								G2	865361	RBMS3
								G2	861169	RERG
								G2	858960	RHEB
								G2	857225	RIN2
								G2	862935	RNF3
								G2	846469	RNF4
								G2	774671	RORC
								G2	857089	RPS6KB1
								G2	863395	RSAFD1
								G2	683884	RSBN1
								G2	686409	RSHL2
								G2	867447	RUNX1
								G2	688625	SACS
								G2	771920	SACS
								G2	862001	SF3B1
								G2	869448	SGOL1
								G2	853598	SLAC2-B
								G2	692672	SLC25A24
								G2	684013	SLC4A4
								G2	869822	SMAP-5
								G2	696612	SMPD3
								G2	687340	SNAP23
								G2	854445	SNAPC1
								G2	854599	SON
								G2	856144	SP3
								G2	686397	SPAG9
								G2	692127	Spc25
								G2	686870	SQLE
								G2	689484	SRD5A2
								G2	869417	STAM2
								G2	688790	STK17B
								G2	683047	TAF1A
								G2	691721	TAF7
								G2	860020	TGFA
								G2	690464	TGIF
								G2	869699	TJP1
								G2	690090	TM4SF1
								G2	681197	TM4SF9
								G2	682661	TMPO
								G2	772544	TMPO
								G2	681162	TNFAIP1
								G2	690278	TOP2A
								G2	864341	TOPK
								G2	864902	TRIM40
								G2	847446	TRIM59
								G2	774344	TRIM59
								G2	681965	TROAP
								G2	691976	TTK
								G2	694250	U2AF1L2
								G2	688229	UAP1
								G2	844920	UBE2C
								G2	860551	UBQLN1
								G2	773327	UST
								G2	694912	VRK1
								G2	846381	WDR45
								G2	681840	WEE1
								G2	688712	WSB1
								G2	868381	WTAP
								G2	774110	ZADH2
								G2	854794	ZMYM1
								G2	683259	ZMYM1
								G2	688726	ZNF165
								G2	861943	ZNF21
								G2	858136	ZNF484
								G2	683556	ZNF614
								G2	850813	ZRANB3
								G2	853223	ZRANB3
								G2	867464	ZRANB3
								G1/S	852668	ACACA
								G1/S	693536	ACCN2
								G1/S	690836	ACN9
								G1/S	681112	ADAMTS1
								G1/S	846036	ADAMTS1
								G1/S	859006	ADAMTS3
								G1/S	866133	ADAMTS3
								G1/S	849807	ADCK2
								G1/S	853465	ADCK2
								G1/S	858851	ADCY6
								G1/S	852850	AHI1
								G1/S	691492	AKAP5
								G1/S	697262	ALG10
								G1/S	846647	ALS2CR13
								G1/S	856985	AMICA1
								G1/S	684538	AMPH
								G1/S	859523	ANK3
								G1/S	697900	ANK3
								G1/S	854815	ANKRA2
								G1/S	684901	ANKRD25
								G1/S	865648	ANKRD25
								G1/S	844615	ANKRD26
								G1/S	773849	ANKRD5
								G1/S	772142	ANKRD9
								G1/S	866260	AP1S1
								G1/S	684537	AP1S1
								G1/S	697238	APBA2BP
								G1/S	681630	APC2
								G1/S	856720	APG3L
								G1/S	686395	APOL6
								G1/S	853578	ARHGEF19
								G1/S	859872	ARIH2
								G1/S	693497	ARL6IP6
								G1/S	773304	ARL8
								G1/S	860562	ARL8
								G1/S	846033	ARPC5L
								G1/S	846897	ARRDC3
								G1/S	857387	ASH1L
								G1/S	682321	ATAD2
								G1/S	858305	ATAD2
								G1/S	772694	AVIL
								G1/S	683775	BAALC
								G1/S	686446	BAI1
								G1/S	686435	BAMBI
								G1/S	685293	BARD1
								G1/S	680939	BAT4
								G1/S	844551	BAT8
								G1/S	771605	BBC3
								G1/S	868762	BBS4
								G1/S	866568	BCL11A
								G1/S	685493	BCL11A
								G1/S	848446	BCL11A
								G1/S	851915	BCL2L11
								G1/S	846319	BCL2L11
								G1/S	858524	BCL2L11
								G1/S	684670	BCL6
								G1/S	686132	BCORL1
								G1/S	775087	BHC80
								G1/S	694779	BHC80
								G1/S	688508	BHLHB3
								G1/S	691108	BIN1
								G1/S	845452	BMF
								G1/S	862451	BMP7
								G1/S	691229	BRCA1
								G1/S	690058	BRCA2
								G1/S	856642	BRIP1
								G1/S	859720	BRIP1
								G1/S	693316	BTBD14A
								G1/S	862854	BTN3A3
								G1/S	773799	C10orf13
								G1/S	859456	C10orf57
								G1/S	868441	C10orf75
								G1/S	856828	C14orf128
								G1/S	868190	C18orf11
								G1/S	693506	C18orf11
								G1/S	684426	C1GALT1
								G1/S	861403	C1orf31
								G1/S	843361	C1QTNF2
								G1/S	684487	C1QTNF2
								G1/S	694947	C20orf172
								G1/S	693714	C20orf45
								G1/S	867276	C22orf19
								G1/S	683990	C6orf114
								G1/S	695910	C6orf134
								G1/S	691536	C6orf139
								G1/S	855788	C6orf152
								G1/S	863352	C6orf167
								G1/S	682562	C6orf168
								G1/S	683612	C6orf33
								G1/S	693055	C6orf85
								G1/S	693337	C7orf6
								G1/S	697841	C9orf125
								G1/S	692873	C9orf37
								G1/S	695755	C9orf76
								G1/S	864693	CABC1
								G1/S	681010	CAMK4
								G1/S	851878	CANP
								G1/S	846401	CAPN14
								G1/S	845792	CAPS2
								G1/S	867195	CARD14
								G1/S	869133	CASC2
								G1/S	692868	CASP2
								G1/S	773291	CASP6
								G1/S	687766	CASP8AP2
								G1/S	686284	CBLB
								G1/S	848473	CCND3
								G1/S	685647	CCNE1
								G1/S	684090	CCNE2
								G1/S	689219	CD200
								G1/S	689192	CD3Z
								G1/S	687670	CDC25A
								G1/S	687235	CDC45L
								G1/S	693742	CDC6
								G1/S	848103	CDH10
								G1/S	682551	CDH18
								G1/S	771647	CDH24
								G1/S	694210	CDKL2
								G1/S	773383	CDKN1C
								G1/S	686706	CDT1
								G1/S	856750	CEBPA
								G1/S	855352	Cep290
								G1/S	860524	CGI-14
								G1/S	865230	CHAF1A
								G1/S	682830	CHAF1B
								G1/S	844596	CHD7
								G1/S	855992	CHD9
								G1/S	686302	CHDH
								G1/S	864744	CHEK1
								G1/S	865045	CHMP1.5
								G1/S	852780	CHST6
								G1/S	690474	CLCN2
								G1/S	773541	CLDN9
								G1/S	685779	CNNM3
								G1/S	698009	CPM
								G1/S	690941	CPNE8
								G1/S	693800	CREBL2
								G1/S	694850	CROP
								G1/S	688757	CROT
								G1/S	846118	CSAD
								G1/S	868080	CSTF2T
								G1/S	857152	CTDSP1
								G1/S	685826	CTNNB1
								G1/S	692242	CTSZ
								G1/S	689464	CTTNBP2
								G1/S	852739	CXADR
								G1/S	847878	CXADR
								G1/S	689225	CXorf17
								G1/S	859372	CXorf23
								G1/S	855141	CXorf50
								G1/S	684240	CXXC4
								G1/S	697209	CYHR1
								G1/S	852892	CYHR1
								G1/S	694564	CYP26B1
								G1/S	860771	DATF1
								G1/S	694013	DBC1
								G1/S	687800	DCC1
								G1/S	868736	DCLRE1B
								G1/S	857399	DDHD1
								G1/S	693177	DDIT3
								G1/S	846884	DGAT2
								G1/S	854487	DHFR
								G1/S	692884	DHX32
								G1/S	692187	DISC1
								G1/S	844799	DKFZP434A1319
								G1/S	855013	DKFZP434B168
								G1/S	685126	DKFZP434B172
								G1/S	846795	DKFZp434C184
								G1/S	846336	DKFZP434I2117
								G1/S	867634	DKFZP586K1520
								G1/S	854639	DKFZp667B0210
								G1/S	849930	DKFZp667B0210
								G1/S	683704	DKFZp761D112
								G1/S	684663	DKFZp762K222
								G1/S	697171	DLX4
								G1/S	852785	DMRTA1
								G1/S	696104	DNAJC3
								G1/S	845850	DNAJC3
								G1/S	847844	DNM3
								G1/S	775412	DOK5L
								G1/S	772434	DONSON
								G1/S	861122	DONSON
								G1/S	685615	DPCR1
								G1/S	846466	DPF3
								G1/S	689753	DRE1
								G1/S	690586	DSIPI
								G1/S	859544	DTNA
								G1/S	772032	DTX3L
								G1/S	853741	DUSP10
								G1/S	867077	DUSP10
								G1/S	693597	DUT
								G1/S	867740	E2F2
								G1/S	690585	EAF2
								G1/S	695145	EDA
								G1/S	848766	EDD
								G1/S	870149	EFNA3
								G1/S	856519	EIF3S6IP
								G1/S	689436	ELAVL2
								G1/S	695656	ENPP4
								G1/S	693966	ENPP5
								G1/S	695867	EPB41L4B
								G1/S	852590	EPB41L5
								G1/S	689742	EXO1
								G1/S	862815	F2RL2
								G1/S	843745	FAM20C
								G1/S	693136	FAM46A
								G1/S	692746	FANCE
								G1/S	697938	FANCL
								G1/S	689155	FANK1
								G1/S	682743	FBXO22
								G1/S	848144	FBXO4
								G1/S	867466	FGF20
								G1/S	685338	FGF9
								G1/S	843190	FGFR2
								G1/S	773310	FIGNL1
								G1/S	685811	FIGNL1
								G1/S	697830	FLJ10052
								G1/S	694528	FLJ10276
								G1/S	856725	FLJ10415
								G1/S	843068	FLJ10490
								G1/S	683660	FLJ10970
								G1/S	684797	FLJ10980
								G1/S	843508	FLJ10980
								G1/S	681982	FLJ11235
								G1/S	848376	FLJ11280
								G1/S	858132	FLJ11724
								G1/S	689829	FLJ12505
								G1/S	847463	FLJ12735
								G1/S	692437	FLJ12748
								G1/S	691401	FLJ12973
								G1/S	857934	FLJ13305
								G1/S	868643	FLJ13456
								G1/S	694903	FLJ13491
								G1/S	685453	FLJ13646
								G1/S	681530	FLJ14050
								G1/S	851789	FLJ14082
								G1/S	858994	FLJ14624
								G1/S	868129	FLJ14639
								G1/S	688788	FLJ14721
								G1/S	861818	FLJ20273
								G1/S	683631	FLJ20366
								G1/S	688292	FLJ20516
								G1/S	842844	FLJ21019
								G1/S	684272	FLJ21865
								G1/S	853548	FLJ22170
								G1/S	861412	FLJ22313
								G1/S	696471	FLJ22595
								G1/S	697571	FLJ22639
								G1/S	692448	FLJ22794
								G1/S	856448	FLJ23233
								G1/S	690865	FLJ23311
								G1/S	845451	FLJ25715
								G1/S	774345	FLJ30990
								G1/S	775280	FLJ32549
								G1/S	692315	FLJ33674
								G1/S	864702	FLJ35767
								G1/S	847930	FLJ36000
								G1/S	853729	FLJ38374
								G1/S	865956	FLJ38482
								G1/S	690605	FLJ38482
								G1/S	774761	FLJ38564
								G1/S	772986	FLJ38944
								G1/S	846916	FLJ39582
								G1/S	867516	FLJ39582
								G1/S	850539	FLJ39779
								G1/S	860290	FLJ45187
								G1/S	863023	FLJ45273
								G1/S	855842	FLJ45645
								G1/S	848342	FLJ90036
								G1/S	855758	FLJ90396
								G1/S	773565	FNDC5
								G1/S	685037	FRAT2
								G1/S	684080	FTCD
								G1/S	851142	FZD1
								G1/S	847398	FZD8
								G1/S	683498	GAB1
								G1/S	855796	GAB1
								G1/S	864305	GABPB2
								G1/S	843012	GABRQ
								G1/S	689600	GALM
								G1/S	688157	GALNT10
								G1/S	771780	GCLC
								G1/S	774329	GDAP1
								G1/S	850326	GGA1
								G1/S	868061	GHR
								G1/S	682142	GHR
								G1/S	689756	GLCCI1
								G1/S	854678	GLCCI1
								G1/S	852937	GLI3
								G1/S	864770	GLRB
								G1/S	688123	GMIP
								G1/S	688134	GPD2
								G1/S	773281	GPR155
								G1/S	773067	GPRASP2
								G1/S	696709	GPRC5C
								G1/S	867520	GPRC5C
								G1/S	772362	GREB1
								G1/S	684798	GSC
								G1/S	685053	GSTT2
								G1/S	844565	GSTT2
								G1/S	696341	GUCY1B3
								G1/S	685590	HCN3
								G1/S	850096	HEG
								G1/S	686401	HELLS
								G1/S	684828	HEMK1
								G1/S	863662	HEY1
								G1/S	694523	HIST2H2BE
								G1/S	775396	HIST2H4
								G1/S	695681	HLA-DQB2
								G1/S	866458	HOXA10
								G1/S	852900	HOXA3
								G1/S	690158	HOXA4
								G1/S	855239	HOXA5
								G1/S	866572	HOXB8
								G1/S	685923	HOXB9
								G1/S	693566	HOXD8
								G1/S	844428	HOXD9
								G1/S	843883	HSF2
								G1/S	865437	HSF2
								G1/S	843379	HT001
								G1/S	847304	HUMGT198A
								G1/S	862821	IBRDC2
								G1/S	860085	ICMT
								G1/S	685578	ID4
								G1/S	866795	IDH1
								G1/S	691458	IFRG28
								G1/S	859739	IGSF3
								G1/S	696244	IGSF9
								G1/S	858272	IL17D
								G1/S	689321	INSR
								G1/S	687627	IRF1
								G1/S	683482	IRF2BP2
								G1/S	847230	IRX3
								G1/S	682616	IRX4
								G1/S	697692	IRX5
								G1/S	773425	ITGAX
								G1/S	774709	ITK
								G1/S	688586	IVNS1ABP
								G1/S	843949	JMY
								G1/S	681198	KBTBD10
								G1/S	691431	KCNA1
								G1/S	693258	KCNA6
								G1/S	697735	KCNC1
								G1/S	689401	KCNC3
								G1/S	855302	KCNG3
								G1/S	774280	KCNJ2
								G1/S	695133	KELCHL
								G1/S	685883	KIAA0092
								G1/S	774560	KIAA0247
								G1/S	849620	KIAA0296
								G1/S	688606	KIAA0408
								G1/S	849525	KIAA0582
								G1/S	863277	KIAA0738
								G1/S	691875	KIAA1166
								G1/S	861494	KIAA1582
								G1/S	696186	KIAA1622
								G1/S	852048	KIAA1623
								G1/S	696387	KIAA1666
								G1/S	689034	KIAA1764
								G1/S	864315	KIAA1957
								G1/S	689768	KIF13B
								G1/S	689060	KIF21A
								G1/S	851786	KIF26A
								G1/S	843093	KIF3C
								G1/S	771852	KIRREL2
								G1/S	774806	KLF11
								G1/S	771795	KLF9
								G1/S	692748	KLKB1
								G1/S	842823	KRTAP19-1
								G1/S	863010	KUB3
								G1/S	869343	L3MBTL
								G1/S	688423	LACTB2
								G1/S	870046	LAMA5
								G1/S	694476	LCMT2
								G1/S	688074	LHX6
								G1/S	856710	LHX6
								G1/S	688564	LIMK2
								G1/S	859437	LIMK2
								G1/S	685866	LIPH
								G1/S	772302	LMO4
								G1/S	866432	LNX
								G1/S	687612	LOC112476
								G1/S	857015	LOC114977
								G1/S	866098	LOC123722
								G1/S	866656	LOC128977
								G1/S	856171	LOC143903
								G1/S	774779	LOC151534
								G1/S	857470	LOC154822
								G1/S	843274	LOC157378
								G1/S	774775	LOC197336
								G1/S	866483	LOC257396
								G1/S	866647	LOC283464
								G1/S	858892	LOC283480
								G1/S	853513	LOC283666
								G1/S	866911	LOC284804
								G1/S	863690	LOC285548
								G1/S	859494	LOC286254
								G1/S	863567	LOC286467
								G1/S	843469	LOC339967
								G1/S	860239	LOC340109
								G1/S	862226	LOC348926
								G1/S	867434	LOC389072
								G1/S	847843	LOC400027
								G1/S	860801	LOC400684
								G1/S	851235	LOC401022
								G1/S	864884	LOC403313
								G1/S	690271	LOC51152
								G1/S	694469	LOC51321
								G1/S	850420	LOC55924
								G1/S	862573	LOC57146
								G1/S	689123	LOC57146
								G1/S	860957	LOC83690
								G1/S	695368	LRIG3
								G1/S	869670	LRRN6A
								G1/S	854309	LZTS1
								G1/S	693752	MAGEE1
								G1/S	689174	MAGEH1
								G1/S	851873	MAN2C1
								G1/S	865918	MANEA
								G1/S	690981	MAP3K5
								G1/S	773676	MAPRE2
								G1/S	683679	MARK1
								G1/S	860426	MASTL
								G1/S	847450	MATN1
								G1/S	684456	MBNL2
								G1/S	773665	MCFP
								G1/S	687090	MCM10
								G1/S	856463	MCM10
								G1/S	844145	MCM2
								G1/S	696856	MCM3
								G1/S	846502	MCM4
								G1/S	855784	MCM5
								G1/S	682695	MCM6
								G1/S	775170	MCMDC1
								G1/S	697436	MDM1
								G1/S	869621	MDM1
								G1/S	867468	MEIS2
								G1/S	866682	MGC10744
								G1/S	682200	MGC1203
								G1/S	869249	MGC14126
								G1/S	682422	MGC15416
								G1/S	772127	MGC15476
								G1/S	859300	MGC16291
								G1/S	868103	MGC17330
								G1/S	855210	MGC20806
								G1/S	693719	MGC23937
								G1/S	773797	MGC24665
								G1/S	868451	MGC25181
								G1/S	697635	MGC2610
								G1/S	862624	MGC2610
								G1/S	846603	MGC2610
								G1/S	858373	MGC3113
								G1/S	772421	MGC33365
								G1/S	866127	MGC40214
								G1/S	684418	MGC4659
								G1/S	860744	MGC52057
								G1/S	869594	MGC5391
								G1/S	687706	MGC57858
								G1/S	684188	MGC7036
								G1/S	864526	MGC72075
								G1/S	848362	MGC72075
								G1/S	684863	MLF1IP
								G1/S	690135	MLLT2
								G1/S	854521	MLYCD
								G1/S	692712	MNS1
								G1/S	775113	MNT
								G1/S	681693	MOAP1
								G1/S	853707	MOSPD2
								G1/S	684585	MPP1
								G1/S	863757	MRC2
								G1/S	686029	MSH2
								G1/S	696443	MSH6
								G1/S	686267	MTMR4
								G1/S	851160	MTVR1
								G1/S	687780	MUM1L1
								G1/S	693882	MYB
								G1/S	854132	MYO1E
								G1/S	860244	MYST4
								G1/S	858555	MYST4
								G1/S	846484	NANOG
								G1/S	692022	NAP1L5
								G1/S	858903	NAPE-PLD
								G1/S	693998	NBR2
								G1/S	870109	NBR2
								G1/S	852502	NCOA2
								G1/S	848311	NCOA7
								G1/S	691325	NDRG4
								G1/S	843322	NETO1
								G1/S	692198	NFIA
								G1/S	681529	NFIB
								G1/S	686973	NFKBIL2
								G1/S	852707	NOD9
								G1/S	774063	NOS2A
								G1/S	691720	NR0B1
								G1/S	774027	NR1D2
								G1/S	861630	NR4A2
								G1/S	860964	NRTN
								G1/S	855508	NSE2
								G1/S	870194	OACT1
								G1/S	861001	OAZ3
								G1/S	689925	OCA2
								G1/S	859401	ODC-p
								G1/S	689843	OLIG1
								G1/S	844760	OR4N4
								G1/S	864054	OR4N4
								G1/S	681932	ORC1L
								G1/S	848625	OSBPL10
								G1/S	865526	OTUD1
								G1/S	843288	OXGR1
								G1/S	681167	OXR1
								G1/S	842998	PALMD
								G1/S	855135	PAQR4
								G1/S	866599	PARD6G
								G1/S	695188	PARP9
								G1/S	849749	PASK
								G1/S	865436	PBX1
								G1/S	870526	PCBP2
								G1/S	693682	PCDH8
								G1/S	852160	PCDH9
								G1/S	867487	PCDHB12
								G1/S	683820	PCNA
								G1/S	774104	PDE5A
								G1/S	772691	PDGFRA
								G1/S	846526	PEG3
								G1/S	693264	PELI2
								G1/S	691054	PER1
								G1/S	843413	PERQ1
								G1/S	844587	PEX13
								G1/S	693384	PEX6
								G1/S	854736	PGBD5
								G1/S	686819	PHACTR3
								G1/S	866562	PHF2
								G1/S	681953	PIK3C2B
								G1/S	697177	PKIA
								G1/S	846355	PLA1A
								G1/S	697718	PLA2G12A
								G1/S	773658	PLAG1
								G1/S	861396	PLAGL1
								G1/S	859797	PLCL2
								G1/S	686574	PLCXD1
								G1/S	867829	PLD1
								G1/S	857641	PLD1
								G1/S	844001	PLEKHF1
								G1/S	854715	PLEKHF1
								G1/S	866784	PLSCR4
								G1/S	695191	PNMA3
								G1/S	860641	POLD3
								G1/S	847806	POTE14
								G1/S	682796	PPAP2C
								G1/S	849337	PPFIA4
								G1/S	857238	PPM1D
								G1/S	774426	PPP1R16B
								G1/S	849200	PPP1R3E
								G1/S	773409	PREX1
								G1/S	868594	PRKAA1
								G1/S	683592	PRKAA2
								G1/S	772564	PRKCB1
								G1/S	772965	PRKCE
								G1/S	685399	PRKD1
								G1/S	775183	ProSAPiP1
								G1/S	689548	PROX1
								G1/S	859625	PRSS16
								G1/S	772498	PRSS35
								G1/S	851662	PSCA
								G1/S	682363	PSCA
								G1/S	856622	PSIP1
								G1/S	858069	PSIP1
								G1/S	863985	PTP4A1
								G1/S	692485	PTPN13
								G1/S	844107	PTPN18
								G1/S	870244	PVRL4
								G1/S	859094	PYGO1
								G1/S	697363	RAB11FIP1
								G1/S	848167	RAB35
								G1/S	867731	RAB3IL1
								G1/S	862956	RAB4B
								G1/S	857248	RABIF
								G1/S	689615	RAD1
								G1/S	692122	RAD51
								G1/S	690991	RAD54L
								G1/S	866047	RAM2
								G1/S	696334	RAMP
								G1/S	864530	RAPGEF6
								G1/S	866902	RBM21
								G1/S	857008	RCBTB1
								G1/S	695151	REL
								G1/S	684079	RFC4
								G1/S	773196	RFXAP
								G1/S	775192	RGS16
								G1/S	693860	RGS17
								G1/S	849567	RIMS4
								G1/S	695424	RKHD1
								G1/S	690220	RKHD3
								G1/S	843552	RKHD3
								G1/S	692223	RNF103
								G1/S	870210	RNPS1
								G1/S	688616	ROR2
								G1/S	690951	RTN4R
								G1/S	692080	RWDD2
								G1/S	695926	SATB1
								G1/S	851697	SBLF
								G1/S	852823	SDC1
								G1/S	851772	SEN54L
								G1/S	859408	SERP1
								G1/S	774939	SESN3
								G1/S	772778	SESTD1
								G1/S	857902	SF1
								G1/S	867167	SFRP4
								G1/S	773747	SFRS5
								G1/S	694759	SH3BP2
								G1/S	773618	SHD1
								G1/S	852844	SHMT1
								G1/S	774714	SHMT1
								G1/S	845360	SHOX2
								G1/S	695538	SHOX2
								G1/S	856489	SIAT1
								G1/S	860505	SIGLEC6
								G1/S	693027	SLBP
								G1/S	860977	SLC16A7
								G1/S	869856	SLC16A7
								G1/S	692391	SLC1A1
								G1/S	856166	SLC1A5
								G1/S	850583	SLC25A21
								G1/S	692232	SLC25A27
								G1/S	859610	SLC25A29
								G1/S	692129	SLC25A29
								G1/S	842635	SLC25A5
								G1/S	858325	SLC2A4
								G1/S	687611	SLC2A4RG
								G1/S	855004	SLC38A2
								G1/S	681252	SLC4A11
								G1/S	682269	SLC7A2
								G1/S	773061	SLC9A3R1
								G1/S	687794	SMAD6
								G1/S	862579	SMARCA2
								G1/S	848520	SMARCA2
								G1/S	774381	SMCR7
								G1/S	683223	SMPDL3A
								G1/S	866125	SMPDL3A
								G1/S	697217	SNAP29
								G1/S	850783	SNRPN
								G1/S	772137	SOX2
								G1/S	696940	SP1
								G1/S	775077	SP1
								G1/S	849901	SP8
								G1/S	859252	SPAG16
								G1/S	772001	SPATA9
								G1/S	851115	SPFH2
								G1/S	859930	SPIN3
								G1/S	683604	SPIRE2
								G1/S	694883	SPON2
								G1/S	864691	SRCAP
								G1/S	692747	SSBP2
								G1/S	859213	STXBP2
								G1/S	868272	SYTL4
								G1/S	682846	TBC1D8
								G1/S	689365	TCEAL7
								G1/S	857088	TCF19
								G1/S	856594	TCFL5
[truncated: 91 more rows]
